# Supplementary material for: Disclosing proteins in the leaves of cork oak plants associated with the immune response to Phytophthora cinnamomi inoculation in the roots: A long-term proteomics approach
Source: PLoS One. 2021 Jan 22;16(1):e0245148. doi: 10.1371/journal.pone.0245148 (PMC7822296; doi:10.1371/journal.pone.0245148)
Supplement: S2 Table — List of the 608 proteins identified by IDA analysis (Table S2.1.) and list of the 424 proteins quantified by SWATH-MS in control (C) or in inoculated (I) cork oak leaves (Table S2.2.). (XLSX) [file pone.0245148.s004.xlsx]

## Sheet: S2.1. Arabidopsis prot identif
Table S2.1. Proteins identified and quantified in cork oak leaves compared to the Arabidopsis thaliana reference proteome. List of the 608 proteins identified by IDA analysis.
N	Unused	Total	%Cov	%Cov(50)	%Cov(95)	Accession	Name	Species	Peptides(95%)		Collumn legends:
2	63.54	63.54	45.64	41.55	41.33	sp|Q9FI56|CLPC1_ARATH	Chaperone protein ClpC1, chloroplastic OS=Arabidopsis thaliana OX=3702 GN=CLPC1 PE=1 SV=1	ARATH	30		N	Original protein number obtained from SWATH analysis (protein 1, positive control, removed)
3	49.97	49.97	75.5	69.48	61.45	sp|P19366|ATPB_ARATH	ATP synthase subunit beta, chloroplastic OS=Arabidopsis thaliana OX=3702 GN=atpB PE=1 SV=2	ARATH	28		Unused	Unused Protein Score. Measure of the protein confidence, calculated from the confidence of peptides, from spectra that are not already completely used by higher scoring winning proteins
4	46.93	46.93	70.77	68.89	51.15	sp|O03042|RBL_ARATH	Ribulose bisphosphate carboxylase large chain OS=Arabidopsis thaliana OX=3702 GN=rbcL PE=1 SV=1	ARATH	33		Total	Total Protein Score. Measure of the total amount of evidence for a detected protein, calculated using all of the peptides detected for the protein.
5	41.4	41.39	19.88	16.77	14.6	sp|Q0WNJ6|CLAH1_ARATH	Clathrin heavy chain 1 OS=Arabidopsis thaliana OX=3702 GN=CHC1 PE=1 SV=1	ARATH	20		%Cov	% Coverage of the protein
6	38.97	38.97	44.4	39.53	38.05	sp|P56778|PSBC_ARATH	Photosystem II CP43 reaction center protein OS=Arabidopsis thaliana OX=3702 GN=psbC PE=1 SV=3	ARATH	19		%Cov(50)	% Coverage of the protein with 50% confidence
7	38.36	38.39	20.65	17.2	14.12	sp|Q9ZNZ7|GLTB1_ARATH	Ferredoxin-dependent glutamate synthase 1, chloroplastic/mitochondrial OS=Arabidopsis thaliana OX=3702 GN=GLU1 PE=1 SV=3	ARATH	19		%Cov(95)	% Coverage of the protein with 95% confidence
8	37.34	37.35	35.38	30.78	29.67	sp|Q9STW6|HSP7F_ARATH	Heat shock 70 kDa protein 6, chloroplastic OS=Arabidopsis thaliana OX=3702 GN=HSP70-6 PE=1 SV=1	ARATH	19		Protein accession	Protein Accession Number as described in the database (predicted proteins from the sea bass genome)
9	35.85	35.85	45.67	43.11	40.75	sp|P56777|PSBB_ARATH	Photosystem II CP47 reaction center protein OS=Arabidopsis thaliana OX=3702 GN=psbB PE=1 SV=1	ARATH	21		Description	Protein Name as described in the database
10	34.99	35	28.31	26.62	23.23	sp|Q9LHA8|MD37C_ARATH	Probable mediator of RNA polymerase II transcription subunit 37c OS=Arabidopsis thaliana OX=3702 GN=MED37C PE=1 SV=1	ARATH	17		Peptides (95%)	Number of peptides with at least 95% confidence according to FDR analysis that contributted for the protein identification
11	34.34	34.35	67.68	51.01	42.17	sp|P25856|G3PA1_ARATH	Glyceraldehyde-3-phosphate dehydrogenase GAPA1, chloroplastic OS=Arabidopsis thaliana OX=3702 GN=GAPA1 PE=1 SV=3	ARATH	18		Yellow shading	Alternative proteins matched using the same peptides
12	33.68	33.75	31.53	28.41	25.57	sp|Q9FH02|FTSH5_ARATH	ATP-dependent zinc metalloprotease FTSH 5, chloroplastic OS=Arabidopsis thaliana OX=3702 GN=FTSH5 PE=1 SV=1	ARATH	15
13	32.46	32.47	54.38	52.52	52.52	sp|P53492|ACT7_ARATH	Actin-7 OS=Arabidopsis thaliana OX=3702 GN=ACT7 PE=1 SV=1	ARATH	16
14	32.14	32.16	31.36	27.9	22.47	sp|Q9LZF6|CD48E_ARATH	Cell division control protein 48 homolog E OS=Arabidopsis thaliana OX=3702 GN=CDC48E PE=2 SV=2	ARATH	14
15	29.72	29.72	39.53	37.02	31.66	sp|C0Z361|CPNB3_ARATH	Chaperonin 60 subunit beta 3, chloroplastic OS=Arabidopsis thaliana OX=3702 GN=CPN60B3 PE=1 SV=1	ARATH	14
16	28.89	28.91	26.92	24.14	20.11	sp|O80988|GCSP2_ARATH	Glycine dehydrogenase (decarboxylating) 2, mitochondrial OS=Arabidopsis thaliana OX=3702 GN=GLDP2 PE=1 SV=1	ARATH	17
17	27.2	27.2	61.48	52.1	45.68	tr|F4I3L1|F4I3L1_ARATH	Phosphoglycerate kinase OS=Arabidopsis thaliana OX=3702 GN=At1g56190 PE=1 SV=1	ARATH	15
17	0	27.2	52.09	44.14	38.7	sp|P50318|PGKH2_ARATH	Phosphoglycerate kinase 2, chloroplastic OS=Arabidopsis thaliana OX=3702 GN=At1g56190 PE=1 SV=3	ARATH	15
18	27.07	27.11	33.57	25.74	24.08	sp|Q9ASR1|EF2_ARATH	Elongation factor 2 OS=Arabidopsis thaliana OX=3702 GN=LOS1 PE=1 SV=1	ARATH	13
19	26.08	26.11	22.48	22.48	18.53	sp|P56767|PSAB_ARATH	Photosystem I P700 chlorophyll a apoprotein A2 OS=Arabidopsis thaliana OX=3702 GN=psaB PE=3 SV=1	ARATH	15
20	25.52	25.53	27.61	27.61	24.65	sp|P92549|ATPAM_ARATH	ATP synthase subunit alpha, mitochondrial OS=Arabidopsis thaliana OX=3702 GN=ATPA PE=1 SV=2	ARATH	11
21	25.13	25.17	23.08	20.64	18.08	sp|Q9SIF2|HS905_ARATH	Heat shock protein 90-5, chloroplastic OS=Arabidopsis thaliana OX=3702 GN=HSP90-5 PE=1 SV=1	ARATH	11
22	24.88	24.89	34.3	34.3	32.07	sp|P29516|TBB8_ARATH	Tubulin beta-8 chain OS=Arabidopsis thaliana OX=3702 GN=TUBB8 PE=2 SV=2	ARATH	12
23	22.13	24.57	41.68	39	36.85	sp|Q9C5A9|ATPBO_ARATH	ATP synthase subunit beta-3, mitochondrial OS=Arabidopsis thaliana OX=3702 GN=At5g08680 PE=1 SV=1	ARATH	11
24	22.04	22.09	35.49	26.12	24.33	tr|F4JTH0|F4JTH0_ARATH	Aspartate aminotransferase OS=Arabidopsis thaliana OX=3702 GN=ASP5 PE=1 SV=1	ARATH	10
24	0	22.09	34.42	25.32	23.59	tr|B9DG21|B9DG21_ARATH	Aspartate aminotransferase OS=Arabidopsis thaliana OX=3702 GN=ASP5 PE=1 SV=1	ARATH	10
24	0	22.09	35.1	25.83	24.06	sp|P46248|AAT5_ARATH	Aspartate aminotransferase, chloroplastic OS=Arabidopsis thaliana OX=3702 GN=ASP5 PE=1 SV=2	ARATH	10
25	21.95	21.97	33.46	29.04	24.62	sp|P55228|GLGS_ARATH	Glucose-1-phosphate adenylyltransferase small subunit, chloroplastic OS=Arabidopsis thaliana OX=3702 GN=APS1 PE=2 SV=2	ARATH	11
26	21.5	21.59	27.61	21.46	20.6	tr|A0A1P8AXC1|A0A1P8AXC1_ARATH	FtsH extracellular protease family OS=Arabidopsis thaliana OX=3702 GN=VAR2 PE=3 SV=1	ARATH	11
26	0	21.59	27.77	21.58	20.72	sp|O80860|FTSH2_ARATH	ATP-dependent zinc metalloprotease FTSH 2, chloroplastic OS=Arabidopsis thaliana OX=3702 GN=FTSH2 PE=1 SV=1	ARATH	11
27	21.47	21.56	51.14	43.87	32.64	sp|Q9S7E9|GGT2_ARATH	Glutamate--glyoxylate aminotransferase 2 OS=Arabidopsis thaliana OX=3702 GN=GGAT2 PE=1 SV=1	ARATH	13
28	20.86	20.95	41.59	35.2	25.34	sp|Q9SZJ5|GLYM1_ARATH	Serine hydroxymethyltransferase 1, mitochondrial OS=Arabidopsis thaliana OX=3702 GN=SHM1 PE=1 SV=1	ARATH	8
29	20.16	20.17	25.94	25.94	25.62	sp|P56771|CYF_ARATH	Cytochrome f OS=Arabidopsis thaliana OX=3702 GN=petA PE=3 SV=1	ARATH	10
30	20.04	20.09	27.2	22.99	17.5	sp|Q9SI75|EFGC_ARATH	Elongation factor G, chloroplastic OS=Arabidopsis thaliana OX=3702 GN=CPEFG PE=1 SV=1	ARATH	10
31	19.37	19.37	34.02	31.66	31.66	sp|Q9FX54|G3PC2_ARATH	Glyceraldehyde-3-phosphate dehydrogenase GAPC2, cytosolic OS=Arabidopsis thaliana OX=3702 GN=GAPC2 PE=1 SV=1	ARATH	9
31	0	19.37	34.02	31.66	31.66	sp|P25858|G3PC1_ARATH	Glyceraldehyde-3-phosphate dehydrogenase GAPC1, cytosolic OS=Arabidopsis thaliana OX=3702 GN=GAPC1 PE=1 SV=2	ARATH	9
32	19	24.04	35.11	28.01	24.26	sp|P56757|ATPA_ARATH	ATP synthase subunit alpha, chloroplastic OS=Arabidopsis thaliana OX=3702 GN=atpA PE=1 SV=1	ARATH	10
33	18.92	18.99	43.68	43.3	38.7	sp|Q93VH9|RS41_ARATH	40S ribosomal protein S4-1 OS=Arabidopsis thaliana OX=3702 GN=RPS4A PE=2 SV=1	ARATH	10
33	0	18.99	43.51	43.13	38.55	sp|Q8VYK6|RS43_ARATH	40S ribosomal protein S4-3 OS=Arabidopsis thaliana OX=3702 GN=RPS4D PE=2 SV=2	ARATH	10
33	0	18.99	43.51	43.13	38.55	sp|P49204|RS42_ARATH	40S ribosomal protein S4-2 OS=Arabidopsis thaliana OX=3702 GN=RPS4B PE=2 SV=4	ARATH	10
34	18.82	18.84	34.55	25.61	23.98	tr|A0A1P8B564|A0A1P8B564_ARATH	Catalase OS=Arabidopsis thaliana OX=3702 GN=CAT2 PE=3 SV=1	ARATH	9
34	0	18.84	34.55	25.61	23.98	sp|P25819|CATA2_ARATH	Catalase-2 OS=Arabidopsis thaliana OX=3702 GN=CAT2 PE=1 SV=3	ARATH	9
35	18.58	18.63	43.32	24.8	23.16	sp|Q9LRS0|GLO2_ARATH	(S)-2-hydroxy-acid oxidase GLO2 OS=Arabidopsis thaliana OX=3702 GN=GLO2 PE=1 SV=1	ARATH	10
36	18.08	18.23	22.66	17.99	15.25	tr|F4K6B6|F4K6B6_ARATH	Heat shock protein 81-2 OS=Arabidopsis thaliana OX=3702 GN=HSP81-2 PE=1 SV=1	ARATH	8
36	0	18.23	22.6	18.74	15.88	sp|P55737|HS902_ARATH	Heat shock protein 90-2 OS=Arabidopsis thaliana OX=3702 GN=HSP90-2 PE=1 SV=1	ARATH	8
37	17.93	19.67	21.87	20.4	19.6	sp|P56766|PSAA_ARATH	Photosystem I P700 chlorophyll a apoprotein A1 OS=Arabidopsis thaliana OX=3702 GN=psaA PE=2 SV=1	ARATH	10
38	17.43	17.45	62.36	44.99	33.63	sp|Q8W4H7|EF1A2_ARATH	Elongation factor 1-alpha 2 OS=Arabidopsis thaliana OX=3702 GN=A2 PE=1 SV=2	ARATH	12
38	0	17.45	62.36	44.99	33.63	sp|Q8GTY0|EF1A4_ARATH	Elongation factor 1-alpha 4 OS=Arabidopsis thaliana OX=3702 GN=A4 PE=1 SV=2	ARATH	12
38	0	17.45	62.36	44.99	33.63	sp|Q0WL56|EF1A3_ARATH	Elongation factor 1-alpha 3 OS=Arabidopsis thaliana OX=3702 GN=A3 PE=1 SV=2	ARATH	12
38	0	17.45	62.36	44.99	33.63	sp|P0DH99|EF1A1_ARATH	Elongation factor 1-alpha 1 OS=Arabidopsis thaliana OX=3702 GN=A1 PE=1 SV=1	ARATH	12
39	17.01	17.05	13.24	10.74	9.074	sp|Q9LJL3|PREP1_ARATH	Presequence protease 1, chloroplastic/mitochondrial OS=Arabidopsis thaliana OX=3702 GN=PREP1 PE=1 SV=2	ARATH	7
40	16.76	16.84	45	43.89	31.11	sp|Q9FKW6|FNRL1_ARATH	Ferredoxin--NADP reductase, leaf isozyme 1, chloroplastic OS=Arabidopsis thaliana OX=3702 GN=LFNR1 PE=1 SV=1	ARATH	8
41	16.72	16.78	11.98	9.896	9.896	sp|Q9SU58|PMA4_ARATH	ATPase 4, plasma membrane-type OS=Arabidopsis thaliana OX=3702 GN=AHA4 PE=2 SV=2	ARATH	8
42	16.68	16.7	20	20	17.4	sp|P40941|ADT2_ARATH	ADP,ATP carrier protein 2, mitochondrial OS=Arabidopsis thaliana OX=3702 GN=AAC2 PE=1 SV=2	ARATH	8
43	16.39	16.44	36.44	33.33	31.56	sp|P29511|TBA6_ARATH	Tubulin alpha-6 chain OS=Arabidopsis thaliana OX=3702 GN=TUBA6 PE=1 SV=1	ARATH	8
44	16.33	16.38	33.97	29.11	26.37	sp|P10896|RCA_ARATH	Ribulose bisphosphate carboxylase/oxygenase activase, chloroplastic OS=Arabidopsis thaliana OX=3702 GN=RCA PE=1 SV=2	ARATH	9
44	0	16.38	34.24	31.29	28.34	tr|F4IVZ7|F4IVZ7_ARATH	Rubisco activase OS=Arabidopsis thaliana OX=3702 GN=RCA PE=1 SV=1	ARATH	9
45	16	16.01	31.91	29.9	23.87	sp|Q944G9|ALFP2_ARATH	Fructose-bisphosphate aldolase 2, chloroplastic OS=Arabidopsis thaliana OX=3702 GN=FBA2 PE=1 SV=2	ARATH	8
46	15.54	15.59	58.25	58.25	44.66	sp|P59259|H4_ARATH	Histone H4 OS=Arabidopsis thaliana OX=3702 GN=At1g07660 PE=1 SV=2	ARATH	8
47	15.46	15.48	25.12	19.53	12.09	sp|Q43127|GLNA2_ARATH	Glutamine synthetase, chloroplastic/mitochondrial OS=Arabidopsis thaliana OX=3702 GN=GLN2 PE=1 SV=1	ARATH	10
48	15.38	15.41	36.75	29.52	27.71	sp|P23321|PSBO1_ARATH	Oxygen-evolving enhancer protein 1-1, chloroplastic OS=Arabidopsis thaliana OX=3702 GN=PSBO1 PE=1 SV=2	ARATH	9
49	15.23	15.28	45.72	37.39	31.08	sp|P25696|ENO2_ARATH	Bifunctional enolase 2/transcriptional activator OS=Arabidopsis thaliana OX=3702 GN=ENO2 PE=1 SV=1	ARATH	8
50	15.08	15.2	22.29	16.72	12.76	sp|Q8GUM2|HSP7I_ARATH	Heat shock 70 kDa protein 9, mitochondrial OS=Arabidopsis thaliana OX=3702 GN=HSP70-9 PE=1 SV=1	ARATH	7
51	15.06	15.1	35.48	34.68	29.44	sp|Q9FJA6|RS33_ARATH	40S ribosomal protein S3-3 OS=Arabidopsis thaliana OX=3702 GN=RPS3C PE=1 SV=1	ARATH	7
52	14.98	15.03	46.33	33.16	30.13	sp|P25697|KPPR_ARATH	Phosphoribulokinase, chloroplastic OS=Arabidopsis thaliana OX=3702 GN=At1g32060 PE=2 SV=1	ARATH	9
53	14.78	14.81	24.43	24.43	20.92	sp|Q8RWV0|TKTC1_ARATH	Transketolase-1, chloroplastic OS=Arabidopsis thaliana OX=3702 GN=TKL-1 PE=1 SV=1	ARATH	8
54	14.74	14.84	25.2	22.95	17.34	sp|O23654|VATA_ARATH	V-type proton ATPase catalytic subunit A OS=Arabidopsis thaliana OX=3702 GN=VHA-A PE=1 SV=1	ARATH	8
55	14.63	14.65	34.27	29.58	23.71	tr|A0A1P8BG37|A0A1P8BG37_ARATH	Photosystem II stability/assembly factor, chloroplast (HCF136) OS=Arabidopsis thaliana OX=3702 GN=HCF136 PE=4 SV=1	ARATH	8
55	0	14.65	36.23	31.27	25.06	sp|O82660|P2SAF_ARATH	Photosystem II stability/assembly factor HCF136, chloroplastic OS=Arabidopsis thaliana OX=3702 GN=HCF136 PE=1 SV=1	ARATH	8
56	14.53	14.55	31.44	29.79	23.64	tr|A0A2H1ZEA9|A0A2H1ZEA9_ARATH	Aminomethyltransferase OS=Arabidopsis thaliana OX=3702 GN=At1g11860 PE=3 SV=1	ARATH	8
56	0	14.55	32.6	30.88	24.51	sp|O65396|GCST_ARATH	Aminomethyltransferase, mitochondrial OS=Arabidopsis thaliana OX=3702 GN=GDCST PE=2 SV=1	ARATH	8
57	14.5	14.53	30.31	30.31	28.61	sp|P56761|PSBD_ARATH	Photosystem II D2 protein OS=Arabidopsis thaliana OX=3702 GN=psbD PE=1 SV=3	ARATH	8
58	14.28	14.45	18.72	13.24	10.44	sp|Q9MAH0|CAPP1_ARATH	Phosphoenolpyruvate carboxylase 1 OS=Arabidopsis thaliana OX=3702 GN=PPC1 PE=1 SV=1	ARATH	7
59	14.26	14.44	36.88	26.43	19.33	sp|Q9M5K3|DLDH1_ARATH	Dihydrolipoyl dehydrogenase 1, mitochondrial OS=Arabidopsis thaliana OX=3702 GN=LPD1 PE=1 SV=2	ARATH	7
60	14.23	14.41	37.97	37.97	36.47	tr|Q39142|Q39142_ARATH	Chlorophyll a-b binding protein, chloroplastic OS=Arabidopsis thaliana OX=3702 GN=Lhb1B1 PE=1 SV=1	ARATH	11
60	0	14.41	38.11	38.11	36.6	tr|Q39141|Q39141_ARATH	Chlorophyll a-b binding protein, chloroplastic OS=Arabidopsis thaliana OX=3702 GN=Lhb1B2 PE=2 SV=1	ARATH	11
60	0	14.41	37.83	37.83	36.33	sp|Q8VZ87|CB1B_ARATH	Chlorophyll a-b binding protein 3, chloroplastic OS=Arabidopsis thaliana OX=3702 GN=LHCB1.2 PE=1 SV=2	ARATH	11
60	0	14.41	37.83	37.83	36.33	sp|P0CJ48|CB1A_ARATH	Chlorophyll a-b binding protein 2, chloroplastic OS=Arabidopsis thaliana OX=3702 GN=LHCB1.1 PE=1 SV=1	ARATH	11
60	0	14.41	37.83	37.83	36.33	sp|P04778|CB1C_ARATH	Chlorophyll a-b binding protein 1, chloroplastic OS=Arabidopsis thaliana OX=3702 GN=LHCB1.3 PE=1 SV=1	ARATH	11
61	13.3	13.35	34.13	29.52	24.06	sp|P21238|CPNA1_ARATH	Chaperonin 60 subunit alpha 1, chloroplastic OS=Arabidopsis thaliana OX=3702 GN=CPN60A1 PE=1 SV=2	ARATH	8
62	13.23	13.28	32.56	21.64	17.02	sp|P17745|EFTU_ARATH	Elongation factor Tu, chloroplastic OS=Arabidopsis thaliana OX=3702 GN=TUFA PE=1 SV=1	ARATH	7
63	13.2	13.24	37.75	37.75	32.45	sp|P59224|RS132_ARATH	40S ribosomal protein S13-2 OS=Arabidopsis thaliana OX=3702 GN=RPS13B PE=2 SV=1	ARATH	6
63	0	13.24	37.75	37.75	32.45	sp|P59223|RS131_ARATH	40S ribosomal protein S13-1 OS=Arabidopsis thaliana OX=3702 GN=RPS13A PE=2 SV=1	ARATH	6
64	13.14	13.15	36.27	24.09	24.09	sp|Q9C9W5|HPR1_ARATH	Glycerate dehydrogenase HPR, peroxisomal OS=Arabidopsis thaliana OX=3702 GN=HPR PE=1 SV=1	ARATH	7
65	13.12	27.53	22.53	17	11.3	sp|Q9T0P4|GLTB2_ARATH	Ferredoxin-dependent glutamate synthase 2, chloroplastic OS=Arabidopsis thaliana OX=3702 GN=GLU2 PE=1 SV=2	ARATH	6
66	12.97	12.99	29.12	18.28	16.48	sp|Q8H1E2|MDHNP_ARATH	Malate dehydrogenase [NADP], chloroplastic OS=Arabidopsis thaliana OX=3702 GN=At5g58330 PE=2 SV=1	ARATH	6
67	12.95	13.01	32.86	31.14	19.43	sp|Q8W593|LGUC_ARATH	Probable lactoylglutathione lyase, chloroplastic OS=Arabidopsis thaliana OX=3702 GN=At1g67280 PE=1 SV=1	ARATH	6
68	12.82	12.87	11.3	11.3	7.792	sp|P31414|AVP1_ARATH	Pyrophosphate-energized vacuolar membrane proton pump 1 OS=Arabidopsis thaliana OX=3702 GN=AVP1 PE=1 SV=1	ARATH	5
69	12.73	12.74	33	21.47	17.89	tr|F4INS6|F4INS6_ARATH	Aldehyde dehydrogenase 11A3 OS=Arabidopsis thaliana OX=3702 GN=ALDH11A3 PE=1 SV=1	ARATH	6
69	0	12.74	30.97	20.15	16.79	tr|A0A2H1ZE23|A0A2H1ZE23_ARATH	Aldehyde dehydrogenase 11A3 OS=Arabidopsis thaliana OX=3702 GN=ALDH11A3 PE=1 SV=1	ARATH	6
69	0	12.74	33.47	21.77	18.15	sp|Q1WIQ6|GAPN_ARATH	NADP-dependent glyceraldehyde-3-phosphate dehydrogenase OS=Arabidopsis thaliana OX=3702 GN=ALDH11A3 PE=1 SV=2	ARATH	6
70	12.67	12.74	11.29	7.751	4.297	sp|Q42601|CARB_ARATH	Carbamoyl-phosphate synthase large chain, chloroplastic OS=Arabidopsis thaliana OX=3702 GN=CARB PE=1 SV=1	ARATH	5
71	12.54	12.55	30.16	25.4	20.63	sp|Q9SKP6|TPIC_ARATH	Triosephosphate isomerase, chloroplastic OS=Arabidopsis thaliana OX=3702 GN=TIM PE=1 SV=1	ARATH	7
72	12.38	12.65	29.75	22.1	20.4	sp|P83755|PSBA_ARATH	Photosystem II protein D1 OS=Arabidopsis thaliana OX=3702 GN=psbA PE=1 SV=2	ARATH	5
73	12.35	12.42	12.97	12.97	11.9	sp|Q8L7S8|RH3_ARATH	DEAD-box ATP-dependent RNA helicase 3, chloroplastic OS=Arabidopsis thaliana OX=3702 GN=RH3 PE=1 SV=2	ARATH	6
74	12.19	14.65	19.08	12.15	10.09	sp|Q9STX5|ENPL_ARATH	Endoplasmin homolog OS=Arabidopsis thaliana OX=3702 GN=HSP90-7 PE=1 SV=1	ARATH	4
74	0	14.65	17.86	12.15	10.09	tr|F4JQ55|F4JQ55_ARATH	Chaperone protein htpG family protein OS=Arabidopsis thaliana OX=3702 GN=SHD PE=1 SV=1	ARATH	4
75	12.15	12.16	18.91	18.39	16.58	sp|Q9ZUC1|AOR_ARATH	NADPH-dependent alkenal/one oxidoreductase, chloroplastic OS=Arabidopsis thaliana OX=3702 GN=AOR PE=1 SV=2	ARATH	6
76	12.1	23.13	38.26	34.68	29.98	sp|P25857|G3PB_ARATH	Glyceraldehyde-3-phosphate dehydrogenase GAPB, chloroplastic OS=Arabidopsis thaliana OX=3702 GN=GAPB PE=1 SV=2	ARATH	7
77	12.02	12.02	25.39	17.67	17.67	sp|O49299|PGMC1_ARATH	Probable phosphoglucomutase, cytoplasmic 1 OS=Arabidopsis thaliana OX=3702 GN=At1g23190 PE=2 SV=2	ARATH	6
78	12.02	12.02	24.03	18.51	16.85	sp|P0DKC4|PGP1B_ARATH	Phosphoglycolate phosphatase 1B, chloroplastic OS=Arabidopsis thaliana OX=3702 GN=PGLP1B PE=1 SV=1	ARATH	7
78	0	12.02	24.03	18.51	16.85	sp|P0DKC3|PGP1A_ARATH	Phosphoglycolate phosphatase 1A, chloroplastic OS=Arabidopsis thaliana OX=3702 GN=PGLP1A PE=1 SV=1	ARATH	7
79	12	12	20	20	20	sp|P56773|CYB6_ARATH	Cytochrome b6 OS=Arabidopsis thaliana OX=3702 GN=petB PE=1 SV=1	ARATH	6
80	11.91	12.02	16.73	14.77	10.46	sp|Q9SRV5|METE2_ARATH	5-methyltetrahydropteroyltriglutamate--homocysteine methyltransferase 2 OS=Arabidopsis thaliana OX=3702 GN=MS2 PE=1 SV=1	ARATH	6
81	11.78	11.9	40.37	25.33	17.15	tr|A0A1P8ATL2|A0A1P8ATL2_ARATH	Chloroplast RNA binding protein OS=Arabidopsis thaliana OX=3702 GN=CRB PE=4 SV=1	ARATH	5
81	0	11.9	40.48	25.4	17.2	sp|Q9SA52|CP41B_ARATH	Chloroplast stem-loop binding protein of 41 kDa b, chloroplastic OS=Arabidopsis thaliana OX=3702 GN=CSP41B PE=1 SV=1	ARATH	5
82	11.76	11.8	26.36	26.36	23.64	sp|P46286|RL81_ARATH	60S ribosomal protein L8-1 OS=Arabidopsis thaliana OX=3702 GN=RPL8A PE=1 SV=2	ARATH	6
83	11.69	11.84	26.72	23.28	21.26	tr|F4JTQ0|F4JTQ0_ARATH	ATPase, V1 complex, subunit B protein OS=Arabidopsis thaliana OX=3702 GN=VAB2 PE=1 SV=1	ARATH	4
83	0	11.84	27.1	23.61	21.56	sp|Q9SZN1|VATB2_ARATH	V-type proton ATPase subunit B2 OS=Arabidopsis thaliana OX=3702 GN=VHA-B2 PE=1 SV=1	ARATH	4
84	11.12	11.15	36.6	25.65	14.12	sp|P27140|BCA1_ARATH	Beta carbonic anhydrase 1, chloroplastic OS=Arabidopsis thaliana OX=3702 GN=BCA1 PE=1 SV=2	ARATH	5
85	10.97	11	21.38	18.14	18.14	tr|A0A1I9LT03|A0A1I9LT03_ARATH	UTP--glucose-1-phosphate uridylyltransferase OS=Arabidopsis thaliana OX=3702 GN=UGP1 PE=1 SV=1	ARATH	6
85	0	11	20.71	17.57	17.57	tr|A0A1I9LT02|A0A1I9LT02_ARATH	UTP--glucose-1-phosphate uridylyltransferase OS=Arabidopsis thaliana OX=3702 GN=UGP1 PE=1 SV=1	ARATH	6
85	0	11	21.11	17.91	17.91	sp|Q9M9P3|UGPA2_ARATH	UTP--glucose-1-phosphate uridylyltransferase 2 OS=Arabidopsis thaliana OX=3702 GN=UGP2 PE=1 SV=1	ARATH	6
85	0	11	19.15	17.87	17.87	sp|P57751|UGPA1_ARATH	UTP--glucose-1-phosphate uridylyltransferase 1 OS=Arabidopsis thaliana OX=3702 GN=UGP1 PE=2 SV=1	ARATH	6
86	10.89	10.92	10.9	9.138	6.023	sp|O23404|PPDK1_ARATH	Pyruvate, phosphate dikinase 1, chloroplastic OS=Arabidopsis thaliana OX=3702 GN=PPDK PE=1 SV=2	ARATH	5
87	10.78	10.9	9.074	8.309	6.399	sp|Q9FY54|SPSA2_ARATH	Probable sucrose-phosphate synthase 2 OS=Arabidopsis thaliana OX=3702 GN=SPS2 PE=1 SV=1	ARATH	5
88	10.67	10.7	20.28	20.28	20.28	tr|F4JBC9|F4JBC9_ARATH	Thioredoxin superfamily protein OS=Arabidopsis thaliana OX=3702 GN=PRXQ PE=4 SV=1	ARATH	6
88	0	10.7	28.57	28.57	28.57	tr|A0A1I9LR27|A0A1I9LR27_ARATH	Thioredoxin superfamily protein OS=Arabidopsis thaliana OX=3702 GN=PRXQ PE=4 SV=1	ARATH	6
88	0	10.7	20.37	20.37	20.37	sp|Q9LU86|PRXQ_ARATH	Peroxiredoxin Q, chloroplastic OS=Arabidopsis thaliana OX=3702 GN=PRXQ PE=1 SV=1	ARATH	6
89	10.55	10.56	25.97	24.15	22.1	sp|O22609|DEGP1_ARATH	Protease Do-like 1, chloroplastic OS=Arabidopsis thaliana OX=3702 GN=DEGP1 PE=1 SV=2	ARATH	7
90	10.47	10.48	8.504	6.647	5.767	tr|A0A1P8B485|A0A1P8B485_ARATH	Protein translocase subunit SecA OS=Arabidopsis thaliana OX=3702 GN=AGY1 PE=1 SV=1	ARATH	5
90	0	10.48	8.513	6.654	5.773	sp|Q9SYI0|SECA1_ARATH	Protein translocase subunit SECA1, chloroplastic OS=Arabidopsis thaliana OX=3702 GN=SECA1 PE=1 SV=2	ARATH	5
91	10.45	10.47	11.51	7.122	6.537	tr|Q9FLH2|Q9FLH2_ARATH	2-oxoglutarate dehydrogenase, E1 component OS=Arabidopsis thaliana OX=3702 GN=MPA24.10 PE=2 SV=1	ARATH	5
92	10.19	10.19	7.992	7.992	7.293	sp|Q9MAT0|PSD1B_ARATH	26S proteasome non-ATPase regulatory subunit 1 homolog B OS=Arabidopsis thaliana OX=3702 GN=RPN2B PE=1 SV=1	ARATH	6
93	10.02	10.02	27.83	20.44	15.52	sp|Q9LYA9|CP41A_ARATH	Chloroplast stem-loop binding protein of 41 kDa a, chloroplastic OS=Arabidopsis thaliana OX=3702 GN=CSP41A PE=1 SV=1	ARATH	5
94	10.01	10.01	18.18	14.96	14.96	sp|Q9MA79|F16P2_ARATH	Fructose-1,6-bisphosphatase, cytosolic OS=Arabidopsis thaliana OX=3702 GN=CYFBP PE=1 SV=1	ARATH	5
95	10	10	4.855	4.203	4.203	sp|F4JVN6|TPPII_ARATH	Tripeptidyl-peptidase 2 OS=Arabidopsis thaliana OX=3702 GN=TPP2 PE=1 SV=1	ARATH	5
96	9.87	9.87	19.83	14.53	10.34	sp|Q9LF98|ALFC8_ARATH	Fructose-bisphosphate aldolase 8, cytosolic OS=Arabidopsis thaliana OX=3702 GN=FBA8 PE=1 SV=1	ARATH	5
97	9.77	9.77	25.73	25.73	25.73	sp|Q9LW76|RAG3C_ARATH	Ras-related protein RABG3c OS=Arabidopsis thaliana OX=3702 GN=RABG3C PE=2 SV=1	ARATH	6
97	0	9.77	25.73	25.73	25.73	sp|Q9C820|RAG3D_ARATH	Ras-related protein RABG3d OS=Arabidopsis thaliana OX=3702 GN=RABG3D PE=2 SV=1	ARATH	6
98	9.7	9.73	23.88	21.64	17.16	tr|A8MRZ7|A8MRZ7_ARATH	Eukaryotic translation initiation factor 4A1 OS=Arabidopsis thaliana OX=3702 GN=EIF4A1 PE=3 SV=1	ARATH	5
98	0	9.73	23.3	21.12	16.75	sp|P41376|IF4A1_ARATH	Eukaryotic initiation factor 4A-1 OS=Arabidopsis thaliana OX=3702 GN=TIF4A-1 PE=1 SV=1	ARATH	5
99	9.51	9.54	27.79	24.36	20.92	sp|Q38814|THI4_ARATH	Thiamine thiazole synthase, chloroplastic OS=Arabidopsis thaliana OX=3702 GN=THI1 PE=1 SV=1	ARATH	5
100	9.34	11.63	16.05	14.29	9.631	sp|Q9SCY0|PGMP_ARATH	Phosphoglucomutase, chloroplastic OS=Arabidopsis thaliana OX=3702 GN=PGMP PE=1 SV=2	ARATH	4
101	9.33	9.35	8.451	8.451	8.451	tr|A8MS75|A8MS75_ARATH	Chlorophyll a-b binding protein, chloroplastic OS=Arabidopsis thaliana OX=3702 GN=LHCA1 PE=3 SV=1	ARATH	5
101	0	9.35	7.469	7.469	7.469	sp|Q01667|CAB6_ARATH	Chlorophyll a-b binding protein 6, chloroplastic OS=Arabidopsis thaliana OX=3702 GN=LHCA1 PE=1 SV=1	ARATH	5
102	9.19	9.22	25.21	22.73	13.64	sp|P60040|RL72_ARATH	60S ribosomal protein L7-2 OS=Arabidopsis thaliana OX=3702 GN=RPL7B PE=1 SV=1	ARATH	4
103	8.95	9.02	13.23	8.513	6.359	tr|F4I3R1|F4I3R1_ARATH	Peptidase M1 family protein OS=Arabidopsis thaliana OX=3702 GN=At1g63770 PE=4 SV=2	ARATH	5
103	0	9.02	13.07	8.409	6.282	tr|F4I3R0|F4I3R0_ARATH	Peptidase M1 family protein OS=Arabidopsis thaliana OX=3702 GN=At1g63770 PE=4 SV=1	ARATH	5
103	0	9.02	14.61	9.4	7.022	sp|Q8H0S9|PSA_ARATH	Puromycin-sensitive aminopeptidase OS=Arabidopsis thaliana OX=3702 GN=MPA1 PE=2 SV=1	ARATH	5
104	8.89	8.92	22.83	19.65	13.87	sp|Q9LY66|RK1_ARATH	50S ribosomal protein L1, chloroplastic OS=Arabidopsis thaliana OX=3702 GN=RPL1 PE=1 SV=1	ARATH	5
105	8.87	17.21	40.65	36.41	29.18	sp|Q9SAJ4|PGKY3_ARATH	Phosphoglycerate kinase 3, cytosolic OS=Arabidopsis thaliana OX=3702 GN=PGK3 PE=1 SV=1	ARATH	5
106	8.69	8.73	32.01	20.68	18.98	sp|Q8GXW5|GLN15_ARATH	Glutamine synthetase cytosolic isozyme 1-5 OS=Arabidopsis thaliana OX=3702 GN=GLN1-5 PE=1 SV=1	ARATH	5
107	8.62	8.66	51.2	44.8	44	tr|F4J3P1|F4J3P1_ARATH	Ribosomal protein L14p/L23e family protein OS=Arabidopsis thaliana OX=3702 GN=emb2171 PE=3 SV=1	ARATH	4
107	0	8.66	45.71	40	39.29	sp|P49690|RL23_ARATH	60S ribosomal protein L23 OS=Arabidopsis thaliana OX=3702 GN=RPL23A PE=2 SV=3	ARATH	4
108	8.59	8.61	60.22	39.78	36.46	sp|P36397|ARF1_ARATH	ADP-ribosylation factor 1 OS=Arabidopsis thaliana OX=3702 GN=ARF1 PE=1 SV=2	ARATH	4
108	0	8.61	55.25	39.78	36.46	tr|Q9M1P5|Q9M1P5_ARATH	ADP-ribosylation factor A1E OS=Arabidopsis thaliana OX=3702 GN=T17J13.250 PE=2 SV=1	ARATH	4
108	0	8.61	53.19	38.3	35.11	tr|Q9LYJ3|Q9LYJ3_ARATH	ADP-ribosylation factor A1B OS=Arabidopsis thaliana OX=3702 GN=ADP-ribosylation factor A1B PE=3 SV=1	ARATH	4
108	0	8.61	55.25	39.78	36.46	tr|Q6ID97|Q6ID97_ARATH	ADP-ribosylation factor A1F OS=Arabidopsis thaliana OX=3702 GN=ARFA1F PE=2 SV=1	ARATH	4
108	0	8.61	55.25	39.78	36.46	tr|A0A1P8BDK6|A0A1P8BDK6_ARATH	ADP-ribosylation factor A1B OS=Arabidopsis thaliana OX=3702 GN=ARFA1B PE=3 SV=1	ARATH	4
108	0	8.61	55.25	39.78	36.46	sp|Q9LQC8|ARF2A_ARATH	ADP-ribosylation factor 2-A OS=Arabidopsis thaliana OX=3702 GN=ARF2-A PE=2 SV=2	ARATH	4
108	0	8.61	55.25	39.78	36.46	sp|P0DH91|ARF2B_ARATH	ADP-ribosylation factor 2-B OS=Arabidopsis thaliana OX=3702 GN=ARF2-B PE=2 SV=1	ARATH	4
109	8.56	8.57	21.32	16.22	16.22	tr|F4KDZ4|F4KDZ4_ARATH	Malate dehydrogenase OS=Arabidopsis thaliana OX=3702 GN=PMDH2 PE=3 SV=1	ARATH	4
109	0	8.57	20.06	15.25	15.25	sp|Q9ZP05|MDHX2_ARATH	Malate dehydrogenase 2, peroxisomal OS=Arabidopsis thaliana OX=3702 GN=PMDH2 PE=1 SV=1	ARATH	4
109	0	8.57	14.88	14.88	14.88	tr|B3H560|B3H560_ARATH	Malate dehydrogenase OS=Arabidopsis thaliana OX=3702 GN=PMDH2 PE=3 SV=1	ARATH	4
109	0	8.57	15.79	15.79	15.79	tr|A8MRP1|A8MRP1_ARATH	Malate dehydrogenase OS=Arabidopsis thaliana OX=3702 GN=PMDH2 PE=3 SV=1	ARATH	4
110	8.55	8.59	37.12	36.36	36.36	sp|P09468|ATPE_ARATH	ATP synthase epsilon chain, chloroplastic OS=Arabidopsis thaliana OX=3702 GN=atpE PE=1 SV=2	ARATH	5
111	8.51	8.53	32.38	29.05	24.76	sp|Q9FIF3|RS82_ARATH	40S ribosomal protein S8-2 OS=Arabidopsis thaliana OX=3702 GN=RPS8B PE=2 SV=1	ARATH	5
112	8.42	8.44	51.97	43.42	32.24	sp|P34788|RS18_ARATH	40S ribosomal protein S18 OS=Arabidopsis thaliana OX=3702 GN=RPS18A PE=1 SV=1	ARATH	4
113	8.4	8.42	24.13	19.57	15.28	sp|Q01908|ATPG1_ARATH	ATP synthase gamma chain 1, chloroplastic OS=Arabidopsis thaliana OX=3702 GN=ATPC1 PE=1 SV=1	ARATH	4
114	8.38	8.41	21.08	21.08	17.17	sp|P57106|MDHC2_ARATH	Malate dehydrogenase 2, cytoplasmic OS=Arabidopsis thaliana OX=3702 GN=MDH2 PE=1 SV=1	ARATH	4
115	8.34	8.36	7.908	4.613	3.542	sp|P0DKL6|S130B_ARATH	Spliceosome-associated protein 130 B OS=Arabidopsis thaliana OX=3702 GN=SAP130B PE=2 SV=1	ARATH	4
115	0	8.36	7.908	4.613	3.542	sp|P0DKL4|S130A_ARATH	Spliceosome-associated protein 130 A OS=Arabidopsis thaliana OX=3702 GN=SAP130A PE=2 SV=1	ARATH	4
116	8.3	8.36	20.34	19.08	13.63	sp|O48917|SQD1_ARATH	UDP-sulfoquinovose synthase, chloroplastic OS=Arabidopsis thaliana OX=3702 GN=SQD1 PE=1 SV=1	ARATH	5
117	8.21	8.23	39.64	31.43	22.14	sp|Q9XF89|CB5_ARATH	Chlorophyll a-b binding protein CP26, chloroplastic OS=Arabidopsis thaliana OX=3702 GN=LHCB5 PE=1 SV=1	ARATH	4
118	8.18	8.19	18.72	13.79	10.08	sp|Q9FNN5|NDUV1_ARATH	NADH dehydrogenase [ubiquinone] flavoprotein 1, mitochondrial OS=Arabidopsis thaliana OX=3702 GN=At5g08530 PE=1 SV=1	ARATH	4
119	8.11	8.11	17.88	17.27	17.27	sp|F4HPY8|ALKR6_ARATH	Probable aldo-keto reductase 6 OS=Arabidopsis thaliana OX=3702 GN=At1g60750 PE=3 SV=1	ARATH	4
120	8.04	8.12	23.91	16.67	12.32	sp|Q9SCM3|RS24_ARATH	40S ribosomal protein S2-4 OS=Arabidopsis thaliana OX=3702 GN=RPS2D PE=2 SV=1	ARATH	4
121	8.03	8.03	31.01	25.19	25.19	tr|Q9LMQ2|Q9LMQ2_ARATH	Chlorophyll a-b binding protein, chloroplastic OS=Arabidopsis thaliana OX=3702 GN=CHLOROPHYLL PROTEIN 24 PE=1 SV=1	ARATH	4
122	8.02	8.02	36.6	36.6	32.08	sp|Q9XF91|PSBS_ARATH	Photosystem II 22 kDa protein, chloroplastic OS=Arabidopsis thaliana OX=3702 GN=PSBS PE=2 SV=1	ARATH	6
123	8.02	8.02	29.08	16.33	16.33	sp|P47999|CYSKP_ARATH	Cysteine synthase, chloroplastic/chromoplastic OS=Arabidopsis thaliana OX=3702 GN=OASB PE=1 SV=2	ARATH	4
124	8	8.22	29.49	29.21	25.28	sp|Q56WN1|GLN11_ARATH	Glutamine synthetase cytosolic isozyme 1-1 OS=Arabidopsis thaliana OX=3702 GN=GLN1-1 PE=1 SV=2	ARATH	4
125	7.88	7.95	22.72	10.19	10.19	sp|O23254|GLYC4_ARATH	Serine hydroxymethyltransferase 4 OS=Arabidopsis thaliana OX=3702 GN=SHM4 PE=1 SV=1	ARATH	4
126	7.79	7.95	11.47	8.368	4.855	sp|Q9LF37|CLPB3_ARATH	Chaperone protein ClpB3, chloroplastic OS=Arabidopsis thaliana OX=3702 GN=CLPB3 PE=1 SV=1	ARATH	3
127	7.74	7.8	48.19	48.19	48.19	sp|P56779|PSBE_ARATH	Cytochrome b559 subunit alpha OS=Arabidopsis thaliana OX=3702 GN=psbE PE=1 SV=4	ARATH	4
128	7.62	7.8	46.92	40.76	23.22	sp|P92963|RAB1C_ARATH	Ras-related protein RABB1c OS=Arabidopsis thaliana OX=3702 GN=RABB1C PE=1 SV=1	ARATH	3
129	7.62	7.74	21.45	17.3	17.3	tr|F4IT21|F4IT21_ARATH	Uncharacterized protein OS=Arabidopsis thaliana OX=3702 GN=At2g43945 PE=4 SV=1	ARATH	4
130	7.48	7.57	17.09	15.74	11.17	sp|Q05758|ILV5_ARATH	Ketol-acid reductoisomerase, chloroplastic OS=Arabidopsis thaliana OX=3702 GN=At3g58610 PE=1 SV=2	ARATH	3
131	7.46	9.56	13.41	9.77	9.77	sp|P55229|GLGL1_ARATH	Glucose-1-phosphate adenylyltransferase large subunit 1, chloroplastic OS=Arabidopsis thaliana OX=3702 GN=ADG2 PE=1 SV=3	ARATH	4
132	7.46	7.63	11.55	11.55	8.866	sp|Q8LPJ5|ICDHP_ARATH	Isocitrate dehydrogenase [NADP], chloroplastic/mitochondrial OS=Arabidopsis thaliana OX=3702 GN=At5g14590 PE=1 SV=1	ARATH	3
133	7.42	7.65	12.37	10.93	10.93	sp|O23255|SAHH1_ARATH	Adenosylhomocysteinase 1 OS=Arabidopsis thaliana OX=3702 GN=SAHH1 PE=1 SV=1	ARATH	3
134	7.34	7.4	38.85	31.21	31.21	sp|P59233|R27AC_ARATH	Ubiquitin-40S ribosomal protein S27a-3 OS=Arabidopsis thaliana OX=3702 GN=RPS27AC PE=2 SV=2	ARATH	3
134	0	7.4	38.85	31.21	31.21	sp|P59232|R27AB_ARATH	Ubiquitin-40S ribosomal protein S27a-2 OS=Arabidopsis thaliana OX=3702 GN=RPS27AB PE=2 SV=2	ARATH	3
135	7.27	7.35	23.98	23.98	20.81	sp|Q8H156|RAN3_ARATH	GTP-binding nuclear protein Ran-3 OS=Arabidopsis thaliana OX=3702 GN=RAN3 PE=1 SV=2	ARATH	3
135	0	7.35	23.98	23.98	20.81	sp|P41917|RAN2_ARATH	GTP-binding nuclear protein Ran-2 OS=Arabidopsis thaliana OX=3702 GN=RAN2 PE=1 SV=3	ARATH	3
135	0	7.35	23.98	23.98	20.81	sp|P41916|RAN1_ARATH	GTP-binding nuclear protein Ran-1 OS=Arabidopsis thaliana OX=3702 GN=RAN1 PE=1 SV=1	ARATH	3
136	7.21	7.31	23.11	20	20	sp|P56756|NDHK_ARATH	NAD(P)H-quinone oxidoreductase subunit K, chloroplastic OS=Arabidopsis thaliana OX=3702 GN=ndhK PE=3 SV=1	ARATH	3
137	7.2	7.26	30.68	20.32	16.33	sp|Q1PER6|APX2_ARATH	L-ascorbate peroxidase 2, cytosolic OS=Arabidopsis thaliana OX=3702 GN=APX2 PE=2 SV=3	ARATH	4
138	7.19	7.27	26.37	22.89	22.89	sp|P56799|RR4_ARATH	30S ribosomal protein S4, chloroplastic OS=Arabidopsis thaliana OX=3702 GN=rps4 PE=3 SV=1	ARATH	4
139	7.18	7.24	8.865	8.865	8.865	sp|P37107|SR54C_ARATH	Signal recognition particle 54 kDa protein, chloroplastic OS=Arabidopsis thaliana OX=3702 GN=FFC PE=1 SV=1	ARATH	4
140	7.17	7.27	9.793	8.286	6.026	sp|Q9FMP3|DPYS_ARATH	Dihydropyrimidinase OS=Arabidopsis thaliana OX=3702 GN=PYD2 PE=1 SV=1	ARATH	3
141	7.17	7.22	31.08	29.08	24.3	sp|P27521|CA4_ARATH	Chlorophyll a-b binding protein 4, chloroplastic OS=Arabidopsis thaliana OX=3702 GN=LHCA4 PE=1 SV=1	ARATH	4
142	7.08	7.29	48.46	48.46	43.08	sp|P42798|R15A1_ARATH	40S ribosomal protein S15a-1 OS=Arabidopsis thaliana OX=3702 GN=RPS15AA PE=2 SV=2	ARATH	3
143	7.06	7.12	6.019	3.333	3.333	sp|P93028|UBE11_ARATH	Ubiquitin-activating enzyme E1 1 OS=Arabidopsis thaliana OX=3702 GN=UBA1 PE=1 SV=1	ARATH	3
144	7.05	7.18	12.92	12.92	12.92	sp|P42770|GSHRP_ARATH	Glutathione reductase, chloroplastic OS=Arabidopsis thaliana OX=3702 GN=EMB2360 PE=2 SV=1	ARATH	3
145	6.95	13.89	28	23.14	13.29	sp|P27323|HS901_ARATH	Heat shock protein 90-1 OS=Arabidopsis thaliana OX=3702 GN=HSP90-1 PE=1 SV=3	ARATH	3
146	6.95	7.04	17.01	11.93	11.93	sp|P93306|NDUS2_ARATH	NADH dehydrogenase [ubiquinone] iron-sulfur protein 2 OS=Arabidopsis thaliana OX=3702 GN=NAD7 PE=1 SV=2	ARATH	3
147	6.93	6.99	13.23	8.907	6.748	sp|F4K0E8|ISPG_ARATH	4-hydroxy-3-methylbut-2-en-1-yl diphosphate synthase (ferredoxin), chloroplastic OS=Arabidopsis thaliana OX=3702 GN=ISPG PE=1 SV=1	ARATH	3
148	6.93	6.98	9.044	6.445	6.445	sp|Q9LIB2|PHS1_ARATH	Alpha-glucan phosphorylase 1 OS=Arabidopsis thaliana OX=3702 GN=PHS1 PE=1 SV=1	ARATH	4
149	6.73	6.83	9.444	5.247	2.833	tr|Q9SZD6|Q9SZD6_ARATH	Elongation factor Ts, mitochondrial OS=Arabidopsis thaliana OX=3702 GN=emb2726 PE=2 SV=1	ARATH	3
150	6.71	13.06	26.5	15.06	15.06	tr|A0A1P8AWT7|A0A1P8AWT7_ARATH	Catalase 3 OS=Arabidopsis thaliana OX=3702 GN=CAT3 PE=1 SV=1	ARATH	3
150	0	13.06	29.67	16.87	16.87	sp|Q42547|CATA3_ARATH	Catalase-3 OS=Arabidopsis thaliana OX=3702 GN=CAT3 PE=1 SV=3	ARATH	3
150	0	13.06	27.84	17.11	17.11	tr|B9DG18|B9DG18_ARATH	AT1G20620 protein OS=Arabidopsis thaliana OX=3702 GN=CAT3 PE=1 SV=1	ARATH	3
151	6.69	6.76	17.05	11.45	11.45	sp|P23686|METK1_ARATH	S-adenosylmethionine synthase 1 OS=Arabidopsis thaliana OX=3702 GN=SAM1 PE=1 SV=2	ARATH	3
151	0	6.76	17.05	11.45	11.45	sp|P17562|METK2_ARATH	S-adenosylmethionine synthase 2 OS=Arabidopsis thaliana OX=3702 GN=SAM2 PE=1 SV=1	ARATH	3
152	6.55	6.57	19.55	19.55	13.18	tr|F4IIA5|F4IIA5_ARATH	Proteasome subunit alpha type OS=Arabidopsis thaliana OX=3702 GN=PAA2 PE=3 SV=1	ARATH	3
152	0	6.57	20.98	20.98	14.15	tr|A0A1P8B073|A0A1P8B073_ARATH	Proteasome subunit alpha type OS=Arabidopsis thaliana OX=3702 GN=PAA2 PE=3 SV=1	ARATH	3
152	0	6.57	17.48	17.48	11.79	sp|O81147|PSA6B_ARATH	Proteasome subunit alpha type-6-B OS=Arabidopsis thaliana OX=3702 GN=PAA2 PE=1 SV=1	ARATH	3
153	6.5	6.57	22.02	14.25	9.326	sp|Q9LR75|HEM61_ARATH	Coproporphyrinogen-III oxidase 1, chloroplastic OS=Arabidopsis thaliana OX=3702 GN=CPX1 PE=2 SV=1	ARATH	3
154	6.5	6.52	62.96	62.96	43.21	sp|P62090|PSAC_ARATH	Photosystem I iron-sulfur center OS=Arabidopsis thaliana OX=3702 GN=psaC PE=3 SV=2	ARATH	3
155	6.45	6.51	25.86	25.86	15.86	sp|Q07473|CB4A_ARATH	Chlorophyll a-b binding protein CP29.1, chloroplastic OS=Arabidopsis thaliana OX=3702 GN=LHCB4.1 PE=1 SV=1	ARATH	3
156	6.42	6.49	7.62	3.771	2.435	sp|Q9LX99|KN14A_ARATH	Kinesin-like protein KIN-14A OS=Arabidopsis thaliana OX=3702 GN=KIN14A PE=1 SV=1	ARATH	3
157	6.39	13.1	9.8	8.851	7.165	sp|P20431|PMA3_ARATH	ATPase 3, plasma membrane-type OS=Arabidopsis thaliana OX=3702 GN=AHA3 PE=1 SV=2	ARATH	3
158	6.39	6.41	15.67	13.3	8.155	tr|F4J849|F4J849_ARATH	Monodehydroascorbate reductase 1 OS=Arabidopsis thaliana OX=3702 GN=MDAR1 PE=1 SV=1	ARATH	3
158	0	6.41	16.82	14.29	8.756	sp|Q9LFA3|MDAR1_ARATH	Monodehydroascorbate reductase 1, peroxisomal OS=Arabidopsis thaliana OX=3702 GN=MDAR1 PE=1 SV=1	ARATH	3
159	6.37	6.39	10.72	10.72	10.72	sp|Q56YA5|SGAT_ARATH	Serine--glyoxylate aminotransferase OS=Arabidopsis thaliana OX=3702 GN=AGT1 PE=1 SV=2	ARATH	4
160	6.33	6.45	12.35	9.465	4.115	sp|O23627|SYGM1_ARATH	Glycine--tRNA ligase, mitochondrial 1 OS=Arabidopsis thaliana OX=3702 GN=At1g29880 PE=1 SV=1	ARATH	3
161	6.3	12.4	22.83	16.03	14.13	sp|O49506|GLO5_ARATH	Peroxisomal (S)-2-hydroxy-acid oxidase GLO5 OS=Arabidopsis thaliana OX=3702 GN=GLO5 PE=1 SV=1	ARATH	3
162	6.22	6.24	17.77	17.77	14.46	tr|F4J4W3|F4J4W3_ARATH	40S ribosomal protein SA OS=Arabidopsis thaliana OX=3702 GN=RPSAb PE=1 SV=1	ARATH	4
162	0	6.24	21.07	21.07	17.14	sp|Q8H173|RSSA2_ARATH	40S ribosomal protein Sa-2 OS=Arabidopsis thaliana OX=3702 GN=RPSaB PE=1 SV=2	ARATH	4
163	6.15	6.16	27.27	27.27	27.27	sp|Q9FNP8|RS193_ARATH	40S ribosomal protein S19-3 OS=Arabidopsis thaliana OX=3702 GN=RPS19C PE=2 SV=1	ARATH	3
164	6.13	6.14	10.59	10.59	8.736	sp|Q9SU63|AL2B4_ARATH	Aldehyde dehydrogenase family 2 member B4, mitochondrial OS=Arabidopsis thaliana OX=3702 GN=ALDH2B4 PE=1 SV=1	ARATH	4
165	6.11	7.61	40.75	40.38	36.98	sp|Q9S7M0|CB3_ARATH	Chlorophyll a-b binding protein 3, chloroplastic OS=Arabidopsis thaliana OX=3702 GN=LHCB3 PE=1 SV=1	ARATH	5
166	6.11	6.12	33.11	23.18	23.18	sp|Q9SI96|H2B3_ARATH	Histone H2B.3 OS=Arabidopsis thaliana OX=3702 GN=At2g28720 PE=1 SV=3	ARATH	4
166	0	6.12	34.48	24.14	24.14	sp|Q9LZT0|H2B7_ARATH	Histone H2B.7 OS=Arabidopsis thaliana OX=3702 GN=At3g46030 PE=1 SV=3	ARATH	4
166	0	6.12	33.78	23.65	23.65	sp|Q9LQQ4|H2B1_ARATH	Histone H2B.1 OS=Arabidopsis thaliana OX=3702 GN=At1g07790 PE=1 SV=3	ARATH	4
166	0	6.12	34.48	24.14	24.14	sp|Q9FFC0|H2B10_ARATH	Histone H2B.10 OS=Arabidopsis thaliana OX=3702 GN=At5g22880 PE=1 SV=3	ARATH	4
166	0	6.12	33.33	23.33	23.33	sp|P40283|H2B11_ARATH	Histone H2B.11 OS=Arabidopsis thaliana OX=3702 GN=At5g59910 PE=1 SV=5	ARATH	4
166	0	6.12	33.33	23.33	23.33	sp|O23629|H2B6_ARATH	Histone H2B.6 OS=Arabidopsis thaliana OX=3702 GN=H2B PE=1 SV=3	ARATH	4
167	6.1	6.15	38.97	29.41	24.26	sp|Q9SII0|H2AV2_ARATH	Probable histone H2A variant 2 OS=Arabidopsis thaliana OX=3702 GN=At2g38810 PE=2 SV=1	ARATH	3
167	0	6.15	29.85	29.85	24.63	sp|Q9C944|H2AV3_ARATH	Probable histone H2A variant 3 OS=Arabidopsis thaliana OX=3702 GN=At1g52740 PE=1 SV=1	ARATH	3
167	0	6.15	29.41	29.41	24.26	sp|O23628|H2AV1_ARATH	Histone H2A variant 1 OS=Arabidopsis thaliana OX=3702 GN=H2AV PE=1 SV=1	ARATH	3
168	6.07	6.08	18.67	12.27	12.27	sp|Q9FMU6|MPCP3_ARATH	Mitochondrial phosphate carrier protein 3, mitochondrial OS=Arabidopsis thaliana OX=3702 GN=MPT3 PE=1 SV=1	ARATH	3
169	6.07	6.08	30.41	27.32	18.04	sp|P49209|RL91_ARATH	60S ribosomal protein L9-1 OS=Arabidopsis thaliana OX=3702 GN=RPL9B PE=1 SV=3	ARATH	3
170	6.05	6.05	23.46	19.94	16.13	sp|Q8LAD2|SUCA2_ARATH	Succinate--CoA ligase [ADP-forming] subunit alpha-2, mitochondrial OS=Arabidopsis thaliana OX=3702 GN=At5g23250 PE=1 SV=2	ARATH	4
170	0	6.05	22.9	22.9	18.52	tr|B3H632|B3H632_ARATH	Succinate--CoA ligase [ADP-forming] subunit alpha, mitochondrial OS=Arabidopsis thaliana OX=3702 GN=MKD15.11 PE=3 SV=1	ADP-forming	4
171	6.05	6.05	16.16	15.66	15.66	sp|Q9LXG1|RS91_ARATH	40S ribosomal protein S9-1 OS=Arabidopsis thaliana OX=3702 GN=RPS9B PE=1 SV=1	ARATH	3
171	0	6.05	11.54	10.9	10.9	tr|B3H7J6|B3H7J6_ARATH	Ribosomal protein S4 OS=Arabidopsis thaliana OX=3702 GN=At5g15200 PE=1 SV=1	ARATH	3
171	0	6.05	9.137	8.629	8.629	sp|Q9FLF0|RS92_ARATH	40S ribosomal protein S9-2 OS=Arabidopsis thaliana OX=3702 GN=RPS9C PE=1 SV=1	ARATH	3
172	6.04	6.04	36.81	17.03	17.03	sp|P42795|RL111_ARATH	60S ribosomal protein L11-1 OS=Arabidopsis thaliana OX=3702 GN=RPL11A PE=2 SV=2	ARATH	3
172	0	6.04	36.81	17.03	17.03	sp|P42794|RL112_ARATH	60S ribosomal protein L11-2 OS=Arabidopsis thaliana OX=3702 GN=RPL11B PE=2 SV=2	ARATH	3
173	6.03	6.03	5.943	3.484	3.484	sp|O81644|VILI2_ARATH	Villin-2 OS=Arabidopsis thaliana OX=3702 GN=VLN2 PE=1 SV=2	ARATH	3
174	6.03	6.03	9.843	8.277	8.277	tr|Q940V1|Q940V1_ARATH	AT4g39960/T5J17_130 OS=Arabidopsis thaliana OX=3702 GN=DJA5 PE=2 SV=1	ARATH	3
175	6.03	6.03	23.87	18.71	18.71	sp|P61841|RR7_ARATH	30S ribosomal protein S7, chloroplastic OS=Arabidopsis thaliana OX=3702 GN=rps7-A PE=1 SV=1	ARATH	3
176	6.02	27.02	48.86	40.12	34.72	sp|Q9LD57|PGKH1_ARATH	Phosphoglycerate kinase 1, chloroplastic OS=Arabidopsis thaliana OX=3702 GN=PGK1 PE=1 SV=1	ARATH	3
177	6.02	6.87	11.55	11.55	10.34	tr|F4IVR2|F4IVR2_ARATH	Heat shock protein 60-2 OS=Arabidopsis thaliana OX=3702 GN=HSP60-2 PE=1 SV=1	ARATH	3
177	0	6.87	11.45	11.45	10.26	sp|Q8L7B5|CH60B_ARATH	Chaperonin CPN60-like 1, mitochondrial OS=Arabidopsis thaliana OX=3702 GN=At2g33210 PE=1 SV=1	ARATH	3
178	6.02	6.02	21.39	21.39	21.39	sp|P36212|RK123_ARATH	50S ribosomal protein L12-3, chloroplastic OS=Arabidopsis thaliana OX=3702 GN=RPL12C PE=2 SV=2	ARATH	4
178	0	6.02	20.94	20.94	20.94	sp|P36210|RK121_ARATH	50S ribosomal protein L12-1, chloroplastic OS=Arabidopsis thaliana OX=3702 GN=RPL12A PE=2 SV=1	ARATH	4
179	6.01	6.02	14.35	9.937	8.36	sp|O82663|SDHA1_ARATH	Succinate dehydrogenase [ubiquinone] flavoprotein subunit 1, mitochondrial OS=Arabidopsis thaliana OX=3702 GN=SDH1-1 PE=1 SV=1	ARATH	4
180	6.01	6.01	26.3	12.66	12.66	sp|Q9SN86|MDHP_ARATH	Malate dehydrogenase, chloroplastic OS=Arabidopsis thaliana OX=3702 GN=At3g47520 PE=1 SV=1	ARATH	4
181	6.01	6.01	10.46	6.346	6.346	sp|Q944P7|AMPL2_ARATH	Leucine aminopeptidase 2, chloroplastic OS=Arabidopsis thaliana OX=3702 GN=LAP2 PE=2 SV=2	ARATH	3
182	6	16.91	27.39	27.39	25.17	sp|P29513|TBB5_ARATH	Tubulin beta-5 chain OS=Arabidopsis thaliana OX=3702 GN=TUBB5 PE=2 SV=1	ARATH	3
183	6	13.71	20.03	17.64	14.2	sp|Q9LKR3|MD37A_ARATH	Mediator of RNA polymerase II transcription subunit 37a OS=Arabidopsis thaliana OX=3702 GN=MED37A PE=1 SV=1	ARATH	4
184	6	7.5	13.66	10.49	9.024	sp|Q9SRZ6|ICDHC_ARATH	Cytosolic isocitrate dehydrogenase [NADP] OS=Arabidopsis thaliana OX=3702 GN=CICDH PE=2 SV=1	ARATH	3
185	6	6.01	16.27	13.02	13.02	sp|Q9LY74|BQMT_ARATH	2-methyl-6-phytyl-1,4-hydroquinone methyltransferase, chloroplastic OS=Arabidopsis thaliana OX=3702 GN=VTE3 PE=1 SV=1	ARATH	3
186	6	6	13.74	13.74	13.74	tr|Q9M8L6|Q9M8L6_ARATH	At1g80480 OS=Arabidopsis thaliana OX=3702 GN=PTAC17 PE=2 SV=1	ARATH	4
187	6	6	32.78	25	21.67	sp|P10795|RBS1A_ARATH	Ribulose bisphosphate carboxylase small chain 1A, chloroplastic OS=Arabidopsis thaliana OX=3702 GN=RBCS-1A PE=1 SV=2	ARATH	4
188	6	6	15.52	10.43	10.43	sp|P46283|S17P_ARATH	Sedoheptulose-1,7-bisphosphatase, chloroplastic OS=Arabidopsis thaliana OX=3702 GN=At3g55800 PE=2 SV=1	ARATH	3
189	6	6	8.736	4.461	4.461	sp|O65572|CCD1_ARATH	Carotenoid 9,10(9',10')-cleavage dioxygenase 1 OS=Arabidopsis thaliana OX=3702 GN=CCD1 PE=1 SV=2	ARATH	3
190	6	6	12.92	11.69	11.69	sp|Q9SID0|SCRK1_ARATH	Probable fructokinase-1 OS=Arabidopsis thaliana OX=3702 GN=At2g31390 PE=2 SV=1	ARATH	3
191	6	6	15.15	11.11	11.11	sp|Q9FLN4|RK27_ARATH	50S ribosomal protein L27, chloroplastic OS=Arabidopsis thaliana OX=3702 GN=RPL27 PE=2 SV=1	ARATH	3
192	6	6	21.39	17.11	17.11	sp|Q940B0|RL183_ARATH	60S ribosomal protein L18-3 OS=Arabidopsis thaliana OX=3702 GN=RPL18C PE=2 SV=1	ARATH	3
193	6	6	10.33	8.667	8.667	sp|Q93XM7|MCAT_ARATH	Mitochondrial carnitine/acylcarnitine carrier-like protein OS=Arabidopsis thaliana OX=3702 GN=BOU PE=1 SV=1	ARATH	3
194	6	6	18	18	18	sp|Q43314|DHE1_ARATH	Glutamate dehydrogenase 1 OS=Arabidopsis thaliana OX=3702 GN=GDH1 PE=2 SV=1	ARATH	3
195	6	6	5.941	5.941	5.941	tr|F4K3R8|F4K3R8_ARATH	Voltage dependent anion channel 2 OS=Arabidopsis thaliana OX=3702 GN=VDAC2 PE=1 SV=1	ARATH	3
195	0	6	5.902	5.902	5.902	tr|A0A2H1ZE94|A0A2H1ZE94_ARATH	Voltage dependent anion channel 2 OS=Arabidopsis thaliana OX=3702 GN=VDAC2 PE=1 SV=1	ARATH	3
195	0	6	6.522	6.522	6.522	sp|Q9FJX3|VDAC2_ARATH	Mitochondrial outer membrane protein porin 2 OS=Arabidopsis thaliana OX=3702 GN=VDAC2 PE=1 SV=1	ARATH	3
196	6	6	15.38	15.38	15.38	sp|Q9SY97|LHCA3_ARATH	Photosystem I chlorophyll a/b-binding protein 3-1, chloroplastic OS=Arabidopsis thaliana OX=3702 GN=LHCA3 PE=1 SV=1	ARATH	3
197	6	6	36.05	36.05	36.05	sp|Q9M2F1|RS272_ARATH	40S ribosomal protein S27-2 OS=Arabidopsis thaliana OX=3702 GN=RPS27B PE=2 SV=2	ARATH	3
197	0	6	36.9	36.9	36.9	sp|O64650|RS271_ARATH	40S ribosomal protein S27-1 OS=Arabidopsis thaliana OX=3702 GN=RPS27A PE=3 SV=1	ARATH	3
198	6	6	26.09	26.09	26.09	sp|P56802|RR11_ARATH	30S ribosomal protein S11, chloroplastic OS=Arabidopsis thaliana OX=3702 GN=rps11 PE=3 SV=1	ARATH	3
199	6	6	18.13	18.13	18.13	sp|P49107|PSAN_ARATH	Photosystem I reaction center subunit N, chloroplastic OS=Arabidopsis thaliana OX=3702 GN=PSAN PE=1 SV=2	ARATH	3
200	5.91	6.16	10.88	8.83	8.83	sp|Q9SH69|6PGD1_ARATH	6-phosphogluconate dehydrogenase, decarboxylating 1, chloroplastic OS=Arabidopsis thaliana OX=3702 GN=At1g64190 PE=1 SV=1	ARATH	4
200	0	6.16	10.88	8.83	8.83	sp|Q9FFR3|6PGD2_ARATH	6-phosphogluconate dehydrogenase, decarboxylating 2, chloroplastic OS=Arabidopsis thaliana OX=3702 GN=At5g41670 PE=1 SV=1	ARATH	4
201	5.91	6.08	12.26	12.26	12.26	sp|Q93VC7|RPS1_ARATH	30S ribosomal protein S1, chloroplastic OS=Arabidopsis thaliana OX=3702 GN=RPS1 PE=1 SV=1	ARATH	2
202	5.84	6.07	6.004	4.861	1.644	sp|Q9SAC6|GWD1_ARATH	Alpha-glucan water dikinase 1, chloroplastic OS=Arabidopsis thaliana OX=3702 GN=GWD1 PE=1 SV=2	ARATH	2
203	5.78	5.87	11.51	11.51	11.51	tr|F4K7D6|F4K7D6_ARATH	S-(hydroxymethyl)glutathione dehydrogenase OS=Arabidopsis thaliana OX=3702 GN=HOT5 PE=1 SV=1	ARATH	3
203	0	5.87	11.87	11.87	11.87	sp|Q96533|ADHX_ARATH	Alcohol dehydrogenase class-3 OS=Arabidopsis thaliana OX=3702 GN=ADH2 PE=1 SV=2	ARATH	3
204	5.74	5.81	18.82	12.54	12.54	tr|A8MQR4|A8MQR4_ARATH	60S acidic ribosomal protein P0 OS=Arabidopsis thaliana OX=3702 GN=At3g09200 PE=1 SV=1	ARATH	3
204	0	5.81	16.88	11.25	11.25	sp|Q42112|RLA02_ARATH	60S acidic ribosomal protein P0-2 OS=Arabidopsis thaliana OX=3702 GN=RPP0B PE=1 SV=2	ARATH	3
205	5.63	5.73	20.42	12.47	12.47	sp|Q93VR3|GME_ARATH	GDP-mannose 3,5-epimerase OS=Arabidopsis thaliana OX=3702 GN=At5g28840 PE=1 SV=1	ARATH	3
206	5.54	5.63	14.37	12.23	12.23	sp|O24456|GBLPA_ARATH	Receptor for activated C kinase 1A OS=Arabidopsis thaliana OX=3702 GN=RACK1A PE=1 SV=2	ARATH	3
207	5.49	5.65	13.7	8.696	8.696	tr|F4K9Y6|F4K9Y6_ARATH	Phosphoglycerate/bisphosphoglycerate mutase family protein OS=Arabidopsis thaliana OX=3702 GN=MDJ22.4 PE=4 SV=1	ARATH	3
207	0	5.65	13.32	8.457	8.457	tr|A0A1P8BB43|A0A1P8BB43_ARATH	Phosphoglycerate/bisphosphoglycerate mutase family protein OS=Arabidopsis thaliana OX=3702 GN=MDJ22.4 PE=4 SV=1	ARATH	3
207	0	5.65	13.07	8.299	8.299	sp|Q9FNJ9|CA1P_ARATH	Probable 2-carboxy-D-arabinitol-1-phosphatase OS=Arabidopsis thaliana OX=3702 GN=At5g22620 PE=1 SV=1	ARATH	3
208	5.4	5.5	26.58	26.58	23.42	sp|Q9MAP3|RK11_ARATH	50S ribosomal protein L11, chloroplastic OS=Arabidopsis thaliana OX=3702 GN=RPL11 PE=2 SV=1	ARATH	4
209	5.29	5.38	17.37	17.37	17.37	sp|Q95748|NDUS3_ARATH	NADH dehydrogenase [ubiquinone] iron-sulfur protein 3 OS=Arabidopsis thaliana OX=3702 GN=NAD9 PE=1 SV=2	ARATH	3
210	5.27	5.43	9.375	9.375	3.804	tr|F4HQD5|F4HQD5_ARATH	Heat shock protein 70 (Hsp 70) family protein OS=Arabidopsis thaliana OX=3702 GN=Hsp70-15 PE=1 SV=2	ARATH	2
210	0	5.43	9.375	9.375	3.804	tr|A0A2H1ZEG9|A0A2H1ZEG9_ARATH	Heat shock protein 70 (Hsp 70) family protein OS=Arabidopsis thaliana OX=3702 GN=Hsp70-15 PE=1 SV=1	ARATH	2
210	0	5.43	8.303	8.303	3.369	sp|Q9S7C0|HSP7O_ARATH	Heat shock 70 kDa protein 14 OS=Arabidopsis thaliana OX=3702 GN=HSP70-14 PE=1 SV=1	ARATH	2
210	0	5.43	8.303	8.303	3.369	sp|F4HQD4|HSP7P_ARATH	Heat shock 70 kDa protein 15 OS=Arabidopsis thaliana OX=3702 GN=HSP70-15 PE=1 SV=1	ARATH	2
211	5.27	5.38	29.56	24.45	16.06	sp|P56791|RK2_ARATH	50S ribosomal protein L2, chloroplastic OS=Arabidopsis thaliana OX=3702 GN=rpl2-A PE=3 SV=1	ARATH	2
212	5.21	5.3	16.5	11	11	sp|Q8L940|PDX13_ARATH	Pyridoxal 5'-phosphate synthase subunit PDX1.3 OS=Arabidopsis thaliana OX=3702 GN=PDX13 PE=1 SV=2	ARATH	3
213	5.17	5.25	22.3	16.89	16.89	tr|A8MS83|A8MS83_ARATH	Ribosomal protein L23AB OS=Arabidopsis thaliana OX=3702 GN=RPL23AB PE=3 SV=1	ARATH	2
214	5.15	5.24	4.325	2.595	2.595	sp|O81283|TC159_ARATH	Translocase of chloroplast 159, chloroplastic OS=Arabidopsis thaliana OX=3702 GN=TOC159 PE=1 SV=1	ARATH	3
215	5.13	5.21	20.38	11.75	7.434	sp|P25851|F16P1_ARATH	Fructose-1,6-bisphosphatase 1, chloroplastic OS=Arabidopsis thaliana OX=3702 GN=CFBP1 PE=1 SV=2	ARATH	2
216	5	5.07	24.72	21.35	21.35	sp|Q9LUD4|R18A3_ARATH	60S ribosomal protein L18a-3 OS=Arabidopsis thaliana OX=3702 GN=RPL18AC PE=2 SV=1	ARATH	2
217	4.97	5.04	17.17	15.02	15.02	sp|Q9SZ54|GPX7_ARATH	Putative glutathione peroxidase 7, chloroplastic OS=Arabidopsis thaliana OX=3702 GN=GPX7 PE=3 SV=2	ARATH	4
217	0	5.04	11.44	9.322	9.322	sp|P52032|GPX1_ARATH	Phospholipid hydroperoxide glutathione peroxidase 1, chloroplastic OS=Arabidopsis thaliana OX=3702 GN=GPX1 PE=2 SV=2	ARATH	4
218	4.94	5.05	28.05	20.12	12.2	tr|A8MRL0|A8MRL0_ARATH	Histone superfamily protein OS=Arabidopsis thaliana OX=3702 GN=H3.3 PE=3 SV=1	ARATH	2
218	0	5.05	33.82	24.26	14.71	sp|P59169|H33_ARATH	Histone H3.3 OS=Arabidopsis thaliana OX=3702 GN=HTR4 PE=1 SV=2	ARATH	2
219	4.89	4.96	28.48	23.42	22.78	sp|Q9XI91|IF5A1_ARATH	Eukaryotic translation initiation factor 5A-1 OS=Arabidopsis thaliana OX=3702 GN=ELF5A-1 PE=1 SV=1	ARATH	2
220	4.85	4.92	17.55	17.55	17.55	tr|A8MS03|A8MS03_ARATH	Ribosomal protein S6 OS=Arabidopsis thaliana OX=3702 GN=RPS6 PE=1 SV=1	ARATH	2
220	0	4.92	13.2	13.2	13.2	sp|O48549|RS61_ARATH	40S ribosomal protein S6-1 OS=Arabidopsis thaliana OX=3702 GN=RPS6A PE=1 SV=2	ARATH	2
221	4.78	4.86	19.27	16.51	7.339	sp|P56798|RR3_ARATH	30S ribosomal protein S3, chloroplastic OS=Arabidopsis thaliana OX=3702 GN=rps3 PE=3 SV=1	ARATH	2
222	4.76	4.86	13.16	10.03	6.908	sp|Q9FGX1|ACLB2_ARATH	ATP-citrate synthase beta chain protein 2 OS=Arabidopsis thaliana OX=3702 GN=ACLB-2 PE=1 SV=1	ARATH	2
223	4.68	4.73	16.78	9.441	6.643	sp|Q9FM19|HIR1_ARATH	Hypersensitive-induced response protein 1 OS=Arabidopsis thaliana OX=3702 GN=HIR1 PE=1 SV=1	ARATH	2
224	4.66	4.73	18.6	17.44	10.85	sp|Q9ZUC2|BCA3_ARATH	Beta carbonic anhydrase 3 OS=Arabidopsis thaliana OX=3702 GN=BCA3 PE=2 SV=1	ARATH	2
225	4.65	4.71	7.221	3.165	2.374	tr|F4I4Z2|F4I4Z2_ARATH	Alanine--tRNA ligase OS=Arabidopsis thaliana OX=3702 GN=ALATS PE=1 SV=2	ARATH	2
225	0	4.71	7.278	3.19	2.393	sp|P36428|SYA_ARATH	Alanine--tRNA ligase OS=Arabidopsis thaliana OX=3702 GN=ALATS PE=1 SV=3	ARATH	2
226	4.64	4.89	6.362	5.765	3.38	tr|A0A1I9LT48|A0A1I9LT48_ARATH	Hydroxyproline-rich glycoprotein family protein OS=Arabidopsis thaliana OX=3702 GN=CHUP1 PE=1 SV=1	ARATH	2
226	0	4.89	6.375	5.777	3.386	sp|Q9LI74|CHUP1_ARATH	Protein CHUP1, chloroplastic OS=Arabidopsis thaliana OX=3702 GN=CHUP1 PE=1 SV=1	ARATH	2
226	0	4.89	6.721	6.721	3.94	tr|F4JA42|F4JA42_ARATH	Hydroxyproline-rich glycoprotein family protein OS=Arabidopsis thaliana OX=3702 GN=CHUP1 PE=1 SV=1	ARATH	2
227	4.63	4.66	13.36	13.36	7.492	sp|Q9FKS5|CYC1B_ARATH	Cytochrome c1 2, heme protein, mitochondrial OS=Arabidopsis thaliana OX=3702 GN=CYC12 PE=1 SV=1	ARATH	2
228	4.58	4.61	2.388	2.388	1.653	sp|Q9LUS2|TC120_ARATH	Translocase of chloroplast 120, chloroplastic OS=Arabidopsis thaliana OX=3702 GN=TOC120 PE=1 SV=1	ARATH	2
229	4.56	9.26	28.18	23.31	16.53	sp|Q8W493|FNRL2_ARATH	Ferredoxin--NADP reductase, leaf isozyme 2, chloroplastic OS=Arabidopsis thaliana OX=3702 GN=LFNR2 PE=1 SV=1	ARATH	3
230	4.49	4.52	19.5	14.18	14.18	tr|A8MR47|A8MR47_ARATH	Sulfurtransferase OS=Arabidopsis thaliana OX=3702 GN=MST1 PE=4 SV=1	ARATH	2
230	0	4.52	14.51	10.55	10.55	sp|O64530|STR1_ARATH	Thiosulfate/3-mercaptopyruvate sulfurtransferase 1, mitochondrial OS=Arabidopsis thaliana OX=3702 GN=STR1 PE=1 SV=1	ARATH	2
231	4.49	4.52	5.694	4.27	3.321	sp|Q9C8E6|PMI1_ARATH	Protein PLASTID MOVEMENT IMPAIRED 1 OS=Arabidopsis thaliana OX=3702 GN=PMI1 PE=1 SV=1	ARATH	2
232	4.44	4.46	20.87	10.19	6.796	sp|Q9FF90|RL133_ARATH	60S ribosomal protein L13-3 OS=Arabidopsis thaliana OX=3702 GN=RPL13D PE=1 SV=1	ARATH	2
233	4.43	4.55	12.69	8.909	5.345	sp|Q42560|ACO1_ARATH	Aconitate hydratase 1 OS=Arabidopsis thaliana OX=3702 GN=ACO1 PE=1 SV=2	ARATH	2
234	4.4	4.42	11.72	11.72	6.897	sp|Q9FZ47|ACR11_ARATH	ACT domain-containing protein ACR11 OS=Arabidopsis thaliana OX=3702 GN=ACR11 PE=1 SV=1	ARATH	2
235	4.37	4.43	14.72	12.58	12.27	sp|Q9C4Z6|GPLPB_ARATH	Receptor for activated C kinase 1B OS=Arabidopsis thaliana OX=3702 GN=RACK1B PE=1 SV=1	ARATH	2
236	4.34	14.34	28.44	28.44	26.67	sp|Q56WH1|TBA3_ARATH	Tubulin alpha-3 chain OS=Arabidopsis thaliana OX=3702 GN=TUBA3 PE=1 SV=2	ARATH	3
236	0	14.34	28.44	28.44	26.67	sp|B9DHQ0|TBA5_ARATH	Tubulin alpha-5 chain OS=Arabidopsis thaliana OX=3702 GN=TUBA5 PE=1 SV=2	ARATH	3
237	4.32	4.34	11.94	11.94	11.94	sp|Q94BS2|MET1_ARATH	Protein MET1, chloroplastic OS=Arabidopsis thaliana OX=3702 GN=MET1 PE=1 SV=1	ARATH	3
238	4.3	12.25	47.32	37.92	36.58	tr|A0A1I9LMB4|A0A1I9LMB4_ARATH	Chlorophyll a-b binding protein, chloroplastic OS=Arabidopsis thaliana OX=3702 GN=LHCB2.3 PE=3 SV=1	ARATH	5
238	0	12.25	53.01	42.48	40.98	sp|Q9XF87|CB24_ARATH	Chlorophyll a-b binding protein 2.4, chloroplastic OS=Arabidopsis thaliana OX=3702 GN=LHCB2.4 PE=1 SV=1	ARATH	5
239	4.29	6.39	21.25	21.25	16.4	tr|B9DFR6|B9DFR6_ARATH	Cysteine synthase OS=Arabidopsis thaliana OX=3702 GN=OASC PE=2 SV=1	ARATH	3
239	0	6.39	21.4	21.4	16.51	sp|Q43725|CYSKM_ARATH	Cysteine synthase, mitochondrial OS=Arabidopsis thaliana OX=3702 GN=OASC PE=1 SV=3	ARATH	3
240	4.26	4.35	16.48	15.12	15.12	sp|Q8LF48|THIK1_ARATH	3-ketoacyl-CoA thiolase 1, peroxisomal OS=Arabidopsis thaliana OX=3702 GN=KAT1 PE=1 SV=2	ARATH	2
241	4.25	4.27	16.43	16.43	11.59	sp|Q9ZUT9|RS51_ARATH	40S ribosomal protein S5-1 OS=Arabidopsis thaliana OX=3702 GN=RPS5A PE=1 SV=1	ARATH	2
241	0	4.27	16.43	16.43	11.59	sp|P51427|RS52_ARATH	40S ribosomal protein S5-2 OS=Arabidopsis thaliana OX=3702 GN=RPS5B PE=1 SV=2	ARATH	2
242	4.24	14.42	34.84	26.82	12.78	sp|Q9SJU4|ALFP1_ARATH	Fructose-bisphosphate aldolase 1, chloroplastic OS=Arabidopsis thaliana OX=3702 GN=FBA1 PE=1 SV=2	ARATH	2
243	4.21	4.23	3.301	3.301	2.567	sp|Q9STE8|TC753_ARATH	Protein TOC75-3, chloroplastic OS=Arabidopsis thaliana OX=3702 GN=TOC75-3 PE=1 SV=1	ARATH	2
244	4.2	4.29	9.722	9.722	9.722	sp|Q8VZB9|R10A1_ARATH	60S ribosomal protein L10a-1 OS=Arabidopsis thaliana OX=3702 GN=RPL10AA PE=1 SV=1	ARATH	2
245	4.18	4.2	6.912	6.912	4.147	sp|Q8L7C9|GSTUK_ARATH	Glutathione S-transferase U20 OS=Arabidopsis thaliana OX=3702 GN=GSTU20 PE=1 SV=1	ARATH	2
246	4.17	4.26	8.214	7.143	4.286	tr|A0A1P8BDG6|A0A1P8BDG6_ARATH	Malic enzyme OS=Arabidopsis thaliana OX=3702 GN=NADP-ME3 PE=3 SV=1	ARATH	2
246	0	4.26	7.823	6.803	4.082	sp|Q9XGZ0|MAOP3_ARATH	NADP-dependent malic enzyme 3 OS=Arabidopsis thaliana OX=3702 GN=NADP-ME3 PE=1 SV=1	ARATH	2
247	4.16	4.18	10.69	10.69	8.805	tr|F4JJ94|F4JJ94_ARATH	General regulatory factor 1 OS=Arabidopsis thaliana OX=3702 GN=GRF1 PE=1 SV=1	ARATH	3
247	0	4.18	11.53	11.53	9.492	tr|F4HWQ5|F4HWQ5_ARATH	GF14 protein phi chain OS=Arabidopsis thaliana OX=3702 GN=GF14 PHI PE=1 SV=1	ARATH	3
247	0	4.18	12.83	12.83	10.57	sp|Q96300|14337_ARATH	14-3-3-like protein GF14 nu OS=Arabidopsis thaliana OX=3702 GN=GRF7 PE=1 SV=1	ARATH	3
247	0	4.18	13.13	13.13	10.81	sp|Q01525|14332_ARATH	14-3-3-like protein GF14 omega OS=Arabidopsis thaliana OX=3702 GN=GRF2 PE=2 SV=2	ARATH	3
247	0	4.18	12.73	12.73	10.49	sp|P46077|14334_ARATH	14-3-3-like protein GF14 phi OS=Arabidopsis thaliana OX=3702 GN=GRF4 PE=1 SV=2	ARATH	3
247	0	4.18	12.69	12.69	10.45	sp|P42645|14335_ARATH	14-3-3-like protein GF14 upsilon OS=Arabidopsis thaliana OX=3702 GN=GRF5 PE=1 SV=2	ARATH	3
247	0	4.18	13.33	13.33	10.98	sp|P42644|14333_ARATH	14-3-3-like protein GF14 psi OS=Arabidopsis thaliana OX=3702 GN=GRF3 PE=1 SV=2	ARATH	3
247	0	4.18	12.73	12.73	10.49	sp|P42643|14331_ARATH	14-3-3-like protein GF14 chi OS=Arabidopsis thaliana OX=3702 GN=GRF1 PE=1 SV=3	ARATH	3
248	4.09	8.24	7.746	6.036	5.231	tr|A0A1P8B2Y6|A0A1P8B2Y6_ARATH	Plasma membrane ATPase OS=Arabidopsis thaliana OX=3702 GN=HA5 PE=3 SV=1	ARATH	2
248	0	8.24	8.271	6.445	5.585	tr|A0A1P8B2U9|A0A1P8B2U9_ARATH	Plasma membrane ATPase OS=Arabidopsis thaliana OX=3702 GN=HA5 PE=3 SV=1	ARATH	2
248	0	8.24	8.114	6.322	5.479	sp|Q9SJB3|PMA5_ARATH	ATPase 5, plasma membrane-type OS=Arabidopsis thaliana OX=3702 GN=AHA5 PE=3 SV=3	ARATH	2
249	4.08	4.09	14.43	4.698	3.356	tr|Q8VYA4|Q8VYA4_ARATH	At4g18810 OS=Arabidopsis thaliana OX=3702 GN=At4g18810 PE=2 SV=1	ARATH	2
249	0	4.09	13.72	4.466	3.19	tr|F4JRN8|F4JRN8_ARATH	NAD(P)-binding Rossmann-fold superfamily protein OS=Arabidopsis thaliana OX=3702 GN=At4g18810 PE=4 SV=1	ARATH	2
250	4.08	4.09	5.583	1.894	1.894	tr|A0A1P8BCC6|A0A1P8BCC6_ARATH	Probable alanine--tRNA ligase, chloroplastic OS=Arabidopsis thaliana OX=3702 GN=EMB1030 PE=1 SV=1	ARATH	2
250	0	4.09	5.726	1.943	1.943	sp|Q9FFC7|SYAP_ARATH	Alanine--tRNA ligase, chloroplastic/mitochondrial OS=Arabidopsis thaliana OX=3702 GN=EMB86 PE=1 SV=2	ARATH	2
251	4.07	4.29	12.85	8.446	3.06	tr|A0A1P8AN20|A0A1P8AN20_ARATH	Heat shock protein 101 OS=Arabidopsis thaliana OX=3702 GN=HSP101 PE=3 SV=1	ARATH	2
251	0	4.29	11.53	7.574	2.744	sp|P42730|CLPB1_ARATH	Chaperone protein ClpB1 OS=Arabidopsis thaliana OX=3702 GN=CLPB1 PE=1 SV=2	ARATH	2
252	4.07	4.08	10.63	10.63	10.63	sp|Q9S7N7|PSAG_ARATH	Photosystem I reaction center subunit V, chloroplastic OS=Arabidopsis thaliana OX=3702 GN=PSAG PE=1 SV=1	ARATH	2
253	4.06	4.44	8.989	4.494	4.494	sp|Q8S528|AL2B7_ARATH	Aldehyde dehydrogenase family 2 member B7, mitochondrial OS=Arabidopsis thaliana OX=3702 GN=ALDH2B7 PE=1 SV=2	ARATH	2
254	4.06	4.16	11.14	8.354	8.354	tr|O65502|O65502_ARATH	At4g35250/F23E12_190 OS=Arabidopsis thaliana OX=3702 GN=HCF244 PE=1 SV=1	ARATH	3
255	4.06	4.07	15.71	4.524	4.524	sp|Q5E924|G3PP2_ARATH	Glyceraldehyde-3-phosphate dehydrogenase GAPCP2, chloroplastic OS=Arabidopsis thaliana OX=3702 GN=GAPCP2 PE=2 SV=1	ARATH	2
256	4.06	4.06	2.994	1.734	1.734	tr|Q9FMF9|Q9FMF9_ARATH	Nuclear protein-like OS=Arabidopsis thaliana OX=3702 GN=MSJ1.11 PE=1 SV=1	ARATH	2
257	4.05	4.06	20.39	10.98	10.98	tr|A0A1I9LS34|A0A1I9LS34_ARATH	Endoribonuclease L-PSP family protein OS=Arabidopsis thaliana OX=3702 GN=RidA PE=4 SV=1	ARATH	2
257	0	4.06	23.53	14.97	14.97	sp|Q94JQ4|RIDA_ARATH	Reactive Intermediate Deaminase A, chloroplastic OS=Arabidopsis thaliana OX=3702 GN=RIDA PE=1 SV=1	ARATH	2
258	4.05	4.05	8.142	8.142	8.142	sp|P56753|NDHH_ARATH	NAD(P)H-quinone oxidoreductase subunit H, chloroplastic OS=Arabidopsis thaliana OX=3702 GN=ndhH PE=1 SV=1	ARATH	3
259	4.04	4.14	19.12	7.524	7.524	sp|Q94K71|CBBY_ARATH	CBBY-like protein OS=Arabidopsis thaliana OX=3702 GN=CBBY PE=1 SV=1	ARATH	3
260	4.04	4.05	10.69	8.906	8.906	tr|A8MRW9|A8MRW9_ARATH	Phosphotransferase OS=Arabidopsis thaliana OX=3702 GN=HXK2 PE=3 SV=1	ARATH	3
260	0	4.05	8.367	6.972	6.972	sp|P93834|HXK2_ARATH	Hexokinase-2 OS=Arabidopsis thaliana OX=3702 GN=HXK2 PE=1 SV=1	ARATH	3
261	4.04	4.05	9.552	6.567	6.567	tr|A8MSC5|A8MSC5_ARATH	AT2G47470 protein OS=Arabidopsis thaliana OX=3702 GN=UNE5 PE=2 SV=1	ARATH	2
261	0	4.05	8.864	6.094	6.094	sp|O22263|PDI21_ARATH	Protein disulfide-isomerase like 2-1 OS=Arabidopsis thaliana OX=3702 GN=PDIL2-1 PE=2 SV=1	ARATH	2
262	4.03	4.04	5.692	3.125	1.116	sp|P38418|LOX2_ARATH	Lipoxygenase 2, chloroplastic OS=Arabidopsis thaliana OX=3702 GN=LOX2 PE=1 SV=1	ARATH	2
262	0	4.04	5.04	3.714	1.326	tr|A0A1I9LPH1|A0A1I9LPH1_ARATH	Lipoxygenase OS=Arabidopsis thaliana OX=3702 GN=LOX2 PE=3 SV=1	ARATH	2
263	4.03	4.03	15.25	15.25	9.322	sp|Q42522|GSA2_ARATH	Glutamate-1-semialdehyde 2,1-aminomutase 2, chloroplastic OS=Arabidopsis thaliana OX=3702 GN=GSA2 PE=2 SV=2	ARATH	3
264	4.03	4.03	4.581	3.16	3.16	tr|Q8H126|Q8H126_ARATH	Selenoprotein O OS=Arabidopsis thaliana OX=3702 GN=At5g13030 PE=1 SV=1	ARATH	2
265	4.03	4.03	14.77	14.77	10.55	sp|Q42134|PSA5B_ARATH	Proteasome subunit alpha type-5-B OS=Arabidopsis thaliana OX=3702 GN=PAE2 PE=1 SV=2	ARATH	2
265	0	4.03	14.77	14.77	10.55	sp|O81149|PSA5A_ARATH	Proteasome subunit alpha type-5-A OS=Arabidopsis thaliana OX=3702 GN=PAE1 PE=1 SV=1	ARATH	2
266	4.02	4.02	29.38	21.65	13.92	tr|A0A1P8B767|A0A1P8B767_ARATH	Quinone reductase family protein OS=Arabidopsis thaliana OX=3702 GN=At4g27270 PE=4 SV=1	ARATH	2
266	0	4.02	27.8	20.49	13.17	sp|Q6NQE2|FQRL1_ARATH	Probable NAD(P)H dehydrogenase (quinone) FQR1-like 1 OS=Arabidopsis thaliana OX=3702 GN=At4g27270 PE=1 SV=1	ARATH	2
267	4.02	4.02	33.33	23.38	23.38	sp|Q9M7T0|PRX2F_ARATH	Peroxiredoxin-2F, mitochondrial OS=Arabidopsis thaliana OX=3702 GN=PRXIIF PE=1 SV=2	ARATH	2
268	4.02	4.02	2.804	1.649	1.649	sp|F4JKH6|TSS_ARATH	Protein TSS OS=Arabidopsis thaliana OX=3702 GN=TSS PE=1 SV=1	ARATH	2
269	4.02	4.02	22.14	22.14	22.14	tr|A8MS28|A8MS28_ARATH	Ribosomal L27e protein family OS=Arabidopsis thaliana OX=3702 GN=At4g15000 PE=4 SV=1	ARATH	2
269	0	4.02	21.48	21.48	21.48	sp|P51419|RL273_ARATH	60S ribosomal protein L27-3 OS=Arabidopsis thaliana OX=3702 GN=RPL27C PE=2 SV=2	ARATH	2
270	4.01	4.02	9.972	7.407	7.407	tr|Q9C677|Q9C677_ARATH	Allyl alcohol dehydrogenase, putative OS=Arabidopsis thaliana OX=3702 GN=At1g26320 PE=2 SV=1	ARATH	2
270	0	4.02	10.12	7.514	7.514	tr|F4IE59|F4IE59_ARATH	Zinc-binding dehydrogenase family protein OS=Arabidopsis thaliana OX=3702 GN=At1g26320 PE=4 SV=1	ARATH	2
271	4.01	4.01	6.799	5.473	3.98	sp|O49485|SERA1_ARATH	D-3-phosphoglycerate dehydrogenase 1, chloroplastic OS=Arabidopsis thaliana OX=3702 GN=PGDH1 PE=1 SV=1	ARATH	2
272	4.01	4.01	9.706	7.647	7.647	sp|O48661|SPD2_ARATH	Spermidine synthase 2 OS=Arabidopsis thaliana OX=3702 GN=SPDSYN2 PE=1 SV=2	ARATH	2
273	4.01	4.01	18.89	9.677	9.677	sp|O04486|RAA2A_ARATH	Ras-related protein RABA2a OS=Arabidopsis thaliana OX=3702 GN=RABA2A PE=2 SV=1	ARATH	2
274	4.01	4.01	12.14	7.987	7.987	tr|Q9S9M7|Q9S9M7_ARATH	Nuclear protein OS=Arabidopsis thaliana OX=3702 GN=At1g16080 PE=1 SV=1	ARATH	2
275	4.01	4.01	19.23	15.87	15.87	sp|Q9XJ27|RR9_ARATH	30S ribosomal protein S9, chloroplastic OS=Arabidopsis thaliana OX=3702 GN=RPS9 PE=2 SV=1	ARATH	2
276	4.01	4.01	18	14.5	14.5	sp|Q8GXS3|CFIS2_ARATH	Pre-mRNA cleavage factor Im 25 kDa subunit 2 OS=Arabidopsis thaliana OX=3702 GN=CFIS2 PE=1 SV=1	ARATH	2
277	4	30.49	26.11	21.97	20.74	sp|P22953|MD37E_ARATH	Probable mediator of RNA polymerase II transcription subunit 37e OS=Arabidopsis thaliana OX=3702 GN=MED37E PE=1 SV=3	ARATH	2
278	4	6.05	16.33	16.33	16.33	tr|B9DG17|B9DG17_ARATH	40S ribosomal protein SA OS=Arabidopsis thaliana OX=3702 GN=P40 PE=1 SV=1	ARATH	2
278	0	6.05	16.11	16.11	16.11	sp|Q08682|RSSA1_ARATH	40S ribosomal protein Sa-1 OS=Arabidopsis thaliana OX=3702 GN=RPSaA PE=1 SV=3	ARATH	2
279	4	5.74	16.18	16.18	16.18	sp|Q948K6|RABG1_ARATH	Ras-related protein RABG1 OS=Arabidopsis thaliana OX=3702 GN=RABG1 PE=2 SV=1	ARATH	2
280	4	4.06	9.091	6.887	6.887	sp|Q9M2Z8|MPCP2_ARATH	Mitochondrial phosphate carrier protein 2, mitochondrial OS=Arabidopsis thaliana OX=3702 GN=MPT2 PE=2 SV=1	ARATH	2
281	4	4.01	41.72	23.84	23.84	tr|F4I472|F4I472_ARATH	Cytosolic ribosomal protein S15 OS=Arabidopsis thaliana OX=3702 GN=RPS15 PE=3 SV=1	ARATH	2
281	0	4.01	41.45	23.68	23.68	sp|Q9FY64|RS154_ARATH	40S ribosomal protein S15-4 OS=Arabidopsis thaliana OX=3702 GN=RPS15D PE=2 SV=1	ARATH	2
281	0	4.01	41.45	23.68	23.68	sp|Q08112|RS151_ARATH	40S ribosomal protein S15-1 OS=Arabidopsis thaliana OX=3702 GN=RPS15A PE=2 SV=1	ARATH	2
282	4	4.01	5.102	5.102	3.571	sp|Q9LT69|SERA3_ARATH	D-3-phosphoglycerate dehydrogenase 3, chloroplastic OS=Arabidopsis thaliana OX=3702 GN=PGDH3 PE=1 SV=1	ARATH	2
283	4	4	11.44	5.722	5.722	sp|P93032|IDH2_ARATH	Isocitrate dehydrogenase [NAD] regulatory subunit 2, mitochondrial OS=Arabidopsis thaliana OX=3702 GN=IDH2 PE=1 SV=2	ARATH	2
283	0	4	9.239	5.707	5.707	sp|O81796|IDH3_ARATH	Isocitrate dehydrogenase [NAD] regulatory subunit 3, mitochondrial OS=Arabidopsis thaliana OX=3702 GN=IDH3 PE=1 SV=1	ARATH	2
283	0	4	9.809	5.722	5.722	sp|Q8LFC0|IDH1_ARATH	Isocitrate dehydrogenase [NAD] regulatory subunit 1, mitochondrial OS=Arabidopsis thaliana OX=3702 GN=IDH1 PE=1 SV=2	ARATH	2
284	4	4	11.11	8.832	6.553	tr|A0A1P8AX55|A0A1P8AX55_ARATH	Proteasome endopeptidase complex OS=Arabidopsis thaliana OX=3702 GN=PAG1 PE=1 SV=1	ARATH	2
284	0	4	15.66	12.45	9.237	sp|O23715|PSA3_ARATH	Proteasome subunit alpha type-3 OS=Arabidopsis thaliana OX=3702 GN=PAG1 PE=1 SV=2	ARATH	2
285	4	4	16	10	10	sp|Q9SKT0|THF1_ARATH	Protein THYLAKOID FORMATION 1, chloroplastic OS=Arabidopsis thaliana OX=3702 GN=THF1 PE=1 SV=1	ARATH	2
286	4	4	21.28	14.47	14.47	sp|Q8L4A7|PSA2B_ARATH	Proteasome subunit alpha type-2-B OS=Arabidopsis thaliana OX=3702 GN=PAB2 PE=1 SV=1	ARATH	2
286	0	4	21.28	14.47	14.47	sp|O23708|PSA2A_ARATH	Proteasome subunit alpha type-2-A OS=Arabidopsis thaliana OX=3702 GN=PAB1 PE=1 SV=1	ARATH	2
287	4	4	7.161	5.371	5.371	tr|Q8RWI0|Q8RWI0_ARATH	Myelin-associated oligodendrocyte basic protein OS=Arabidopsis thaliana OX=3702 GN=At1g54520 PE=1 SV=1	ARATH	2
288	4	4	10.49	6.367	6.367	tr|F4IWI5|F4IWI5_ARATH	N-terminal nucleophile aminohydrolases (Ntn hydrolases) superfamily protein OS=Arabidopsis thaliana OX=3702 GN=PBB1 PE=4 SV=1	ARATH	2
288	0	4	10.26	6.227	6.227	sp|O23710|PSB7A_ARATH	Proteasome subunit beta type-7-A OS=Arabidopsis thaliana OX=3702 GN=PBB1 PE=1 SV=2	ARATH	2
289	4	4	3.947	2.632	2.632	sp|Q9T0K5|LRX3_ARATH	Leucine-rich repeat extensin-like protein 3 OS=Arabidopsis thaliana OX=3702 GN=LRX3 PE=1 SV=1	ARATH	2
290	4	4	16.36	16.36	12.12	sp|Q9SMW7|BTF3_ARATH	Basic transcription factor 3 OS=Arabidopsis thaliana OX=3702 GN=BTF3 PE=1 SV=1	ARATH	2
291	4	4	3.928	2.806	2.806	sp|Q9SIV2|PSD2A_ARATH	26S proteasome non-ATPase regulatory subunit 2 homolog A OS=Arabidopsis thaliana OX=3702 GN=RPN1A PE=1 SV=2	ARATH	2
291	0	4	2.806	2.806	2.806	sp|Q6XJG8|PSD2B_ARATH	26S proteasome non-ATPase regulatory subunit 2 homolog B OS=Arabidopsis thaliana OX=3702 GN=RPN1B PE=1 SV=1	ARATH	2
292	4	4	9.441	5.202	5.202	sp|Q8GXR9|NDC1_ARATH	Alternative NAD(P)H-ubiquinone oxidoreductase C1, chloroplastic/mitochondrial OS=Arabidopsis thaliana OX=3702 GN=NDC1 PE=1 SV=2	ARATH	2
293	4	4	35.48	30.11	30.11	sp|P61845|RK23_ARATH	50S ribosomal protein L23, chloroplastic OS=Arabidopsis thaliana OX=3702 GN=rpl23-A PE=3 SV=1	ARATH	2
294	4	4	12.44	12.44	12.44	tr|Q8VYP7|Q8VYP7_ARATH	Putative Sar1 GTP binding protein OS=Arabidopsis thaliana OX=3702 GN=At3g62560 PE=2 SV=1	ARATH	2
294	0	4	12.44	12.44	12.44	sp|Q01474|SAR1B_ARATH	GTP-binding protein SAR1B OS=Arabidopsis thaliana OX=3702 GN=SAR1B PE=1 SV=1	ARATH	2
294	0	4	12.44	12.44	12.44	sp|O04834|SAR1A_ARATH	GTP-binding protein SAR1A OS=Arabidopsis thaliana OX=3702 GN=SAR1A PE=2 SV=1	ARATH	2
295	4	4	4.497	4.497	4.497	tr|F4JPD8|F4JPD8_ARATH	Nucleoside diphosphate kinase OS=Arabidopsis thaliana OX=3702 GN=At4g23895 PE=3 SV=1	ARATH	2
295	0	4	8.861	8.861	8.861	sp|Q8LAH8|NDK4_ARATH	Nucleoside diphosphate kinase IV, chloroplastic/mitochondrial OS=Arabidopsis thaliana OX=3702 GN=NDK4 PE=1 SV=2	ARATH	2
296	4	4	10.31	10.31	10.31	tr|F4JD01|F4JD01_ARATH	Proteasome subunit beta type OS=Arabidopsis thaliana OX=3702 GN=PBF1 PE=3 SV=1	ARATH	2
296	0	4	10.31	10.31	10.31	sp|P42742|PSB1_ARATH	Proteasome subunit beta type-1 OS=Arabidopsis thaliana OX=3702 GN=PBF1 PE=1 SV=2	ARATH	2
297	4	4	22.86	22.86	22.86	tr|A0A1P8B6N4|A0A1P8B6N4_ARATH	Adenine phosphoribosyl transferase 3 OS=Arabidopsis thaliana OX=3702 GN=APT3 PE=4 SV=1	ARATH	2
297	0	4	13.11	13.11	13.11	sp|Q9SUW2|APT3_ARATH	Adenine phosphoribosyltransferase 3 OS=Arabidopsis thaliana OX=3702 GN=APT3 PE=1 SV=1	ARATH	2
298	4	4	6.398	6.398	6.398	sp|Q9SJ66|SPP2_ARATH	Probable sucrose-phosphatase 2 OS=Arabidopsis thaliana OX=3702 GN=SPP2 PE=2 SV=2	ARATH	2
299	4	4	16.42	16.42	16.42	sp|Q9SIM4|RL141_ARATH	60S ribosomal protein L14-1 OS=Arabidopsis thaliana OX=3702 GN=RPL14A PE=2 SV=1	ARATH	2
300	4	4	7.285	7.285	7.285	sp|Q9SGS4|CDSP_ARATH	Thioredoxin-like protein CDSP32, chloroplastic OS=Arabidopsis thaliana OX=3702 GN=CDSP32 PE=1 SV=1	ARATH	2
301	4	4	5.234	5.234	5.234	sp|Q9M888|TCPZA_ARATH	T-complex protein 1 subunit zeta 1 OS=Arabidopsis thaliana OX=3702 GN=CCT6A PE=1 SV=1	ARATH	2
301	0	4	5.234	5.234	5.234	sp|Q8L7N0|TCPZB_ARATH	T-complex protein 1 subunit zeta 2 OS=Arabidopsis thaliana OX=3702 GN=CCT6B PE=1 SV=1	ARATH	2
302	4	4	9.953	9.953	9.953	sp|Q9M385|RK17_ARATH	50S ribosomal protein L17, chloroplastic OS=Arabidopsis thaliana OX=3702 GN=RPL17 PE=2 SV=1	ARATH	2
303	4	4	11.79	11.79	11.79	sp|Q7DLR9|PSB4_ARATH	Proteasome subunit beta type-4 OS=Arabidopsis thaliana OX=3702 GN=PBG1 PE=1 SV=2	ARATH	2
304	4	4	7.558	7.558	7.558	sp|Q6NPF9|TRXY1_ARATH	Thioredoxin Y1, chloroplastic OS=Arabidopsis thaliana OX=3702 GN=At1g76760 PE=2 SV=1	ARATH	2
305	4	4	7.798	7.798	7.798	sp|Q42577|NDUS7_ARATH	NADH dehydrogenase [ubiquinone] iron-sulfur protein 7, mitochondrial OS=Arabidopsis thaliana OX=3702 GN=At5g11770 PE=1 SV=1	ARATH	2
306	4	4	14.63	14.63	14.63	sp|Q42347|RL241_ARATH	60S ribosomal protein L24-1 OS=Arabidopsis thaliana OX=3702 GN=RPL24A PE=1 SV=2	ARATH	2
306	0	4	14.72	14.72	14.72	sp|P38666|RL242_ARATH	60S ribosomal protein L24-2 OS=Arabidopsis thaliana OX=3702 GN=RPL24B PE=1 SV=2	ARATH	2
307	3.93	4	19.2	9.375	9.375	tr|A0A1P8BFU4|A0A1P8BFU4_ARATH	Succinate dehydrogenase [ubiquinone] iron-sulfur subunit, mitochondrial OS=Arabidopsis thaliana OX=3702 GN=SDH2-2 PE=3 SV=1	ARATH	2
307	0	4	15.36	7.5	7.5	sp|Q8LB02|SDHB2_ARATH	Succinate dehydrogenase [ubiquinone] iron-sulfur subunit 2, mitochondrial OS=Arabidopsis thaliana OX=3702 GN=SDH2-2 PE=1 SV=2	ARATH	2
307	0	4	8.961	7.527	7.527	sp|Q8LBZ7|SDHB1_ARATH	Succinate dehydrogenase [ubiquinone] iron-sulfur subunit 1, mitochondrial OS=Arabidopsis thaliana OX=3702 GN=SDH2-1 PE=1 SV=2	ARATH	2
308	3.85	3.96	6.957	6.957	6.957	tr|F4J504|F4J504_ARATH	Superoxide dismutase OS=Arabidopsis thaliana OX=3702 GN=MSD1 PE=1 SV=1	ARATH	2
308	0	3.96	6.926	6.926	6.926	sp|O81235|SODM1_ARATH	Superoxide dismutase [Mn] 1, mitochondrial OS=Arabidopsis thaliana OX=3702 GN=MSD1 PE=1 SV=2	ARATH	2
309	3.82	3.92	2.068	2.068	2.068	tr|A0A1I9LPZ9|A0A1I9LPZ9_ARATH	DegP protease 7 OS=Arabidopsis thaliana OX=3702 GN=DEG7 PE=4 SV=1	ARATH	2
309	0	3.92	2.005	2.005	2.005	sp|Q8RY22|DEGP7_ARATH	Protease Do-like 7 OS=Arabidopsis thaliana OX=3702 GN=DEGP7 PE=2 SV=1	ARATH	2
310	3.77	3.89	3.513	3.513	2.76	tr|A0A1P8BF02|A0A1P8BF02_ARATH	Sucrose synthase OS=Arabidopsis thaliana OX=3702 GN=SUS2 PE=3 SV=1	ARATH	2
310	0	3.89	3.779	3.779	2.969	tr|A0A1P8BF00|A0A1P8BF00_ARATH	Sucrose synthase OS=Arabidopsis thaliana OX=3702 GN=SUS2 PE=3 SV=1	ARATH	2
310	0	3.89	3.47	3.47	2.726	sp|Q00917|SUS2_ARATH	Sucrose synthase 2 OS=Arabidopsis thaliana OX=3702 GN=SUS2 PE=2 SV=3	ARATH	2
311	3.74	3.82	11.27	11.27	11.27	sp|Q8VYF1|RL152_ARATH	60S ribosomal protein L15-2 OS=Arabidopsis thaliana OX=3702 GN=RPL15B PE=2 SV=1	ARATH	2
311	0	3.82	11.27	11.27	11.27	sp|O23515|RL151_ARATH	60S ribosomal protein L15-1 OS=Arabidopsis thaliana OX=3702 GN=RPL15A PE=2 SV=1	ARATH	2
312	3.72	3.84	5.566	3.711	3.711	sp|Q9SK50|TIC55_ARATH	Protein TIC 55, chloroplastic OS=Arabidopsis thaliana OX=3702 GN=TIC55 PE=1 SV=1	ARATH	2
313	3.72	3.82	10.27	10.27	10.27	sp|Q9M8X9|RS162_ARATH	40S ribosomal protein S16-2 OS=Arabidopsis thaliana OX=3702 GN=RPS16B PE=1 SV=1	ARATH	2
314	3.7	3.81	3.696	2.203	1.706	sp|Q9M8D3|PUR4_ARATH	Probable phosphoribosylformylglycinamidine synthase, chloroplastic/mitochondrial OS=Arabidopsis thaliana OX=3702 GN=At1g74260 PE=2 SV=3	ARATH	2
315	3.7	3.8	3.896	3.896	3.896	sp|Q8RWN9|ODP22_ARATH	Dihydrolipoyllysine-residue acetyltransferase component 2 of pyruvate dehydrogenase complex, mitochondrial OS=Arabidopsis thaliana OX=3702 GN=At3g13930 PE=1 SV=2	ARATH	2
316	3.6	5.8	40.77	30	30	sp|Q9LD28|H2A6_ARATH	Histone H2A.6 OS=Arabidopsis thaliana OX=3702 GN=RAT5 PE=1 SV=1	ARATH	2
316	0	5.8	40.15	29.55	29.55	sp|Q9C681|H2A1_ARATH	Probable histone H2A.1 OS=Arabidopsis thaliana OX=3702 GN=At1g51060 PE=1 SV=1	ARATH	2
316	0	5.8	40.46	29.77	29.77	sp|O81826|H2A3_ARATH	Probable histone H2A.3 OS=Arabidopsis thaliana OX=3702 GN=At4g27230 PE=1 SV=1	ARATH	2
317	3.6	3.7	15.74	8.122	8.122	sp|P25864|RK9_ARATH	50S ribosomal protein L9, chloroplastic OS=Arabidopsis thaliana OX=3702 GN=RPL9 PE=2 SV=1	ARATH	2
318	3.57	3.66	8.257	5.275	5.275	sp|Q39097|ERF1X_ARATH	Eukaryotic peptide chain release factor subunit 1-1 OS=Arabidopsis thaliana OX=3702 GN=ERF1-1 PE=1 SV=2	ARATH	2
319	3.56	3.67	11.97	8.738	8.738	tr|Q9SJV2|Q9SJV2_ARATH	NAD(P)-linked oxidoreductase superfamily protein OS=Arabidopsis thaliana OX=3702 GN=At2g21250 PE=2 SV=1	ARATH	2
319	0	3.67	15.55	11.34	11.34	tr|F4IGK5|F4IGK5_ARATH	NAD(P)-linked oxidoreductase superfamily protein OS=Arabidopsis thaliana OX=3702 GN=At2g21250 PE=4 SV=1	ARATH	2
320	3.49	3.64	5.55	3.246	2.304	sp|Q8RXD9|DPE2_ARATH	4-alpha-glucanotransferase DPE2 OS=Arabidopsis thaliana OX=3702 GN=DPE2 PE=1 SV=1	ARATH	1
321	3.48	3.64	19.8	19.8	14.85	sp|P93014|RR5_ARATH	30S ribosomal protein S5, chloroplastic OS=Arabidopsis thaliana OX=3702 GN=rps5 PE=2 SV=1	ARATH	2
322	3.48	3.59	13.19	10.99	7.692	sp|Q9LIP2|PSB5B_ARATH	Proteasome subunit beta type-5-B OS=Arabidopsis thaliana OX=3702 GN=PBE2 PE=1 SV=1	ARATH	2
322	0	3.59	13.14	10.95	7.664	sp|O23717|PSB5A_ARATH	Proteasome subunit beta type-5-A OS=Arabidopsis thaliana OX=3702 GN=PBE1 PE=1 SV=1	ARATH	2
323	3.47	3.55	6.452	6.452	6.452	sp|P52577|IFRH_ARATH	Isoflavone reductase homolog P3 OS=Arabidopsis thaliana OX=3702 GN=At1g75280 PE=2 SV=1	ARATH	2
324	3.46	3.55	2.47	2.47	2.47	tr|A0A1P8AZX4|A0A1P8AZX4_ARATH	Multidrug resistance-associated protein 2 OS=Arabidopsis thaliana OX=3702 GN=ABCC2 PE=4 SV=1	ARATH	2
324	0	3.55	2.033	2.033	2.033	sp|Q42093|AB2C_ARATH	ABC transporter C family member 2 OS=Arabidopsis thaliana OX=3702 GN=ABCC2 PE=1 SV=2	ARATH	2
325	3.38	3.54	7.002	5.47	4.376	sp|Q9SE83|DRP2A_ARATH	Dynamin-2A OS=Arabidopsis thaliana OX=3702 GN=DRP2A PE=1 SV=2	ARATH	1
325	0	3.54	5.217	3.696	2.609	sp|Q9LQ55|DRP2B_ARATH	Dynamin-2B OS=Arabidopsis thaliana OX=3702 GN=DRP2B PE=1 SV=2	ARATH	1
326	3.38	3.52	13	8.811	5.066	sp|Q9ZT91|EFTM_ARATH	Elongation factor Tu, mitochondrial OS=Arabidopsis thaliana OX=3702 GN=TUFA PE=1 SV=1	ARATH	2
327	3.36	3.48	13	13	8.969	sp|O23049|RK6_ARATH	50S ribosomal protein L6, chloroplastic OS=Arabidopsis thaliana OX=3702 GN=RPL6 PE=2 SV=1	ARATH	2
328	3.34	25.1	27.35	26.01	22.48	sp|Q9LJE4|CPNB2_ARATH	Chaperonin 60 subunit beta 2, chloroplastic OS=Arabidopsis thaliana OX=3702 GN=CPN60B2 PE=1 SV=1	ARATH	2
329	3.28	3.37	8.235	8.235	8.235	sp|O22769|NDUV2_ARATH	NADH dehydrogenase [ubiquinone] flavoprotein 2, mitochondrial OS=Arabidopsis thaliana OX=3702 GN=At4g02580 PE=1 SV=3	ARATH	2
330	3.27	10.66	13.08	8.307	5.4	sp|Q5GM68|CAPP2_ARATH	Phosphoenolpyruvate carboxylase 2 OS=Arabidopsis thaliana OX=3702 GN=PPC2 PE=1 SV=2	ARATH	2
331	3.27	3.43	41.46	41.46	13.01	sp|P62126|RR12_ARATH	30S ribosomal protein S12, chloroplastic OS=Arabidopsis thaliana OX=3702 GN=rps12-A PE=2 SV=2	ARATH	1
332	3.26	5.6	19.08	19.08	19.08	sp|O65398|GLX1_ARATH	Lactoylglutathione lyase GLX1 OS=Arabidopsis thaliana OX=3702 GN=GLX1 PE=1 SV=1	ARATH	1
333	3.26	3.47	5.66	5.66	5.66	sp|Q9FKK7|XYLA_ARATH	Xylose isomerase OS=Arabidopsis thaliana OX=3702 GN=XYLA PE=2 SV=2	ARATH	2
334	3.23	3.34	24.43	11.83	6.87	sp|Q9LXX5|PPD6_ARATH	PsbP domain-containing protein 6, chloroplastic OS=Arabidopsis thaliana OX=3702 GN=PPD6 PE=1 SV=1	ARATH	2
335	3.15	3.24	5.254	3.729	3.729	tr|Q7DLG4|Q7DLG4_ARATH	Arginyl-tRNA synthetase OS=Arabidopsis thaliana OX=3702 GN=emb1027 PE=1 SV=1	ARATH	2
335	0	3.24	4.747	3.369	3.369	tr|A0A1P8B7W8|A0A1P8B7W8_ARATH	Arginyl-tRNA synthetase, class Ic OS=Arabidopsis thaliana OX=3702 GN=emb1027 PE=1 SV=1	ARATH	2
335	0	3.24	4.928	3.498	3.498	tr|A0A1P8B7W5|A0A1P8B7W5_ARATH	Arginyl-tRNA synthetase, class Ic OS=Arabidopsis thaliana OX=3702 GN=emb1027 PE=1 SV=1	ARATH	2
335	0	3.24	5.032	3.571	3.571	tr|A0A1P8B7W2|A0A1P8B7W2_ARATH	Arginyl-tRNA synthetase, class Ic OS=Arabidopsis thaliana OX=3702 GN=emb1027 PE=1 SV=1	ARATH	2
335	0	3.24	4.829	3.427	3.427	sp|O23247|SYRM_ARATH	Arginine--tRNA ligase, chloroplastic/mitochondrial OS=Arabidopsis thaliana OX=3702 GN=EMB1027 PE=1 SV=1	ARATH	2
336	3.11	3.19	2.924	1.852	1.852	sp|Q9SHI1|IF2C_ARATH	Translation initiation factor IF-2, chloroplastic OS=Arabidopsis thaliana OX=3702 GN=At1g17220 PE=2 SV=2	ARATH	2
337	3.1	3.2	13.68	4.274	4.274	tr|F4JWF7|F4JWF7_ARATH	DEAD/DEAH box RNA helicase family protein OS=Arabidopsis thaliana OX=3702 GN=UAP56b PE=4 SV=1	ARATH	1
337	0	3.2	13.17	4.115	4.115	tr|F4JWF6|F4JWF6_ARATH	DEAD/DEAH box RNA helicase family protein OS=Arabidopsis thaliana OX=3702 GN=UAP56b PE=4 SV=1	ARATH	1
337	0	3.2	14.99	4.684	4.684	sp|Q9LFN6|RH56_ARATH	DEAD-box ATP-dependent RNA helicase 56 OS=Arabidopsis thaliana OX=3702 GN=RH56 PE=1 SV=2	ARATH	1
337	0	3.2	14.99	4.684	4.684	sp|Q56XG6|RH15_ARATH	DEAD-box ATP-dependent RNA helicase 15 OS=Arabidopsis thaliana OX=3702 GN=RH15 PE=1 SV=3	ARATH	1
338	3.07	3.15	8.12	8.12	8.12	tr|F4JRY2|F4JRY2_ARATH	Proteasome subunit beta type OS=Arabidopsis thaliana OX=3702 GN=PBA1 PE=3 SV=1	ARATH	2
338	0	3.15	8.155	8.155	8.155	sp|Q8LD27|PSB6_ARATH	Proteasome subunit beta type-6 OS=Arabidopsis thaliana OX=3702 GN=PBA1 PE=1 SV=2	ARATH	2
339	3.06	3.21	10.61	9.481	4.74	sp|Q9SZD4|PRS4A_ARATH	26S proteasome regulatory subunit 4 homolog A OS=Arabidopsis thaliana OX=3702 GN=RPT2A PE=1 SV=1	ARATH	2
339	0	3.21	10.61	9.481	4.74	sp|Q9SL67|PRS4B_ARATH	26S proteasome regulatory subunit 4 homolog B OS=Arabidopsis thaliana OX=3702 GN=RPT2B PE=1 SV=1	ARATH	2
340	3.06	3.15	2.481	1.417	1.417	tr|F4J1I6|F4J1I6_ARATH	Pleiotropic drug resistance 1 OS=Arabidopsis thaliana OX=3702 GN=ABCG29 PE=3 SV=1	ARATH	2
340	0	3.15	2.472	1.412	1.412	sp|Q94A18|AB29G_ARATH	ABC transporter G family member 29 OS=Arabidopsis thaliana OX=3702 GN=ABCG29 PE=2 SV=2	ARATH	2
341	3.04	3.3	7.614	7.614	5.076	sp|Q9SA73|OLA1_ARATH	Obg-like ATPase 1 OS=Arabidopsis thaliana OX=3702 GN=YchF1 PE=1 SV=1	ARATH	2
342	3.03	3.11	8.185	5.338	5.338	tr|A0A1P8B6D0|A0A1P8B6D0_ARATH	Photosystem I subunit l OS=Arabidopsis thaliana OX=3702 GN=PSAL PE=4 SV=1	ARATH	2
342	0	3.11	10.5	6.849	6.849	sp|Q9SUI4|PSAL_ARATH	Photosystem I reaction center subunit XI, chloroplastic OS=Arabidopsis thaliana OX=3702 GN=PSAL PE=1 SV=2	ARATH	2
343	3.02	3.12	25.37	15.67	15.67	sp|P56801|RR8_ARATH	30S ribosomal protein S8, chloroplastic OS=Arabidopsis thaliana OX=3702 GN=rps8 PE=3 SV=1	ARATH	1
344	3.02	3.1	5.952	5.952	5.952	tr|F4JGD2|F4JGD2_ARATH	Saposin-like aspartyl protease family protein OS=Arabidopsis thaliana OX=3702 GN=At4g04460 PE=3 SV=1	ARATH	3
344	0	3.1	5.906	5.906	5.906	sp|Q9XEC4|APA3_ARATH	Aspartic proteinase A3 OS=Arabidopsis thaliana OX=3702 GN=APA3 PE=2 SV=1	ARATH	3
345	2.99	3.09	23.81	17.58	15.02	sp|Q9C5R8|BAS1B_ARATH	2-Cys peroxiredoxin BAS1-like, chloroplastic OS=Arabidopsis thaliana OX=3702 GN=At5g06290 PE=2 SV=3	ARATH	1
346	2.97	18.45	31.3	29.44	29.44	sp|P0CJ47|ACT3_ARATH	Actin-3 OS=Arabidopsis thaliana OX=3702 GN=ACT3 PE=1 SV=1	ARATH	1
346	0	18.45	31.3	29.44	29.44	sp|P0CJ46|ACT1_ARATH	Actin-1 OS=Arabidopsis thaliana OX=3702 GN=ACT1 PE=1 SV=1	ARATH	1
347	2.94	3.02	3.763	3.763	3.763	sp|Q9CAP8|LACS9_ARATH	Long chain acyl-CoA synthetase 9, chloroplastic OS=Arabidopsis thaliana OX=3702 GN=LACS9 PE=1 SV=1	ARATH	1
348	2.92	3.04	6.555	4.874	3.193	sp|O49675|CCD4_ARATH	Probable carotenoid cleavage dioxygenase 4, chloroplastic OS=Arabidopsis thaliana OX=3702 GN=CCD4 PE=1 SV=1	ARATH	1
349	2.86	2.95	6.413	3.808	3.808	tr|Q9LTV0|Q9LTV0_ARATH	NOP56-like pre RNA processing ribonucleoprotein OS=Arabidopsis thaliana OX=3702 GN=At3g12860 PE=4 SV=1	ARATH	1
350	2.85	3.05	16.52	14.78	14.78	sp|Q9SR70|FK164_ARATH	Peptidyl-prolyl cis-trans isomerase FKBP16-4, chloroplastic OS=Arabidopsis thaliana OX=3702 GN=FKBP16-4 PE=1 SV=1	ARATH	1
351	2.84	5.18	9.787	7.872	6.809	sp|Q9SVM4|GLYC5_ARATH	Serine hydroxymethyltransferase 5 OS=Arabidopsis thaliana OX=3702 GN=SHM5 PE=3 SV=1	ARATH	1
352	2.81	2.95	5.714	3.75	0.8929	sp|Q0WV90|TPR1_ARATH	Topless-related protein 1 OS=Arabidopsis thaliana OX=3702 GN=TPR1 PE=1 SV=3	ARATH	1
353	2.8	2.88	4.376	1.823	1.823	tr|Q9M0R3|Q9M0R3_ARATH	T-complex protein 11 OS=Arabidopsis thaliana OX=3702 GN=At4g09150 PE=4 SV=1	ARATH	2
353	0	2.88	4.372	1.821	1.821	tr|F4JJB2|F4JJB2_ARATH	T-complex protein 11 OS=Arabidopsis thaliana OX=3702 GN=At4g09150 PE=4 SV=1	ARATH	2
354	2.8	2.87	9.343	9.343	9.343	tr|F4IAG5|F4IAG5_ARATH	ATP-dependent Clp protease proteolytic subunit OS=Arabidopsis thaliana OX=3702 GN=CLPP6 PE=3 SV=1	ARATH	2
354	0	2.87	9.963	9.963	9.963	sp|Q9SAA2|CLPP6_ARATH	ATP-dependent Clp protease proteolytic subunit 6, chloroplastic OS=Arabidopsis thaliana OX=3702 GN=CLPP6 PE=1 SV=1	ARATH	2
355	2.74	13.51	22.96	22.96	14.78	sp|O49447|ADT3_ARATH	ADP,ATP carrier protein 3, mitochondrial OS=Arabidopsis thaliana OX=3702 GN=AAC3 PE=1 SV=1	ARATH	1
356	2.73	5.06	18.89	15.21	15.21	tr|A0A1P8AY36|A0A1P8AY36_ARATH	Ribosomal protein L18ae/LX family protein OS=Arabidopsis thaliana OX=3702 GN=At2g34480 PE=1 SV=1	ARATH	3
356	0	5.06	19.66	18.54	18.54	sp|P51418|R18A2_ARATH	60S ribosomal protein L18a-2 OS=Arabidopsis thaliana OX=3702 GN=RPL18AB PE=1 SV=2	ARATH	3
357	2.73	2.84	16.8	13.67	5.469	sp|Q9LZH9|RL7A2_ARATH	60S ribosomal protein L7a-2 OS=Arabidopsis thaliana OX=3702 GN=RPL7AB PE=2 SV=1	ARATH	1
357	0	2.84	16.73	13.62	5.447	sp|P49692|RL7A1_ARATH	60S ribosomal protein L7a-1 OS=Arabidopsis thaliana OX=3702 GN=RPL7AA PE=2 SV=2	ARATH	1
358	2.72	2.81	32.21	22.15	16.78	sp|P39207|NDK1_ARATH	Nucleoside diphosphate kinase 1 OS=Arabidopsis thaliana OX=3702 GN=NDK1 PE=1 SV=1	ARATH	2
359	2.71	2.79	7.541	7.541	7.541	sp|Q8LB10|CLPR4_ARATH	ATP-dependent Clp protease proteolytic subunit-related protein 4, chloroplastic OS=Arabidopsis thaliana OX=3702 GN=CLPR4 PE=1 SV=1	ARATH	1
360	2.69	2.8	15.18	11.52	5.236	sp|Q9LK61|RR10_ARATH	30S ribosomal protein S10, chloroplastic OS=Arabidopsis thaliana OX=3702 GN=RPS10 PE=2 SV=1	ARATH	1
361	2.69	2.76	4.236	2.302	0.7366	sp|Q9LU41|ACA9_ARATH	Calcium-transporting ATPase 9, plasma membrane-type OS=Arabidopsis thaliana OX=3702 GN=ACA9 PE=2 SV=2	ARATH	1
362	2.65	2.7	10.21	10.21	10.21	sp|Q9LW57|PAP6_ARATH	Plastid-lipid-associated protein 6, chloroplastic OS=Arabidopsis thaliana OX=3702 GN=PAP6 PE=1 SV=1	ARATH	2
363	2.63	2.68	7.792	4.058	4.058	sp|Q9M2T9|SYMM_ARATH	Methionine--tRNA ligase, chloroplastic/mitochondrial OS=Arabidopsis thaliana OX=3702 GN=OVA1 PE=2 SV=1	ARATH	1
363	0	2.68	7.317	4.69	4.69	tr|A8MRF2|A8MRF2_ARATH	Methionyl-tRNA synthetase / methionine-tRNA ligase / MetRS (CpMetRS) OS=Arabidopsis thaliana OX=3702 GN=OVA1 PE=3 SV=1	ARATH	1
364	2.61	2.67	9.814	7.958	4.244	sp|Q94A68|Y1669_ARATH	Uncharacterized oxidoreductase At1g06690, chloroplastic OS=Arabidopsis thaliana OX=3702 GN=At1g06690 PE=1 SV=1	ARATH	1
365	2.6	2.64	5.183	5.183	2.439	sp|P83291|NB5R2_ARATH	NADH-cytochrome b5 reductase-like protein OS=Arabidopsis thaliana OX=3702 GN=CBR2 PE=1 SV=2	ARATH	1
366	2.59	8.73	9.012	7.095	4.698	sp|Q94BT0|SPSA1_ARATH	Sucrose-phosphate synthase 1 OS=Arabidopsis thaliana OX=3702 GN=SPS1 PE=1 SV=1	ARATH	1
367	2.52	2.56	35.64	28.71	21.78	sp|P56807|RR18_ARATH	30S ribosomal protein S18, chloroplastic OS=Arabidopsis thaliana OX=3702 GN=rps18 PE=3 SV=1	ARATH	2
368	2.51	2.56	5.632	3.254	1.252	tr|A0A1P8B3B6|A0A1P8B3B6_ARATH	Beta-adaptin-like protein OS=Arabidopsis thaliana OX=3702 GN=At4g23460 PE=3 SV=1	ARATH	1
369	2.5	2.54	20.26	20.26	9.15	sp|Q9ZW31|HS17B_ARATH	17.6 kDa class I heat shock protein 2 OS=Arabidopsis thaliana OX=3702 GN=HSP17.6B PE=2 SV=1	ARATH	1
370	2.5	2.54	8.129	5.104	5.104	sp|O22229|TRXB3_ARATH	NADPH-dependent thioredoxin reductase 3 OS=Arabidopsis thaliana OX=3702 GN=NTRC PE=1 SV=2	ARATH	2
371	2.48	2.52	8.696	8.009	4.805	sp|Q9SSA5|CYP38_ARATH	Peptidyl-prolyl cis-trans isomerase CYP38, chloroplastic OS=Arabidopsis thaliana OX=3702 GN=CYP38 PE=1 SV=1	ARATH	2
372	2.48	2.52	4.953	2.83	2.358	sp|Q38858|CALR2_ARATH	Calreticulin-2 OS=Arabidopsis thaliana OX=3702 GN=CRT2 PE=1 SV=3	ARATH	1
373	2.47	2.51	21.83	15.49	15.49	sp|Q9SF35|RS231_ARATH	40S ribosomal protein S23-1 OS=Arabidopsis thaliana OX=3702 GN=RPS23A PE=2 SV=2	ARATH	2
373	0	2.51	21.83	15.49	15.49	sp|P49201|RS232_ARATH	40S ribosomal protein S23-2 OS=Arabidopsis thaliana OX=3702 GN=RPS23B PE=2 SV=2	ARATH	2
374	2.44	2.56	16.52	7.899	4.309	sp|O04499|PMG1_ARATH	2,3-bisphosphoglycerate-independent phosphoglycerate mutase 1 OS=Arabidopsis thaliana OX=3702 GN=PGM1 PE=2 SV=3	ARATH	2
375	2.43	2.47	4.063	3.386	2.596	sp|Q0WW26|COPG_ARATH	Coatomer subunit gamma OS=Arabidopsis thaliana OX=3702 GN=At4g34450 PE=1 SV=2	ARATH	1
376	2.42	6	17.79	12.98	8.413	sp|Q9SLK0|ICDHX_ARATH	Peroxisomal isocitrate dehydrogenase [NADP] OS=Arabidopsis thaliana OX=3702 GN=ICDH PE=1 SV=1	ARATH	1
377	2.41	2.45	24.27	6.86	4.749	sp|P06525|ADH1_ARATH	Alcohol dehydrogenase class-P OS=Arabidopsis thaliana OX=3702 GN=ADH1 PE=1 SV=2	ARATH	2
378	2.4	2.44	15	10	4.286	tr|Q3EDH2|Q3EDH2_ARATH	Ribosomal protein L4 OS=Arabidopsis thaliana OX=3702 GN=RPL4 PE=3 SV=1	ARATH	1
378	0	2.44	15.11	10.07	4.317	tr|Q2V4Q4|Q2V4Q4_ARATH	AT1G07320 protein OS=Arabidopsis thaliana OX=3702 GN=RPL4 PE=2 SV=1	ARATH	1
378	0	2.44	14.89	9.929	4.255	sp|O50061|RK4_ARATH	50S ribosomal protein L4, chloroplastic OS=Arabidopsis thaliana OX=3702 GN=RPL4 PE=2 SV=2	ARATH	1
379	2.38	2.42	9.976	8.076	6.413	sp|O82662|SUCB_ARATH	Succinate--CoA ligase [ADP-forming] subunit beta, mitochondrial OS=Arabidopsis thaliana OX=3702 GN=At2g20420 PE=1 SV=1	ARATH	1
380	2.37	2.41	7.127	6.013	1.225	tr|A8MS49|A8MS49_ARATH	Phototropin 2 OS=Arabidopsis thaliana OX=3702 GN=PHOT2 PE=1 SV=1	ARATH	1
380	0	2.41	6.995	5.902	1.202	sp|P93025|PHOT2_ARATH	Phototropin-2 OS=Arabidopsis thaliana OX=3702 GN=PHOT2 PE=1 SV=2	ARATH	1
380	0	2.41	8.418	7.837	1.597	tr|F4KDJ3|F4KDJ3_ARATH	Phototropin 2 OS=Arabidopsis thaliana OX=3702 GN=PHOT2 PE=1 SV=1	ARATH	1
381	2.37	2.41	18.55	9.955	7.24	sp|Q93W22|RL103_ARATH	60S ribosomal protein L10-3 OS=Arabidopsis thaliana OX=3702 GN=RPL10C PE=2 SV=1	ARATH	1
381	0	2.41	18.64	10	7.273	sp|Q93VT9|RL101_ARATH	60S ribosomal protein L10-1 OS=Arabidopsis thaliana OX=3702 GN=RPL10A PE=1 SV=1	ARATH	1
382	2.37	2.41	26.21	26.21	9.709	sp|Q9FLP6|SUMO2_ARATH	Small ubiquitin-related modifier 2 OS=Arabidopsis thaliana OX=3702 GN=SUMO2 PE=1 SV=1	ARATH	1
382	0	2.41	12	12	10	sp|P55852|SUMO1_ARATH	Small ubiquitin-related modifier 1 OS=Arabidopsis thaliana OX=3702 GN=SUMO1 PE=1 SV=2	ARATH	1
383	2.36	2.4	11.17	10.68	6.796	sp|Q9SVR0|R13A3_ARATH	60S ribosomal protein L13a-3 OS=Arabidopsis thaliana OX=3702 GN=RPL13AC PE=2 SV=1	ARATH	1
383	0	2.4	11.17	10.68	6.796	sp|Q9LRX8|R13A2_ARATH	60S ribosomal protein L13a-2 OS=Arabidopsis thaliana OX=3702 GN=RPL13AB PE=2 SV=1	ARATH	1
383	0	2.4	11.17	10.68	6.796	sp|Q9FKC0|R13A4_ARATH	60S ribosomal protein L13a-4 OS=Arabidopsis thaliana OX=3702 GN=RPL13AD PE=2 SV=1	ARATH	1
384	2.34	2.37	8.696	7.115	3.953	sp|O65282|CH20_ARATH	20 kDa chaperonin, chloroplastic OS=Arabidopsis thaliana OX=3702 GN=CPN20 PE=1 SV=2	ARATH	1
385	2.29	8.32	21.51	16.2	9.777	sp|Q9SJQ9|ALFC6_ARATH	Fructose-bisphosphate aldolase 6, cytosolic OS=Arabidopsis thaliana OX=3702 GN=FBA6 PE=1 SV=1	ARATH	1
386	2.29	2.32	5.114	5.114	3.409	tr|A0A1I9LR17|A0A1I9LR17_ARATH	Protein kinase superfamily protein OS=Arabidopsis thaliana OX=3702 GN=At3g61080 PE=4 SV=1	ARATH	1
386	0	2.32	5.521	5.521	3.681	sp|Q9LEW8|FN3KR_ARATH	Protein-ribulosamine 3-kinase, chloroplastic OS=Arabidopsis thaliana OX=3702 GN=At3g61080 PE=1 SV=2	ARATH	1
387	2.24	2.27	15.18	15.18	9.821	sp|Q9LSA3|RL303_ARATH	60S ribosomal protein L30-3 OS=Arabidopsis thaliana OX=3702 GN=RPL30C PE=3 SV=1	ARATH	1
387	0	2.27	15.18	15.18	9.821	sp|Q9C8F7|RL301_ARATH	Putative 60S ribosomal protein L30-1 OS=Arabidopsis thaliana OX=3702 GN=RPL30A PE=3 SV=1	ARATH	1
387	0	2.27	15.18	15.18	9.821	sp|Q8VZ19|RL302_ARATH	60S ribosomal protein L30-2 OS=Arabidopsis thaliana OX=3702 GN=RPL30B PE=3 SV=1	ARATH	1
388	2.21	2.24	4.132	2.243	1.299	sp|Q9SCW1|BGAL1_ARATH	Beta-galactosidase 1 OS=Arabidopsis thaliana OX=3702 GN=BGAL1 PE=2 SV=1	ARATH	1
389	2.21	2.23	7.749	7.749	5.166	sp|Q9SKX4|RK3A_ARATH	50S ribosomal protein L3-1, chloroplastic OS=Arabidopsis thaliana OX=3702 GN=RPL3A PE=2 SV=1	ARATH	1
390	2.2	13.7	11.51	9.762	8.26	sp|F4JFN3|HS906_ARATH	Heat shock protein 90-6, mitochondrial OS=Arabidopsis thaliana OX=3702 GN=HSP90-6 PE=2 SV=1	ARATH	1
391	2.2	2.23	16.11	11.67	8.333	sp|Q9FFS8|RS102_ARATH	40S ribosomal protein S10-2 OS=Arabidopsis thaliana OX=3702 GN=RPS10B PE=2 SV=1	ARATH	1
392	2.19	2.21	3.245	1.156	0.4103	tr|A0A1P8AT97|A0A1P8AT97_ARATH	ILITYHIA OS=Arabidopsis thaliana OX=3702 GN=ILA PE=1 SV=1	ARATH	1
392	0	2.21	2.893	1.15	0.408	sp|F4I893|ILA_ARATH	Protein ILITYHIA OS=Arabidopsis thaliana OX=3702 GN=ILA PE=1 SV=1	ARATH	1
393	2.19	2.21	3.741	2.993	1.995	tr|Q8L7T5|Q8L7T5_ARATH	At1g07990/T6D22_5 OS=Arabidopsis thaliana OX=3702 GN=At1g07990 PE=2 SV=1	ARATH	1
393	0	2.21	5.102	4.082	2.721	tr|A0A1P8ATA9|A0A1P8ATA9_ARATH	SIT4 phosphatase-associated family protein OS=Arabidopsis thaliana OX=3702 GN=At1g07990 PE=4 SV=1	ARATH	1
394	2.18	2.21	5.099	1.398	0.7401	sp|Q94A40|COPA1_ARATH	Coatomer subunit alpha-1 OS=Arabidopsis thaliana OX=3702 GN=At1g62020 PE=2 SV=2	ARATH	1
395	2.17	2.29	10.99	9.369	3.063	tr|F4JYE0|F4JYE0_ARATH	Acetyl Co-enzyme a carboxylase biotin carboxylase subunit OS=Arabidopsis thaliana OX=3702 GN=CAC2 PE=1 SV=1	ARATH	1
395	0	2.29	11.36	9.683	3.166	sp|O04983|ACCC_ARATH	Biotin carboxylase, chloroplastic OS=Arabidopsis thaliana OX=3702 GN=CAC2 PE=1 SV=1	ARATH	1
396	2.17	2.2	17.02	17.02	6.383	sp|Q9LJA0|CYSK2_ARATH	Putative inactive cysteine synthase 2 OS=Arabidopsis thaliana OX=3702 GN=OASA2 PE=5 SV=2	ARATH	1
397	2.15	2.17	3.565	2.285	2.285	tr|F4J110|F4J110_ARATH	Transducin family protein / WD-40 repeat family protein OS=Arabidopsis thaliana OX=3702 GN=SEC31B PE=1 SV=1	ARATH	2
397	0	2.17	3.539	2.269	2.269	tr|F4J109|F4J109_ARATH	Transducin family protein / WD-40 repeat family protein OS=Arabidopsis thaliana OX=3702 GN=SEC31B PE=1 SV=1	ARATH	2
397	0	2.17	3.533	2.264	2.264	sp|Q8L611|SC31B_ARATH	Protein transport protein SEC31 homolog B OS=Arabidopsis thaliana OX=3702 GN=SEC31B PE=1 SV=1	ARATH	2
398	2.14	27.28	28.35	22.95	19.48	sp|Q94B78|GCSP1_ARATH	Glycine dehydrogenase (decarboxylating) 1, mitochondrial OS=Arabidopsis thaliana OX=3702 GN=GLDP1 PE=1 SV=2	ARATH	3
399	2.14	2.16	8.333	5.797	3.261	sp|Q9SRH5|VDAC1_ARATH	Mitochondrial outer membrane protein porin 1 OS=Arabidopsis thaliana OX=3702 GN=VDAC1 PE=1 SV=3	ARATH	1
400	2.13	2.27	8.853	4.427	4.427	tr|F4K7T6|F4K7T6_ARATH	1-deoxy-D-xylulose 5-phosphate reductoisomerase OS=Arabidopsis thaliana OX=3702 GN=DXR PE=3 SV=1	ARATH	1
400	0	2.27	9.224	4.612	4.612	sp|Q9XFS9|DXR_ARATH	1-deoxy-D-xylulose 5-phosphate reductoisomerase, chloroplastic OS=Arabidopsis thaliana OX=3702 GN=DXR PE=2 SV=2	ARATH	1
401	2.13	2.15	10	10	6.25	sp|P56774|PETD_ARATH	Cytochrome b6-f complex subunit 4 OS=Arabidopsis thaliana OX=3702 GN=petD PE=3 SV=1	ARATH	1
402	2.12	2.13	20.1	14.71	3.922	sp|Q9SP02|CP20A_ARATH	Peptidyl-prolyl cis-trans isomerase CYP20-1 OS=Arabidopsis thaliana OX=3702 GN=CYP20-1 PE=1 SV=1	ARATH	1
403	2.1	2.12	26	18.4	8.8	sp|P30186|PSA7A_ARATH	Proteasome subunit alpha type-7-A OS=Arabidopsis thaliana OX=3702 GN=PAD1 PE=1 SV=1	ARATH	1
403	0	2.12	21.4	13.58	9.053	tr|Q2V3Q0|Q2V3Q0_ARATH	Proteasome subunit alpha type OS=Arabidopsis thaliana OX=3702 GN=PAD1 PE=3 SV=1	ARATH	1
403	0	2.12	20.8	13.2	8.8	sp|O24616|PSA7B_ARATH	Proteasome subunit alpha type-7-B OS=Arabidopsis thaliana OX=3702 GN=PAD2 PE=1 SV=2	ARATH	1
404	2.1	2.12	13.1	13.1	5.357	sp|P31265|TCTP1_ARATH	Translationally-controlled tumor protein 1 OS=Arabidopsis thaliana OX=3702 GN=TCTP1 PE=1 SV=2	ARATH	1
405	2.09	2.1	7.654	2.222	2.222	sp|Q42536|PORA_ARATH	Protochlorophyllide reductase A, chloroplastic OS=Arabidopsis thaliana OX=3702 GN=PORA PE=1 SV=2	ARATH	1
406	2.09	2.1	3.7	3.7	2.96	tr|Q9FF91|Q9FF91_ARATH	GPI-anchored adhesin-like protein OS=Arabidopsis thaliana OX=3702 GN=MRO11.7 PE=1 SV=1	ARATH	2
406	0	2.1	4.258	4.258	3.406	tr|A0A1P8BAU8|A0A1P8BAU8_ARATH	GPI-anchored adhesin-like protein OS=Arabidopsis thaliana OX=3702 GN=MRO11.7 PE=1 SV=1	ARATH	2
407	2.09	2.1	13.53	9.412	6.471	sp|Q9SX68|RK18_ARATH	50S ribosomal protein L18, chloroplastic OS=Arabidopsis thaliana OX=3702 GN=RPL18 PE=2 SV=1	ARATH	1
408	2.08	2.09	4.617	1.451	0.5937	sp|Q7DM58|AB4C_ARATH	ABC transporter C family member 4 OS=Arabidopsis thaliana OX=3702 GN=ABCC4 PE=1 SV=2	ARATH	1
409	2.08	2.09	1.484	0.4239	0.4239	sp|Q9SSD2|PRP8A_ARATH	Pre-mRNA-processing-splicing factor 8A OS=Arabidopsis thaliana OX=3702 GN=PRP8A PE=1 SV=1	ARATH	1
410	2.08	2.09	2.823	2.063	1.086	tr|F4K5E7|F4K5E7_ARATH	Alpha-mannosidase OS=Arabidopsis thaliana OX=3702 GN=MAC12.38 PE=3 SV=1	ARATH	1
410	0	2.09	2.539	1.855	0.9766	sp|Q8LPJ3|MANA2_ARATH	Probable alpha-mannosidase At5g13980 OS=Arabidopsis thaliana OX=3702 GN=At5g13980 PE=2 SV=1	ARATH	1
411	2.07	2.09	8.398	3.711	3.711	sp|Q9FVQ4|PLGG1_ARATH	Plastidal glycolate/glycerate translocator 1, chloroplastic OS=Arabidopsis thaliana OX=3702 GN=PLGG1 PE=1 SV=1	ARATH	1
412	2.07	2.08	3.116	1.283	0.9166	sp|F4I116|SYLC_ARATH	Leucine--tRNA ligase, cytoplasmic OS=Arabidopsis thaliana OX=3702 GN=At1g09620 PE=1 SV=1	ARATH	1
413	2.07	2.08	2.502	0.7037	0.7037	tr|F4K4Q2|F4K4Q2_ARATH	tRNA synthetase class I (I, L, M and V) family protein OS=Arabidopsis thaliana OX=3702 GN=OVA2 PE=3 SV=1	ARATH	1
413	0	2.08	2.013	0.8234	0.8234	sp|Q8RXK8|SYIM_ARATH	Isoleucine--tRNA ligase, chloroplastic/mitochondrial OS=Arabidopsis thaliana OX=3702 GN=OVA2 PE=2 SV=1	ARATH	1
414	2.06	7.3	27.87	19.26	10.25	sp|Q9LHP1|RL74_ARATH	60S ribosomal protein L7-4 OS=Arabidopsis thaliana OX=3702 GN=RPL7D PE=2 SV=1	ARATH	1
415	2.06	2.11	11.49	5.04	5.04	sp|Q42525|HXK1_ARATH	Hexokinase-1 OS=Arabidopsis thaliana OX=3702 GN=HXK1 PE=1 SV=2	ARATH	1
416	2.06	2.08	7.852	5.081	3.233	tr|F4J3Q8|F4J3Q8_ARATH	P-loop containing nucleoside triphosphate hydrolases superfamily protein OS=Arabidopsis thaliana OX=3702 GN=At3g10350 PE=1 SV=1	ARATH	1
416	0	2.08	6.813	5.353	3.406	tr|A1L4Y1|A1L4Y1_ARATH	At3g10350 OS=Arabidopsis thaliana OX=3702 GN=At3g10350 PE=1 SV=1	ARATH	1
417	2.06	2.07	7.396	4.583	4.583	sp|Q8VZF3|CGEP_ARATH	Probable glutamyl endopeptidase, chloroplastic OS=Arabidopsis thaliana OX=3702 GN=GEP PE=2 SV=2	ARATH	2
418	2.06	2.07	26.48	18.47	6.62	sp|Q42564|APX3_ARATH	L-ascorbate peroxidase 3 OS=Arabidopsis thaliana OX=3702 GN=APX3 PE=1 SV=1	ARATH	1
419	2.06	2.07	7.057	1.893	1.893	tr|Q8W4R0|Q8W4R0_ARATH	AT5g17530/K10A8_10 OS=Arabidopsis thaliana OX=3702 GN=At5g17530 PE=2 SV=1	ARATH	1
419	0	2.07	6.678	1.792	1.792	tr|F4KH14|F4KH14_ARATH	Phosphoglucosamine mutase family protein OS=Arabidopsis thaliana OX=3702 GN=At5g17530 PE=4 SV=1	ARATH	1
419	0	2.07	7.565	2.03	2.03	tr|A0A1P8BGJ0|A0A1P8BGJ0_ARATH	Phosphoglucosamine mutase family protein OS=Arabidopsis thaliana OX=3702 GN=At5g17530 PE=4 SV=1	ARATH	1
419	0	2.07	6.426	1.724	1.724	tr|A0A1P8BGI7|A0A1P8BGI7_ARATH	Phosphoglucosamine mutase family protein OS=Arabidopsis thaliana OX=3702 GN=At5g17530 PE=4 SV=1	ARATH	1
420	2.06	2.07	14.53	8.547	8.547	sp|P56794|RK20_ARATH	50S ribosomal protein L20, chloroplastic OS=Arabidopsis thaliana OX=3702 GN=rpl20 PE=3 SV=1	ARATH	1
421	2.05	15.73	39.92	35.55	25.57	sp|Q9LR30|GGT1_ARATH	Glutamate--glyoxylate aminotransferase 1 OS=Arabidopsis thaliana OX=3702 GN=GGAT1 PE=1 SV=1	ARATH	2
422	2.05	4.07	11.86	7.008	4.852	tr|F4JFY5|F4JFY5_ARATH	Stromal ascorbate peroxidase OS=Arabidopsis thaliana OX=3702 GN=SAPX PE=3 SV=1	ARATH	1
422	0	4.07	12.72	7.514	5.202	tr|F4JFY4|F4JFY4_ARATH	Stromal ascorbate peroxidase OS=Arabidopsis thaliana OX=3702 GN=SAPX PE=3 SV=1	ARATH	1
422	0	4.07	11.83	6.989	4.839	sp|Q42592|APXS_ARATH	L-ascorbate peroxidase S, chloroplastic/mitochondrial OS=Arabidopsis thaliana OX=3702 GN=APXS PE=1 SV=2	ARATH	1
423	2.05	2.06	32.1	5.556	5.556	sp|Q9XEX2|PRX2B_ARATH	Peroxiredoxin-2B OS=Arabidopsis thaliana OX=3702 GN=PRXIIB PE=1 SV=1	ARATH	1
424	2.05	2.06	21.81	4.698	4.698	sp|Q9S834|CLPP5_ARATH	ATP-dependent Clp protease proteolytic subunit 5, chloroplastic OS=Arabidopsis thaliana OX=3702 GN=CLPP5 PE=1 SV=1	ARATH	1
425	2.05	2.06	14.56	8.228	8.228	sp|P56754|NDHJ_ARATH	NAD(P)H-quinone oxidoreductase subunit J, chloroplastic OS=Arabidopsis thaliana OX=3702 GN=ndhJ PE=3 SV=1	ARATH	1
426	2.05	2.06	3.945	1.381	1.381	sp|Q9LU02|BGL13_ARATH	Beta-glucosidase 13 OS=Arabidopsis thaliana OX=3702 GN=BGLU13 PE=2 SV=1	ARATH	1
427	2.04	8.5	13.77	7.276	6.686	tr|F4IWV2|F4IWV2_ARATH	2-oxoglutarate dehydrogenase, E1 component OS=Arabidopsis thaliana OX=3702 GN=At3g55410 PE=1 SV=1	ARATH	2
428	2.04	2.05	10.26	2.308	2.308	sp|P22738|RL32_ARATH	60S ribosomal protein L3-2 OS=Arabidopsis thaliana OX=3702 GN=ARP2 PE=2 SV=4	ARATH	1
429	2.04	2.05	5.3	2.535	2.535	tr|F4KFV6|F4KFV6_ARATH	Trypsin family protein with PDZ domain-containing protein OS=Arabidopsis thaliana OX=3702 GN=DEG8 PE=4 SV=1	ARATH	1
429	0	2.05	5.134	2.455	2.455	sp|Q9LU10|DEGP8_ARATH	Protease Do-like 8, chloroplastic OS=Arabidopsis thaliana OX=3702 GN=DEGP8 PE=1 SV=1	ARATH	1
430	2.04	2.05	7.831	2.711	2.711	tr|A8MR76|A8MR76_ARATH	Rad23 UV excision repair protein family OS=Arabidopsis thaliana OX=3702 GN=RAD23D PE=4 SV=1	ARATH	1
430	0	2.05	6.878	2.381	2.381	sp|Q84L30|RD23D_ARATH	Ubiquitin receptor RAD23d OS=Arabidopsis thaliana OX=3702 GN=RAD23D PE=1 SV=2	ARATH	1
431	2.04	2.05	9.881	3.557	3.557	sp|Q9SRL5|FRI2_ARATH	Ferritin-2, chloroplastic OS=Arabidopsis thaliana OX=3702 GN=FER2 PE=2 SV=1	ARATH	1
432	2.03	6.9	16.67	14.44	12.67	sp|P11139|TBA1_ARATH	Tubulin alpha-1 chain OS=Arabidopsis thaliana OX=3702 GN=TUBA1 PE=2 SV=1	ARATH	1
433	2.03	2.04	2.706	1.049	0.6626	sp|F4JC97|PSME4_ARATH	Proteasome activator subunit 4 OS=Arabidopsis thaliana OX=3702 GN=PA200 PE=2 SV=2	ARATH	1
434	2.03	2.04	6.693	5.906	5.118	sp|Q9SRG3|PDI12_ARATH	Protein disulfide isomerase-like 1-2 OS=Arabidopsis thaliana OX=3702 GN=PDIL1-2 PE=2 SV=1	ARATH	2
435	2.03	2.04	14.46	14.46	14.46	sp|Q9LFH5|RL122_ARATH	60S ribosomal protein L12-2 OS=Arabidopsis thaliana OX=3702 GN=RPL12B PE=1 SV=1	ARATH	1
435	0	2.04	14.46	14.46	14.46	sp|Q9FF52|RL123_ARATH	60S ribosomal protein L12-3 OS=Arabidopsis thaliana OX=3702 GN=RPL12C PE=2 SV=1	ARATH	1
435	0	2.04	14.46	14.46	14.46	sp|P50883|RL121_ARATH	60S ribosomal protein L12-1 OS=Arabidopsis thaliana OX=3702 GN=RPL12A PE=2 SV=2	ARATH	1
436	2.03	2.03	3.269	1.25	1.25	sp|Q0WVX5|SSY4_ARATH	Probable starch synthase 4, chloroplastic/amyloplastic OS=Arabidopsis thaliana OX=3702 GN=SS4 PE=1 SV=1	ARATH	1
437	2.03	2.03	7.849	6.686	3.779	sp|Q9SF85|ADK1_ARATH	Adenosine kinase 1 OS=Arabidopsis thaliana OX=3702 GN=ADK1 PE=1 SV=1	ARATH	1
437	0	2.03	7.826	6.667	3.768	sp|Q9LZG0|ADK2_ARATH	Adenosine kinase 2 OS=Arabidopsis thaliana OX=3702 GN=ADK2 PE=1 SV=1	ARATH	1
438	2.02	4.35	6.778	6.064	3.21	sp|Q9SD76|PHS2_ARATH	Alpha-glucan phosphorylase 2, cytosolic OS=Arabidopsis thaliana OX=3702 GN=PHS2 PE=1 SV=1	ARATH	1
439	2.02	4.03	34.48	18.62	5.517	sp|Q9S714|PSAE2_ARATH	Photosystem I reaction center subunit IV B, chloroplastic OS=Arabidopsis thaliana OX=3702 GN=PSAE2 PE=2 SV=1	ARATH	1
440	2.02	2.17	15.69	15.69	12.75	sp|O23714|PSB2A_ARATH	Proteasome subunit beta type-2-A OS=Arabidopsis thaliana OX=3702 GN=PBD1 PE=1 SV=1	ARATH	2
441	2.02	2.03	12.68	7.822	7.822	sp|Q9LXJ0|FTZ22_ARATH	Cell division protein FtsZ homolog 2-2, chloroplastic OS=Arabidopsis thaliana OX=3702 GN=FTSZ2-2 PE=1 SV=1	ARATH	1
442	2.02	2.03	12.23	6.114	6.114	sp|P82658|TL19_ARATH	Thylakoid lumenal 19 kDa protein, chloroplastic OS=Arabidopsis thaliana OX=3702 GN=At3g63540 PE=1 SV=2	ARATH	2
443	2.02	2.02	30.39	12.25	12.25	sp|Q9SA56|PSAD2_ARATH	Photosystem I reaction center subunit II-2, chloroplastic OS=Arabidopsis thaliana OX=3702 GN=PSAD2 PE=1 SV=1	ARATH	2
443	0	2.02	29.81	12.02	12.02	sp|Q9S7H1|PSAD1_ARATH	Photosystem I reaction center subunit II-1, chloroplastic OS=Arabidopsis thaliana OX=3702 GN=psaD1 PE=1 SV=1	ARATH	2
444	2.02	2.02	2.073	0.5527	0.5527	sp|Q9SYP1|DEXHC_ARATH	DExH-box ATP-dependent RNA helicase DExH12 OS=Arabidopsis thaliana OX=3702 GN=BRR2A PE=1 SV=1	ARATH	1
445	2.02	2.02	4.412	1.373	1.373	tr|F4HSE1|F4HSE1_ARATH	Leucine-rich repeat transmembrane protein kinase OS=Arabidopsis thaliana OX=3702 GN=At1g07650 PE=1 SV=1	ARATH	1
445	0	2.02	4.555	1.417	1.417	tr|A0A1P8APW9|A0A1P8APW9_ARATH	Leucine-rich repeat transmembrane protein kinase OS=Arabidopsis thaliana OX=3702 GN=At1g07650 PE=1 SV=1	ARATH	1
445	0	2.02	4.438	1.381	1.381	sp|C0LGE0|Y1765_ARATH	Probable LRR receptor-like serine/threonine-protein kinase At1g07650 OS=Arabidopsis thaliana OX=3702 GN=At1g07650 PE=1 SV=1	ARATH	1
446	2.02	2.02	7.769	3.008	3.008	sp|Q9SEI3|PS10A_ARATH	26S proteasome regulatory subunit 10B homolog A OS=Arabidopsis thaliana OX=3702 GN=RPT4A PE=1 SV=1	ARATH	1
447	2.02	2.02	4.942	2.616	2.616	sp|Q9SD46|PER36_ARATH	Peroxidase 36 OS=Arabidopsis thaliana OX=3702 GN=PER36 PE=2 SV=2	ARATH	1
448	2.02	2.02	5.833	2.292	2.292	sp|Q9LXS7|CISY1_ARATH	Citrate synthase 1, peroxisomal OS=Arabidopsis thaliana OX=3702 GN=CSY1 PE=2 SV=1	ARATH	1
449	2.02	2.02	2.818	1.025	1.025	sp|B9DFG3|ISE2_ARATH	DExH-box ATP-dependent RNA helicase DExH15 chloroplastic OS=Arabidopsis thaliana OX=3702 GN=ISE2 PE=1 SV=2	ARATH	1
450	2.02	2.02	4.908	2.761	2.761	tr|Q9XQC7|Q9XQC7_ARATH	GrpE protein homolog OS=Arabidopsis thaliana OX=3702 GN=grpE PE=2 SV=1	ARATH	1
450	0	2.02	4.938	2.778	2.778	tr|Q94K56|Q94K56_ARATH	GrpE protein homolog OS=Arabidopsis thaliana OX=3702 GN=EMB1241 PE=2 SV=1	ARATH	1
451	2.02	2.02	5.136	3.021	3.021	tr|Q9M9W5|Q9M9W5_ARATH	Alpha/beta-Hydrolases superfamily protein OS=Arabidopsis thaliana OX=3702 GN=At3g05600 PE=2 SV=1	ARATH	1
451	0	2.02	6.996	4.115	4.115	tr|A0A1I9LQ19|A0A1I9LQ19_ARATH	Alpha/beta-Hydrolases superfamily protein OS=Arabidopsis thaliana OX=3702 GN=At3g05600 PE=4 SV=1	ARATH	1
452	2.01	15.11	42.78	27.25	20.16	sp|Q9LRR9|GLO1_ARATH	(S)-2-hydroxy-acid oxidase GLO1 OS=Arabidopsis thaliana OX=3702 GN=GLO1 PE=1 SV=1	ARATH	1
453	2.01	6.12	17.1	11.01	11.01	sp|Q93ZN2|ALKR4_ARATH	Probable aldo-keto reductase 4 OS=Arabidopsis thaliana OX=3702 GN=At1g60710 PE=2 SV=1	ARATH	1
454	2.01	2.47	7.547	3.774	2.516	sp|Q9C9C4|ENO1_ARATH	Enolase 1, chloroplastic OS=Arabidopsis thaliana OX=3702 GN=ENO1 PE=1 SV=1	ARATH	1
455	2.01	2.02	30.96	13.88	8.185	tr|Q9SAU2|Q9SAU2_ARATH	D-ribulose-5-phosphate-3-epimerase OS=Arabidopsis thaliana OX=3702 GN=RPE PE=2 SV=1	ARATH	2
456	2.01	2.02	8.163	3.061	3.061	sp|Q96327|EBP1_ARATH	ERBB-3 BINDING PROTEIN 1 OS=Arabidopsis thaliana OX=3702 GN=EBP1 PE=1 SV=1	ARATH	1
457	2.01	2.02	5.216	2.518	2.518	sp|Q8VZC3|AL121_ARATH	Delta-1-pyrroline-5-carboxylate dehydrogenase 12A1, mitochondrial OS=Arabidopsis thaliana OX=3702 GN=ALDH12A1 PE=2 SV=1	ARATH	1
458	2.01	2.02	5.764	2.882	2.882	tr|F4JM22|F4JM22_ARATH	LOW PSII ACCUMULATION-like protein OS=Arabidopsis thaliana OX=3702 GN=At4g28740 PE=1 SV=1	ARATH	1
459	2.01	2.01	16.12	4.396	4.396	tr|F4K371|F4K371_ARATH	Ubiquitin-associated (UBA)/TS-N domain protein OS=Arabidopsis thaliana OX=3702 GN=At5g48690 PE=4 SV=1	ARATH	1
459	0	2.01	9.598	3.715	3.715	tr|Q5XV09|Q5XV09_ARATH	Ubiquitin-associated (UBA)/TS-N domain protein OS=Arabidopsis thaliana OX=3702 GN=At5g48690 PE=2 SV=1	ARATH	1
460	2.01	2.01	4.978	3.03	3.03	tr|Q9SMM8|Q9SMM8_ARATH	At3g48710 OS=Arabidopsis thaliana OX=3702 GN=T8P19.220 PE=1 SV=1	ARATH	1
461	2.01	2.01	6.767	3.195	3.195	sp|Q6STH5|HF101_ARATH	Fe-S cluster assembly factor HCF101, chloroplastic OS=Arabidopsis thaliana OX=3702 GN=HCF101 PE=1 SV=1	ARATH	1
462	2.01	2.01	10.08	2.519	2.519	sp|P32826|SCP49_ARATH	Serine carboxypeptidase-like 49 OS=Arabidopsis thaliana OX=3702 GN=SCPL49 PE=2 SV=2	ARATH	1
463	2.01	2.01	12.69	9.231	6.538	sp|O49292|PPD4_ARATH	PsbP domain-containing protein 4, chloroplastic OS=Arabidopsis thaliana OX=3702 GN=PPD4 PE=1 SV=2	ARATH	1
464	2.01	2.01	6.311	6.311	2.427	tr|Q8VZ23|Q8VZ23_ARATH	NAD(P)-linked oxidoreductase superfamily protein OS=Arabidopsis thaliana OX=3702 GN=At1g04420 PE=2 SV=1	ARATH	1
465	2.01	2.01	4.037	1.651	1.651	tr|F4JZ53|F4JZ53_ARATH	Chalcone-flavonone isomerase family protein OS=Arabidopsis thaliana OX=3702 GN=At5g66230 PE=3 SV=1	ARATH	1
466	2.01	2.01	1.737	1.188	1.188	tr|F4IAG1|F4IAG1_ARATH	Starch synthase 3 OS=Arabidopsis thaliana OX=3702 GN=SS3 PE=3 SV=1	ARATH	1
466	0	2.01	1.823	1.248	1.248	sp|F4IAG2|SSY3_ARATH	Starch synthase 3, chloroplastic/amyloplastic OS=Arabidopsis thaliana OX=3702 GN=SS3 PE=1 SV=1	ARATH	1
467	2.01	2.01	6.718	6.718	6.718	tr|A0A1P8BCR6|A0A1P8BCR6_ARATH	PLC-like phosphodiesterases superfamily protein OS=Arabidopsis thaliana OX=3702 GN=GDPD6 PE=4 SV=1	ARATH	2
467	0	2.01	6.989	6.989	6.989	sp|Q9SD81|GDPD6_ARATH	Glycerophosphodiester phosphodiesterase GDPD6 OS=Arabidopsis thaliana OX=3702 GN=GDPD6 PE=2 SV=1	ARATH	2
468	2.01	2.01	2.186	1.311	1.311	sp|Q9S7Y7|XYL1_ARATH	Alpha-xylosidase 1 OS=Arabidopsis thaliana OX=3702 GN=XYL1 PE=1 SV=1	ARATH	1
469	2.01	2.01	7.512	3.756	3.756	sp|Q9FRL8|DHAR2_ARATH	Glutathione S-transferase DHAR2 OS=Arabidopsis thaliana OX=3702 GN=DHAR2 PE=1 SV=1	ARATH	1
470	2.01	2.01	5.839	3.285	3.285	sp|Q9FKM2|VDAC4_ARATH	Mitochondrial outer membrane protein porin 4 OS=Arabidopsis thaliana OX=3702 GN=VDAC4 PE=1 SV=1	ARATH	1
471	2.01	2.01	5.705	2.349	2.349	sp|Q9FJ82|DAPB3_ARATH	Dihydrodipicolinate reductase-like protein CRR1, chloroplastic OS=Arabidopsis thaliana OX=3702 GN=DAPB3 PE=2 SV=1	ARATH	1
472	2.01	2.01	2.098	1.166	1.166	sp|O23647|GLGB1_ARATH	1,4-alpha-glucan-branching enzyme 2-1, chloroplastic/amyloplastic OS=Arabidopsis thaliana OX=3702 GN=SBE2.1 PE=1 SV=1	ARATH	1
473	2	20.77	25.58	17.72	16.49	sp|O65719|HSP7C_ARATH	Heat shock 70 kDa protein 3 OS=Arabidopsis thaliana OX=3702 GN=HSP70-3 PE=1 SV=1	ARATH	1
474	2	20.6	35.86	35.86	30.29	sp|P29514|TBB6_ARATH	Tubulin beta-6 chain OS=Arabidopsis thaliana OX=3702 GN=TUBB6 PE=2 SV=1	ARATH	1
475	2	16.73	31.91	22.36	20.73	sp|Q96528|CATA1_ARATH	Catalase-1 OS=Arabidopsis thaliana OX=3702 GN=CAT1 PE=1 SV=3	ARATH	1
476	2	13.92	13.93	11.61	11.61	sp|Q9S9N1|HSP7E_ARATH	Heat shock 70 kDa protein 5 OS=Arabidopsis thaliana OX=3702 GN=HSP70-5 PE=2 SV=1	ARATH	1
477	2	13.37	10.56	7.685	7.685	sp|Q8VY06|PREP2_ARATH	Presequence protease 2, chloroplastic/mitochondrial OS=Arabidopsis thaliana OX=3702 GN=PREP2 PE=1 SV=1	ARATH	1
478	2	10.5	11.09	7.814	6.969	sp|Q43128|PMA10_ARATH	ATPase 10, plasma membrane-type OS=Arabidopsis thaliana OX=3702 GN=AHA10 PE=2 SV=2	ARATH	1
479	2	9.73	16.13	11.88	7.918	sp|Q9LDZ0|HSP7J_ARATH	Heat shock 70 kDa protein 10, mitochondrial OS=Arabidopsis thaliana OX=3702 GN=HSP70-10 PE=1 SV=1	ARATH	1
480	2	6.65	20.51	14.04	6.748	sp|F4IW47|TKTC2_ARATH	Transketolase-2, chloroplastic OS=Arabidopsis thaliana OX=3702 GN=TKL-2 PE=1 SV=1	ARATH	1
481	2	4.03	8.861	7.595	7.595	tr|A8MQK3|A8MQK3_ARATH	Malate dehydrogenase OS=Arabidopsis thaliana OX=3702 GN=mMDH2 PE=3 SV=1	ARATH	1
481	0	4.03	9.677	9.677	7.038	sp|Q9ZP06|MDHM1_ARATH	Malate dehydrogenase 1, mitochondrial OS=Arabidopsis thaliana OX=3702 GN=At1g53240 PE=1 SV=1	ARATH	1
481	0	4.03	8.211	7.038	7.038	sp|Q9LKA3|MDHM2_ARATH	Malate dehydrogenase 2, mitochondrial OS=Arabidopsis thaliana OX=3702 GN=At3g15020 PE=1 SV=1	ARATH	1
482	2	4	19.17	13.06	13.06	tr|A0A1I9LNF1|A0A1I9LNF1_ARATH	Glutamate dehydrogenase OS=Arabidopsis thaliana OX=3702 GN=GDH3 PE=3 SV=1	ARATH	1
482	0	4	16.79	11.44	11.44	sp|Q9S7A0|DHE3_ARATH	Probable glutamate dehydrogenase 3 OS=Arabidopsis thaliana OX=3702 GN=GSH3 PE=3 SV=1	ARATH	1
483	2	4	5.78	5.78	5.78	tr|Q8LPM0|Q8LPM0_ARATH	Allyl alcohol dehydrogenase-like protein OS=Arabidopsis thaliana OX=3702 GN=At3g59840 PE=2 SV=1	ARATH	1
483	0	4	8.197	8.197	8.197	tr|A8MQM0|A8MQM0_ARATH	Zinc-binding dehydrogenase family protein OS=Arabidopsis thaliana OX=3702 GN=At3g59845 PE=4 SV=1	ARATH	1
484	2	3.96	12.71	8.757	8.757	sp|O82399|MDHX1_ARATH	Malate dehydrogenase 1, peroxisomal OS=Arabidopsis thaliana OX=3702 GN=PMDH1 PE=1 SV=1	ARATH	1
485	2	2.67	15.67	9.677	9.677	sp|P59231|R10A3_ARATH	60S ribosomal protein L10a-3 OS=Arabidopsis thaliana OX=3702 GN=RPL10AC PE=1 SV=1	ARATH	1
486	2	2.1	5.486	1.995	1.995	sp|P21218|PORB_ARATH	Protochlorophyllide reductase B, chloroplastic OS=Arabidopsis thaliana OX=3702 GN=PORB PE=1 SV=3	ARATH	1
487	2	2.04	4.145	2.591	2.591	sp|Q94CJ5|RER4_ARATH	Protein RETICULATA-RELATED 4, chloroplastic OS=Arabidopsis thaliana OX=3702 GN=RER4 PE=2 SV=1	ARATH	1
488	2	2	9.028	4.398	4.398	tr|Q9AST9|Q9AST9_ARATH	At1g73110/F3N23_39 OS=Arabidopsis thaliana OX=3702 GN=At1g73110 PE=2 SV=1	ARATH	1
488	0	2	11.64	5.672	5.672	tr|A0A1P8ATD8|A0A1P8ATD8_ARATH	p-loop containing nucleoside triphosphate hydrolases superfamily protein OS=Arabidopsis thaliana OX=3702 GN=At1g73110 PE=4 SV=1	ARATH	1
489	2	2	6.863	1.569	1.569	tr|Q9LK80|Q9LK80_ARATH	Uncharacterized protein At5g48340 OS=Arabidopsis thaliana OX=3702 GN=At5g48340 PE=2 SV=1	ARATH	1
489	0	2	6.917	1.581	1.581	tr|F4K1N3|F4K1N3_ARATH	Uncharacterized protein OS=Arabidopsis thaliana OX=3702 GN=At5g48340 PE=4 SV=1	ARATH	1
489	0	2	8.906	2.036	2.036	tr|A0A1P8BFA2|A0A1P8BFA2_ARATH	Uncharacterized protein OS=Arabidopsis thaliana OX=3702 GN=At5g48340 PE=4 SV=1	ARATH	1
490	2	2	15.06	10.42	10.42	tr|F4IX28|F4IX28_ARATH	Peptidyl-prolyl cis-trans isomerase OS=Arabidopsis thaliana OX=3702 GN=ROC4 PE=3 SV=1	ARATH	2
490	0	2	12.46	8.626	8.626	tr|F4IX26|F4IX26_ARATH	Rotamase CYP 4 OS=Arabidopsis thaliana OX=3702 GN=ROC4 PE=4 SV=1	ARATH	2
490	0	2	15	10.38	10.38	sp|P34791|CP20C_ARATH	Peptidyl-prolyl cis-trans isomerase CYP20-3, chloroplastic OS=Arabidopsis thaliana OX=3702 GN=CYP20-3 PE=1 SV=1	ARATH	2
491	2	2	9.809	2.153	2.153	tr|A0A1P8BB04|A0A1P8BB04_ARATH	Haloacid dehalogenase-like hydrolase family protein OS=Arabidopsis thaliana OX=3702 GN=DEP1 PE=4 SV=1	ARATH	1
491	0	2	9.602	2.108	2.108	tr|A0A1P8BAY8|A0A1P8BAY8_ARATH	Haloacid dehalogenase-like hydrolase family protein OS=Arabidopsis thaliana OX=3702 GN=DEP1 PE=4 SV=1	ARATH	1
491	0	2	7.839	1.721	1.721	tr|A0A1P8BAY5|A0A1P8BAY5_ARATH	Probable bifunctional methylthioribulose-1-phosphate dehydratase/enolase-phosphatase E1 OS=Arabidopsis thaliana OX=3702 GN=DEP1 PE=1 SV=1	ARATH	1
491	0	2	6.903	1.775	1.775	sp|Q9FN41|MTBC_ARATH	Probable bifunctional methylthioribulose-1-phosphate dehydratase/enolase-phosphatase E1 OS=Arabidopsis thaliana OX=3702 GN=At5g53850 PE=1 SV=1	ARATH	1
492	2	2	7.097	3.548	3.548	sp|O49629|PAP2_ARATH	Probable plastid-lipid-associated protein 2, chloroplastic OS=Arabidopsis thaliana OX=3702 GN=PAP2 PE=1 SV=1	ARATH	1
493	2	2	12.38	4.235	4.235	tr|Q9FJY6|Q9FJY6_ARATH	Glucose-6-phosphate 1-epimerase OS=Arabidopsis thaliana OX=3702 GN=At5g66530 PE=2 SV=1	ARATH	1
493	0	2	13.62	4.659	4.659	tr|A0A1P8BDF7|A0A1P8BDF7_ARATH	Glucose-6-phosphate 1-epimerase OS=Arabidopsis thaliana OX=3702 GN=At5g66530 PE=3 SV=1	ARATH	1
494	2	2	16.03	3.833	3.833	tr|Q93VH5|Q93VH5_ARATH	AT5g10730/MAJ23_90 OS=Arabidopsis thaliana OX=3702 GN=MAJ23.90 PE=2 SV=1	ARATH	1
495	2	2	6.827	2.41	2.41	tr|A8MQR6|A8MQR6_ARATH	Aldehyde dehydrogenase 6B2 OS=Arabidopsis thaliana OX=3702 GN=ALDH6B2 PE=4 SV=1	ARATH	1
495	0	2	5.714	2.017	2.017	tr|A8MQH4|A8MQH4_ARATH	Aldehyde dehydrogenase 6B2 OS=Arabidopsis thaliana OX=3702 GN=ALDH6B2 PE=4 SV=1	ARATH	1
495	0	2	5.601	1.977	1.977	sp|Q0WM29|MMSA_ARATH	Methylmalonate-semialdehyde dehydrogenase [acylating], mitochondrial OS=Arabidopsis thaliana OX=3702 GN=ALDH6B2 PE=1 SV=2	ARATH	1
496	2	2	10.2	2.55	2.55	sp|Q9STS7|CHL_ARATH	Chloroplastic lipocalin OS=Arabidopsis thaliana OX=3702 GN=CHL PE=1 SV=1	ARATH	1
497	2	2	9.574	3.989	3.989	sp|Q9SLG8|SSL2_ARATH	Protein STRICTOSIDINE SYNTHASE-LIKE 2 OS=Arabidopsis thaliana OX=3702 GN=SSL2 PE=2 SV=1	ARATH	1
497	0	2	3.797	3.797	3.797	tr|Q9C586|Q9C586_ARATH	At5g22020 OS=Arabidopsis thaliana OX=3702 GN=At5g22020 PE=2 SV=1	ARATH	1
498	2	2	14.03	4.525	4.525	sp|Q9SHE8|PSAF_ARATH	Photosystem I reaction center subunit III, chloroplastic OS=Arabidopsis thaliana OX=3702 GN=PSAF PE=1 SV=1	ARATH	1
499	2	2	8.361	6.393	6.393	sp|Q9MAQ0|SSG1_ARATH	Granule-bound starch synthase 1, chloroplastic/amyloplastic OS=Arabidopsis thaliana OX=3702 GN=GBSS1 PE=1 SV=1	ARATH	2
500	2	2	4.259	2.778	2.037	sp|Q9ASX5|Y5520_ARATH	Uncharacterized aarF domain-containing protein kinase At5g05200, chloroplastic OS=Arabidopsis thaliana OX=3702 GN=At5g05200 PE=1 SV=1	ARATH	1
501	2	2	10.38	7.692	5.769	sp|Q8RX32|TRNH2_ARATH	Tropinone reductase homolog At1g07450 OS=Arabidopsis thaliana OX=3702 GN=At1g07450 PE=2 SV=1	ARATH	1
502	2	2	3.546	1.418	1.418	sp|Q84WU0|OFUT5_ARATH	O-fucosyltransferase 5 OS=Arabidopsis thaliana OX=3702 GN=OFUT5 PE=2 SV=1	ARATH	1
503	2	2	13.08	8.462	8.462	sp|O22969|Y2416_ARATH	Uncharacterized protein At2g34160 OS=Arabidopsis thaliana OX=3702 GN=At2g34160 PE=1 SV=1	ARATH	1
503	0	2	7.317	6.707	6.707	tr|Q9SR12|Q9SR12_ARATH	Alba DNA/RNA-binding protein OS=Arabidopsis thaliana OX=3702 GN=DAN1 PE=1 SV=1	ARATH	1
503	0	2	9.231	8.462	8.462	tr|Q9LP53|Q9LP53_ARATH	Alba DNA/RNA-binding protein OS=Arabidopsis thaliana OX=3702 GN=At1g29250 PE=1 SV=1	ARATH	1
504	2	2	10.45	10.45	5.224	tr|Q9SV91|Q9SV91_ARATH	At4g10300 OS=Arabidopsis thaliana OX=3702 GN=F24G24.100 PE=2 SV=1	ARATH	1
505	2	2	5.172	3.448	3.448	tr|Q9LXZ4|Q9LXZ4_ARATH	GroES-like zinc-binding alcohol dehydrogenase family protein OS=Arabidopsis thaliana OX=3702 GN=T5P19_110 PE=2 SV=1	ARATH	1
506	2	2	8.219	3.653	3.653	tr|Q9LX13|Q9LX13_ARATH	(3R)-hydroxymyristoyl-[acyl carrier protein] dehydratase-like protein OS=Arabidopsis thaliana OX=3702 GN=At5g10160 PE=2 SV=1	ARATH	1
506	0	2	3.636	3.636	3.636	tr|Q9SIE3|Q9SIE3_ARATH	At2g22230/T26C19.11 OS=Arabidopsis thaliana OX=3702 GN=At2g22230 PE=2 SV=2	ARATH	1
507	2	2	6.197	2.254	2.254	tr|Q9FI36|Q9FI36_ARATH	2-oxoglutarate (2OG) and Fe(II)-dependent oxygenase superfamily protein OS=Arabidopsis thaliana OX=3702 GN=MDN11.10 PE=2 SV=1	ARATH	1
508	2	2	13.39	8.036	8.036	tr|A0A1P8B8L0|A0A1P8B8L0_ARATH	Methionine sulfoxide reductase B4 OS=Arabidopsis thaliana OX=3702 GN=MSRB4 PE=4 SV=1	ARATH	1
508	0	2	10.79	6.475	6.475	sp|Q9ZS91|MSRB5_ARATH	Peptide methionine sulfoxide reductase B5 OS=Arabidopsis thaliana OX=3702 GN=MSRB5 PE=1 SV=1	ARATH	1
508	0	2	10.79	6.475	6.475	sp|Q9M0Z5|MSRB4_ARATH	Peptide methionine sulfoxide reductase B4 OS=Arabidopsis thaliana OX=3702 GN=MSRB4 PE=2 SV=1	ARATH	1
508	0	2	6.25	6.25	6.25	sp|Q8VY86|MSRB7_ARATH	Peptide methionine sulfoxide reductase B7 OS=Arabidopsis thaliana OX=3702 GN=MSRB7 PE=2 SV=1	ARATH	1
508	0	2	6.294	6.294	6.294	sp|O49707|MSRB8_ARATH	Peptide methionine sulfoxide reductase B8 OS=Arabidopsis thaliana OX=3702 GN=MSRB8 PE=2 SV=1	ARATH	1
509	2	2	9.524	7.792	7.792	tr|A0A1P8AV66|A0A1P8AV66_ARATH	Translation elongation factor EF1B/ribosomal protein S6 family protein OS=Arabidopsis thaliana OX=3702 GN=At1g64510 PE=3 SV=1	ARATH	1
509	0	2	10.63	8.696	8.696	sp|Q8VY91|RR6_ARATH	30S ribosomal protein S6 alpha, chloroplastic OS=Arabidopsis thaliana OX=3702 GN=RPS6 PE=2 SV=1	ARATH	1
510	2	2	10.55	10.55	10.55	sp|Q9ZVJ4|CYP22_ARATH	Peptidyl-prolyl cis-trans isomerase CYP22 OS=Arabidopsis thaliana OX=3702 GN=CYP22 PE=2 SV=1	ARATH	1
511	2	2	3.77	2.154	2.154	sp|Q9ZS97|AB8I_ARATH	UPF0051 protein ABCI8, chloroplastic OS=Arabidopsis thaliana OX=3702 GN=ABCI8 PE=2 SV=1	ARATH	1
511	0	2	3.617	2.553	2.553	sp|Q3E8H7|AB9I_ARATH	Putative UPF0051 protein ABCI9 OS=Arabidopsis thaliana OX=3702 GN=ABCI9 PE=3 SV=1	ARATH	1
512	2	2	15.17	15.17	15.17	sp|Q9SUI7|PSAH1_ARATH	Photosystem I reaction center subunit VI-1, chloroplastic OS=Arabidopsis thaliana OX=3702 GN=PSAH1 PE=2 SV=1	ARATH	1
512	0	2	7.586	7.586	7.586	sp|Q9SUI6|PSAH2_ARATH	Photosystem I reaction center subunit VI-2, chloroplastic OS=Arabidopsis thaliana OX=3702 GN=PSAH2 PE=2 SV=1	ARATH	1
513	2	2	7.692	7.692	7.692	sp|Q9SUI5|PSAK_ARATH	Photosystem I reaction center subunit psaK, chloroplastic OS=Arabidopsis thaliana OX=3702 GN=PSAK PE=2 SV=2	ARATH	2
514	2	2	6.667	2.157	2.157	sp|Q9STF2|PTA16_ARATH	Protein plastid transcriptionally active 16, chloroplastic OS=Arabidopsis thaliana OX=3702 GN=PTAC16 PE=1 SV=1	ARATH	1
515	2	2	4.93	3.521	3.521	sp|Q9SSB5|PRS7A_ARATH	26S proteasome regulatory subunit 7 homolog A OS=Arabidopsis thaliana OX=3702 GN=RPT1A PE=1 SV=1	ARATH	1
516	2	2	5.97	3.172	3.172	sp|Q9SJQ5|Y2650_ARATH	CBS domain-containing protein CBSCBSPB2 OS=Arabidopsis thaliana OX=3702 GN=CBSCBSPB2 PE=2 SV=1	ARATH	1
516	0	2	5.755	3.058	3.058	sp|Q9LF97|Y3295_ARATH	CBS domain-containing protein CBSCBSPB3 OS=Arabidopsis thaliana OX=3702 GN=CBSCBSPB3 PE=1 SV=1	ARATH	1
517	2	2	9.333	9.333	9.333	sp|Q9LXC9|IPYR6_ARATH	Soluble inorganic pyrophosphatase 6, chloroplastic OS=Arabidopsis thaliana OX=3702 GN=PPA6 PE=1 SV=1	ARATH	2
518	2	2	2.145	1.475	1.475	sp|Q9LID0|LDL2_ARATH	Lysine-specific histone demethylase 1 homolog 2 OS=Arabidopsis thaliana OX=3702 GN=LDL2 PE=1 SV=1	ARATH	1
519	2	2	6.439	3.788	3.788	sp|Q9LHT0|TRNHF_ARATH	Tropinone reductase homolog At5g06060 OS=Arabidopsis thaliana OX=3702 GN=At5g06060 PE=2 SV=1	ARATH	1
520	2	2	8.651	5.19	5.19	sp|Q9FGS0|CP31B_ARATH	RNA-binding protein CP31B, chloroplastic OS=Arabidopsis thaliana OX=3702 GN=CP31B PE=1 SV=1	ARATH	1
521	2	2	5.997	2.249	2.249	sp|Q9FGC7|ZEP_ARATH	Zeaxanthin epoxidase, chloroplastic OS=Arabidopsis thaliana OX=3702 GN=ZEP PE=1 SV=1	ARATH	1
522	2	2	6.39	2.556	2.556	sp|Q9CA90|HPR2_ARATH	Glyoxylate/hydroxypyruvate reductase A HPR2 OS=Arabidopsis thaliana OX=3702 GN=HPR2 PE=1 SV=1	ARATH	1
523	2	2	8.389	8.389	2.685	sp|Q9C5M0|DTC_ARATH	Mitochondrial dicarboxylate/tricarboxylate transporter DTC OS=Arabidopsis thaliana OX=3702 GN=DTC PE=1 SV=1	ARATH	1
524	2	2	6.983	6.983	6.983	sp|Q96520|PER12_ARATH	Peroxidase 12 OS=Arabidopsis thaliana OX=3702 GN=PER12 PE=1 SV=1	ARATH	1
525	2	2	9.091	9.091	5.114	sp|Q93VI3|RL171_ARATH	60S ribosomal protein L17-1 OS=Arabidopsis thaliana OX=3702 GN=RPL17A PE=2 SV=1	ARATH	1
525	0	2	6.87	6.87	6.87	tr|F4HRW5|F4HRW5_ARATH	Ribosomal protein L22p/L17e family protein OS=Arabidopsis thaliana OX=3702 GN=At1g67430 PE=3 SV=1	ARATH	1
525	0	2	5.143	5.143	5.143	sp|P51413|RL172_ARATH	60S ribosomal protein L17-2 OS=Arabidopsis thaliana OX=3702 GN=RPL17B PE=2 SV=2	ARATH	1
526	2	2	6.684	4.813	4.813	sp|Q8LG77|IDH6_ARATH	Isocitrate dehydrogenase [NAD] catalytic subunit 6, mitochondrial OS=Arabidopsis thaliana OX=3702 GN=IDH6 PE=1 SV=2	ARATH	1
527	2	2	12.07	4.598	4.598	sp|Q8LCA1|CUT1B_ARATH	Protein CURVATURE THYLAKOID 1B, chloroplastic OS=Arabidopsis thaliana OX=3702 GN=CURT1B PE=1 SV=2	ARATH	1
528	2	2	2.062	1.125	1.125	sp|Q8L785|SYGM2_ARATH	Glycine--tRNA ligase, chloroplastic/mitochondrial 2 OS=Arabidopsis thaliana OX=3702 GN=EDD1 PE=1 SV=1	ARATH	1
529	2	2	4.683	3.581	3.581	sp|Q8L4Y5|ARP7_ARATH	Actin-related protein 7 OS=Arabidopsis thaliana OX=3702 GN=ARP7 PE=1 SV=1	ARATH	1
530	2	2	12.75	6.373	6.373	sp|Q6ICZ8|NACA3_ARATH	Nascent polypeptide-associated complex subunit alpha-like protein 3 OS=Arabidopsis thaliana OX=3702 GN=At5g13850 PE=1 SV=1	ARATH	1
530	0	2	6.404	6.404	6.404	sp|Q9LHG9|NACA1_ARATH	Nascent polypeptide-associated complex subunit alpha-like protein 1 OS=Arabidopsis thaliana OX=3702 GN=At3g12390 PE=1 SV=1	ARATH	1
531	2	2	11.36	11.36	11.36	sp|Q38867|CP19C_ARATH	Peptidyl-prolyl cis-trans isomerase CYP19-3 OS=Arabidopsis thaliana OX=3702 GN=CYP19-3 PE=2 SV=2	ARATH	1
532	2	2	4.942	2.326	2.326	sp|Q29Q26|AKR2B_ARATH	Ankyrin repeat domain-containing protein 2B OS=Arabidopsis thaliana OX=3702 GN=AKR2B PE=1 SV=1	ARATH	1
532	0	2	2.632	2.632	2.632	tr|F4JN17|F4JN17_ARATH	Ankyrin repeat-containing protein 2 OS=Arabidopsis thaliana OX=3702 GN=AKR2 PE=4 SV=1	ARATH	1
532	0	2	2.286	2.286	2.286	tr|F4JN13|F4JN13_ARATH	Ankyrin repeat-containing protein 2 OS=Arabidopsis thaliana OX=3702 GN=AKR2 PE=4 SV=1	ARATH	1
532	0	2	2.339	2.339	2.339	sp|Q9SAR5|AKR2A_ARATH	Ankyrin repeat domain-containing protein 2A OS=Arabidopsis thaliana OX=3702 GN=AKR2A PE=1 SV=2	ARATH	1
533	2	2	11.54	11.54	3.846	sp|P93285|COX2_ARATH	Cytochrome c oxidase subunit 2 OS=Arabidopsis thaliana OX=3702 GN=COX2 PE=1 SV=2	ARATH	1
534	2	2	12.63	7.576	7.576	sp|P92959|RK24_ARATH	50S ribosomal protein L24, chloroplastic OS=Arabidopsis thaliana OX=3702 GN=RPL24 PE=2 SV=2	ARATH	1
534	0	2	8.38	8.38	8.38	tr|F4K1S8|F4K1S8_ARATH	Translation protein SH3-like family protein OS=Arabidopsis thaliana OX=3702 GN=RPL24 PE=4 SV=1	ARATH	1
535	2	2	5	5	4.375	sp|P16181|RS111_ARATH	40S ribosomal protein S11-1 OS=Arabidopsis thaliana OX=3702 GN=RPS11A PE=2 SV=1	ARATH	1
535	0	2	5.031	5.031	4.403	sp|O65569|RS112_ARATH	40S ribosomal protein S11-2 OS=Arabidopsis thaliana OX=3702 GN=RPS11B PE=2 SV=2	ARATH	1
536	2	2	10.17	3.39	3.39	sp|O82796|SERC_ARATH	Phosphoserine phosphatase, chloroplastic OS=Arabidopsis thaliana OX=3702 GN=PSP PE=1 SV=2	ARATH	1
536	0	2	3.584	3.584	3.584	tr|A0A1P8AMY1|A0A1P8AMY1_ARATH	3-phosphoserine phosphatase OS=Arabidopsis thaliana OX=3702 GN=PSP PE=4 SV=1	ARATH	1
537	2	2	1.333	1.333	1.222	sp|O49160|EIF3C_ARATH	Eukaryotic translation initiation factor 3 subunit C OS=Arabidopsis thaliana OX=3702 GN=TIF3C1 PE=1 SV=2	ARATH	1
538	2	2	2.032	1.185	1.185	sp|F4IUX6|RENT2_ARATH	Regulator of nonsense transcripts UPF2 OS=Arabidopsis thaliana OX=3702 GN=UPF2 PE=2 SV=1	ARATH	1
539	2	2	3.113	3.113	3.113	tr|Q9SUN5|Q9SUN5_ARATH	Small nuclear ribonucleoprotein-associated protein OS=Arabidopsis thaliana OX=3702 GN=smB PE=2 SV=1	ARATH	1
539	0	2	3.15	3.15	3.15	tr|Q9FI15|Q9FI15_ARATH	Small nuclear ribonucleoprotein-associated protein OS=Arabidopsis thaliana OX=3702 GN=MFC16.18 PE=2 SV=1	ARATH	1
540	2	2	4.082	4.082	4.082	tr|Q9SSJ0|Q9SSJ0_ARATH	Eukaryotic translation initiation factor 3 subunit G OS=Arabidopsis thaliana OX=3702 GN=F24K9.7 PE=2 SV=1	ARATH	1
540	0	2	3.896	3.896	3.896	tr|Q9FI86|Q9FI86_ARATH	Eukaryotic translation initiation factor 3 subunit G OS=Arabidopsis thaliana OX=3702 GN=EIF3G2 PE=3 SV=1	ARATH	1
540	0	2	3.738	3.738	3.738	tr|F4J6A1|F4J6A1_ARATH	Eukaryotic translation initiation factor 3 subunit G OS=Arabidopsis thaliana OX=3702 GN=EIF3G1 PE=3 SV=1	ARATH	1
541	2	2	24.29	24.29	24.29	tr|Q9LD48|Q9LD48_ARATH	40S ribosomal protein S15 OS=Arabidopsis thaliana OX=3702 GN=F14M2.2 PE=2 SV=1	ARATH	1
542	2	2	3.689	3.689	3.689	tr|Q94JS1|Q94JS1_ARATH	Pyridoxal phosphate homeostasis protein OS=Arabidopsis thaliana OX=3702 GN=At4g26860 PE=1 SV=1	ARATH	1
542	0	2	3.543	3.543	3.543	tr|F4JVS4|F4JVS4_ARATH	Pyridoxal phosphate homeostasis protein OS=Arabidopsis thaliana OX=3702 GN=At4g26860 PE=1 SV=1	ARATH	1
543	2	2	6.633	6.633	6.633	tr|Q949S6|Q949S6_ARATH	NAD(P)-linked oxidoreductase superfamily protein OS=Arabidopsis thaliana OX=3702 GN=At1g14345 PE=2 SV=1	ARATH	1
544	2	2	6.635	6.635	6.635	tr|O64724|O64724_ARATH	Putative non-LTR retroelement reverse transcriptase OS=Arabidopsis thaliana OX=3702 GN=At2g02520 PE=4 SV=1	ARATH	1
545	2	2	10.09	10.09	10.09	tr|F4KJ37|F4KJ37_ARATH	Ubiquitin-conjugating enzyme 10 OS=Arabidopsis thaliana OX=3702 GN=UBC10 PE=3 SV=1	ARATH	1
545	0	2	6.18	6.18	6.18	tr|F4JKF3|F4JKF3_ARATH	Ubiquitin conjugating enzyme 9 OS=Arabidopsis thaliana OX=3702 GN=UBC9 PE=3 SV=1	ARATH	1
545	0	2	7.006	7.006	7.006	tr|F4I5C0|F4I5C0_ARATH	Ubiquitin-conjugating enzyme 28 OS=Arabidopsis thaliana OX=3702 GN=UBC28 PE=3 SV=1	ARATH	1
545	0	2	5.789	5.789	5.789	tr|F4I5B8|F4I5B8_ARATH	Ubiquitin-conjugating enzyme 28 OS=Arabidopsis thaliana OX=3702 GN=UBC28 PE=3 SV=1	ARATH	1
545	0	2	7.432	7.432	7.432	sp|Q94F47|UBC28_ARATH	Ubiquitin-conjugating enzyme E2 28 OS=Arabidopsis thaliana OX=3702 GN=UBC28 PE=1 SV=1	ARATH	1
545	0	2	7.432	7.432	7.432	sp|P35134|UBC11_ARATH	Ubiquitin-conjugating enzyme E2 11 OS=Arabidopsis thaliana OX=3702 GN=UBC11 PE=1 SV=2	ARATH	1
545	0	2	7.432	7.432	7.432	sp|P35133|UBC10_ARATH	Ubiquitin-conjugating enzyme E2 10 OS=Arabidopsis thaliana OX=3702 GN=UBC10 PE=1 SV=1	ARATH	1
545	0	2	7.432	7.432	7.432	sp|P35132|UBC9_ARATH	SUMO-conjugating enzyme UBC9 OS=Arabidopsis thaliana OX=3702 GN=UBC9 PE=1 SV=1	ARATH	1
545	0	2	7.432	7.432	7.432	sp|P35131|UBC8_ARATH	Ubiquitin-conjugating enzyme E2 8 OS=Arabidopsis thaliana OX=3702 GN=UBC8 PE=1 SV=1	ARATH	1
546	2	2	4.737	4.737	4.737	tr|F4KAP2|F4KAP2_ARATH	Adenylate kinase 1 OS=Arabidopsis thaliana OX=3702 GN=ADK1 PE=1 SV=1	ARATH	1
546	0	2	3.913	3.913	3.913	tr|A0A1P8BFG5|A0A1P8BFG5_ARATH	Adenylate kinase family protein OS=Arabidopsis thaliana OX=3702 GN=MXI22.8 PE=1 SV=1	ARATH	1
546	0	2	3.629	3.629	3.629	sp|Q9FK35|KAD3_ARATH	Adenylate kinase 3 OS=Arabidopsis thaliana OX=3702 GN=ADK2 PE=1 SV=1	ARATH	1
546	0	2	3.659	3.659	3.659	sp|O82514|KAD4_ARATH	Adenylate kinase 4 OS=Arabidopsis thaliana OX=3702 GN=ADK1 PE=1 SV=2	ARATH	1
547	2	2	2.427	2.427	2.427	tr|F4JYM8|F4JYM8_ARATH	Thiolase family protein OS=Arabidopsis thaliana OX=3702 GN=AACT1 PE=3 SV=1	ARATH	1
547	0	2	2.41	2.41	2.41	sp|Q9FIK7|THIC2_ARATH	Probable acetyl-CoA acetyltransferase, cytosolic 2 OS=Arabidopsis thaliana OX=3702 GN=At5g47720 PE=2 SV=1	ARATH	1
548	2	2	3.96	3.96	3.96	tr|F4JE70|F4JE70_ARATH	NAD(P)-binding Rossmann-fold superfamily protein OS=Arabidopsis thaliana OX=3702 GN=SDR1 PE=3 SV=1	ARATH	1
548	0	2	3.67	3.67	3.67	tr|A0A1I9LNT2|A0A1I9LNT2_ARATH	NAD(P)-binding Rossmann-fold superfamily protein OS=Arabidopsis thaliana OX=3702 GN=SDR1 PE=3 SV=1	ARATH	1
548	0	2	4.054	4.054	4.054	sp|Q9M2E2|SDR1_ARATH	(+)-neomenthol dehydrogenase OS=Arabidopsis thaliana OX=3702 GN=SDR1 PE=1 SV=1	ARATH	1
549	2	2	9.346	9.346	9.346	tr|F4IHJ8|F4IHJ8_ARATH	Ribosomal protein S25 family protein OS=Arabidopsis thaliana OX=3702 GN=At2g21580 PE=4 SV=1	ARATH	1
549	0	2	9.346	9.346	9.346	tr|B3H4B6|B3H4B6_ARATH	Ribosomal protein S25 family protein OS=Arabidopsis thaliana OX=3702 GN=At4g39200 PE=4 SV=1	ARATH	1
549	0	2	9.259	9.259	9.259	sp|Q9T029|RS254_ARATH	40S ribosomal protein S25-4 OS=Arabidopsis thaliana OX=3702 GN=RPS25E PE=3 SV=1	ARATH	1
549	0	2	9.174	9.174	9.174	sp|Q9SIW5|RS251_ARATH	40S ribosomal protein S25-1 OS=Arabidopsis thaliana OX=3702 GN=RPS25A PE=3 SV=3	ARATH	1
549	0	2	9.259	9.259	9.259	sp|Q9SIK2|RS252_ARATH	40S ribosomal protein S25-2 OS=Arabidopsis thaliana OX=3702 GN=RPS25B PE=3 SV=1	ARATH	1
549	0	2	9.259	9.259	9.259	sp|Q8GYL5|RS253_ARATH	40S ribosomal protein S25-3 OS=Arabidopsis thaliana OX=3702 GN=RPS25D PE=3 SV=2	ARATH	1
550	2	2	1.844	1.844	1.844	tr|F4HYH1|F4HYH1_ARATH	Glutamyl-tRNA(Gln) amidotransferase subunit B, chloroplastic/mitochondrial OS=Arabidopsis thaliana OX=3702 GN=GATB PE=3 SV=1	ARATH	1
550	0	2	1.636	1.636	1.636	sp|Q9FV81|GATB_ARATH	Glutamyl-tRNA(Gln) amidotransferase subunit B, chloroplastic/mitochondrial OS=Arabidopsis thaliana OX=3702 GN=GATB PE=2 SV=1	ARATH	1
551	2	2	10.91	10.91	10.91	tr|F4HP82|F4HP82_ARATH	Gamma carbonic anhydrase 1 OS=Arabidopsis thaliana OX=3702 GN=GAMMA CA1 PE=4 SV=1	ARATH	1
551	0	2	8.727	8.727	8.727	sp|Q9FWR5|GCA1_ARATH	Gamma carbonic anhydrase 1, mitochondrial OS=Arabidopsis thaliana OX=3702 GN=GAMMACA1 PE=1 SV=1	ARATH	1
552	2	2	1.799	1.799	1.799	tr|B3H4S6|B3H4S6_ARATH	Dicarboxylate transporter 1 OS=Arabidopsis thaliana OX=3702 GN=DiT1 PE=4 SV=1	ARATH	1
552	0	2	1.795	1.795	1.795	sp|Q9LXV3|DIT1_ARATH	Dicarboxylate transporter 1, chloroplastic OS=Arabidopsis thaliana OX=3702 GN=DIT1 PE=1 SV=1	ARATH	1
553	2	2	12.5	12.5	12.5	tr|A8MR50|A8MR50_ARATH	Ribosomal protein L34e superfamily protein OS=Arabidopsis thaliana OX=3702 GN=At1g26880 PE=4 SV=1	ARATH	1
553	0	2	10.08	10.08	10.08	sp|Q9FE65|RL342_ARATH	60S ribosomal protein L34-2 OS=Arabidopsis thaliana OX=3702 GN=RPL34B PE=3 SV=1	ARATH	1
553	0	2	10	10	10	sp|Q42351|RL341_ARATH	60S ribosomal protein L34-1 OS=Arabidopsis thaliana OX=3702 GN=RPL34A PE=2 SV=1	ARATH	1
554	2	2	2.913	2.913	2.913	tr|A8MR13|A8MR13_ARATH	RNA-binding CRS1 / YhbY (CRM) domain-containing protein OS=Arabidopsis thaliana OX=3702 GN=mCSF1 PE=4 SV=2	ARATH	1
554	0	2	2.963	2.963	2.963	sp|Q8VYD9|CAF1M_ARATH	CRS2-associated factor 1, mitochondrial OS=Arabidopsis thaliana OX=3702 GN=At4g31010 PE=2 SV=1	ARATH	1
555	2	2	2.535	2.535	2.535	tr|A8MQX7|A8MQX7_ARATH	Ribokinase OS=Arabidopsis thaliana OX=3702 GN=At1g17160 PE=3 SV=1	ARATH	1
555	0	2	2.375	2.375	2.375	tr|A1A6H3|A1A6H3_ARATH	Ribokinase OS=Arabidopsis thaliana OX=3702 GN=At1g17160 PE=2 SV=1	ARATH	1
556	2	2	5.696	5.696	5.696	tr|A0A2H1ZEH9|A0A2H1ZEH9_ARATH	Cysteine proteinase inhibitor OS=Arabidopsis thaliana OX=3702 GN=CYSB PE=1 SV=1	ARATH	1
556	0	2	3.846	3.846	3.846	sp|Q8H0X6|CYT6_ARATH	Cysteine proteinase inhibitor 6 OS=Arabidopsis thaliana OX=3702 GN=CYS6 PE=1 SV=2	ARATH	1
557	2	2	4.264	4.264	4.264	tr|A0A1P8BH78|A0A1P8BH78_ARATH	Adenine nucleotide alpha hydrolases-like superfamily protein OS=Arabidopsis thaliana OX=3702 GN=PHOS32 PE=1 SV=1	ARATH	1
557	0	2	4.4	4.4	4.4	tr|A0A1P8BH73|A0A1P8BH73_ARATH	Adenine nucleotide alpha hydrolases-like superfamily protein OS=Arabidopsis thaliana OX=3702 GN=PHOS32 PE=1 SV=1	ARATH	1
557	0	2	4.545	4.545	4.545	sp|Q8VYN9|PHO32_ARATH	Universal stress protein PHOS32 OS=Arabidopsis thaliana OX=3702 GN=PHOS32 PE=1 SV=1	ARATH	1
558	2	2	3.81	3.81	3.81	tr|A0A1P8BCY0|A0A1P8BCY0_ARATH	PsbP domain protein (Mog1/PsbP/DUF1795-like photosystem II reaction center PsbP family protein) OS=Arabidopsis thaliana OX=3702 GN=PPD5 PE=4 SV=1	ARATH	1
558	0	2	4.04	4.04	4.04	sp|P82715|PPD5_ARATH	PsbP domain-containing protein 5, chloroplastic OS=Arabidopsis thaliana OX=3702 GN=PPD5 PE=1 SV=3	ARATH	1
559	2	2	4.545	4.545	4.545	tr|A0A1P8BCQ5|A0A1P8BCQ5_ARATH	4-hydroxy-4-methyl-2-oxoglutarate aldolase OS=Arabidopsis thaliana OX=3702 GN=At5g56260 PE=1 SV=1	ARATH	1
559	0	2	5.422	5.422	5.422	sp|Q9FH13|RRAA3_ARATH	Putative 4-hydroxy-4-methyl-2-oxoglutarate aldolase 3 OS=Arabidopsis thaliana OX=3702 GN=At5g56260 PE=1 SV=1	ARATH	1
560	2	2	10.76	10.76	10.76	tr|A0A1P8B5P9|A0A1P8B5P9_ARATH	Ascorbate peroxidase 5 OS=Arabidopsis thaliana OX=3702 GN=APX5 PE=3 SV=1	ARATH	1
560	0	2	8.602	8.602	8.602	sp|Q7XZP5|APX5_ARATH	L-ascorbate peroxidase 5, peroxisomal OS=Arabidopsis thaliana OX=3702 GN=APX5 PE=1 SV=2	ARATH	1
561	2	2	3.049	3.049	3.049	tr|A0A1P8AYA1|A0A1P8AYA1_ARATH	Plasma membrane intrinsic protein 2 OS=Arabidopsis thaliana OX=3702 GN=PIP2B PE=3 SV=1	ARATH	1
561	0	2	3.509	3.509	3.509	sp|P43287|PIP22_ARATH	Aquaporin PIP2-2 OS=Arabidopsis thaliana OX=3702 GN=PIP2-2 PE=1 SV=2	ARATH	1
561	0	2	3.484	3.484	3.484	sp|P43286|PIP21_ARATH	Aquaporin PIP2-1 OS=Arabidopsis thaliana OX=3702 GN=PIP2-1 PE=1 SV=1	ARATH	1
562	2	2	3.93	3.93	3.93	tr|A0A1P8APZ5|A0A1P8APZ5_ARATH	Peptidylprolyl isomerase OS=Arabidopsis thaliana OX=3702 GN=At1g20810 PE=4 SV=1	ARATH	1
562	0	2	3.879	3.879	3.879	sp|Q9LM71|FKB18_ARATH	Peptidyl-prolyl cis-trans isomerase FKBP18, chloroplastic OS=Arabidopsis thaliana OX=3702 GN=FKBP18 PE=1 SV=2	ARATH	1
563	2	2	2.402	2.402	2.402	tr|A0A1I9LTP2|A0A1I9LTP2_ARATH	Cysteine synthase C1 OS=Arabidopsis thaliana OX=3702 GN=CYSC1 PE=4 SV=1	ARATH	1
563	0	2	2.174	2.174	2.174	sp|Q9S757|CYSC1_ARATH	Bifunctional L-3-cyanoalanine synthase/cysteine synthase C1, mitochondrial OS=Arabidopsis thaliana OX=3702 GN=CYSC1 PE=1 SV=1	ARATH	1
564	2	2	2.077	2.077	2.077	tr|A0A1I9LLZ3|A0A1I9LLZ3_ARATH	BED zinc finger and hAT dimerization domain-containing protein DAYSLEEPER OS=Arabidopsis thaliana OX=3702 GN=DAYSLEEPER PE=4 SV=1	ARATH	1
564	0	2	2.011	2.011	2.011	sp|Q9M2N5|DSLE_ARATH	Zinc finger BED domain-containing protein DAYSLEEPER OS=Arabidopsis thaliana OX=3702 GN=HAT PE=1 SV=1	ARATH	1
565	2	2	5.612	5.612	5.612	sp|Q9ZST4|GLNB_ARATH	Nitrogen regulatory protein P-II homolog OS=Arabidopsis thaliana OX=3702 GN=GLB1 PE=1 SV=1	ARATH	1
566	2	2	5.618	5.618	5.618	sp|Q9T0I8|MTN1_ARATH	5'-methylthioadenosine/S-adenosylhomocysteine nucleosidase 1 OS=Arabidopsis thaliana OX=3702 GN=MTN1 PE=1 SV=1	ARATH	1
567	2	2	9.836	9.836	9.836	sp|Q9STY6|RS202_ARATH	40S ribosomal protein S20-2 OS=Arabidopsis thaliana OX=3702 GN=RPS20B PE=2 SV=1	ARATH	1
567	0	2	9.677	9.677	9.677	sp|P49200|RS201_ARATH	40S ribosomal protein S20-1 OS=Arabidopsis thaliana OX=3702 GN=RPS20A PE=2 SV=2	ARATH	1
568	2	2	2.519	2.519	2.519	sp|Q9SSP5|THRC2_ARATH	Threonine synthase 2, chloroplastic OS=Arabidopsis thaliana OX=3702 GN=TS2 PE=1 SV=1	ARATH	1
569	2	2	18.75	18.75	18.75	sp|Q9SR73|RS281_ARATH	40S ribosomal protein S28-1 OS=Arabidopsis thaliana OX=3702 GN=RPS28A PE=3 SV=1	ARATH	1
570	2	2	8.271	8.271	8.271	sp|Q9SL05|PGR5_ARATH	Protein PROTON GRADIENT REGULATION 5, chloroplastic OS=Arabidopsis thaliana OX=3702 GN=PGR5 PE=1 SV=1	ARATH	1
571	2	2	7.333	7.333	7.333	sp|Q9SIH0|RS141_ARATH	40S ribosomal protein S14-1 OS=Arabidopsis thaliana OX=3702 GN=RPS14A PE=1 SV=1	ARATH	1
571	0	2	7.333	7.333	7.333	sp|Q9CAX6|RS142_ARATH	40S ribosomal protein S14-2 OS=Arabidopsis thaliana OX=3702 GN=RPS14B PE=1 SV=1	ARATH	1
571	0	2	7.333	7.333	7.333	sp|P42036|RS143_ARATH	40S ribosomal protein S14-3 OS=Arabidopsis thaliana OX=3702 GN=RPS14C PE=2 SV=2	ARATH	1
572	2	2	3.374	3.374	3.374	sp|Q9MBA2|MIND1_ARATH	Putative septum site-determining protein minD homolog, chloroplastic OS=Arabidopsis thaliana OX=3702 GN=MIND1 PE=1 SV=1	ARATH	1
573	2	2	2.477	2.477	2.477	sp|Q9M9Q6|SCP50_ARATH	Serine carboxypeptidase-like 50 OS=Arabidopsis thaliana OX=3702 GN=SCPL50 PE=2 SV=1	ARATH	1
574	2	2	6.627	6.627	6.627	sp|Q9M8R9|RRAA1_ARATH	Putative 4-hydroxy-4-methyl-2-oxoglutarate aldolase 1 OS=Arabidopsis thaliana OX=3702 GN=At3g02770 PE=2 SV=1	ARATH	1
575	2	2	3.571	3.571	3.571	sp|Q9M2P7|PAP9_ARATH	Probable plastid-lipid-associated protein 9, chloroplastic OS=Arabidopsis thaliana OX=3702 GN=PAP9 PE=1 SV=1	ARATH	1
576	2	2	5.556	5.556	5.556	sp|Q9M098|EBFC1_ARATH	Nucleoid-associated protein At4g30620, chloroplastic OS=Arabidopsis thaliana OX=3702 GN=At4g30620 PE=1 SV=1	ARATH	1
577	2	2	1.327	1.327	1.327	sp|Q9M040|PDC4_ARATH	Pyruvate decarboxylase 4 OS=Arabidopsis thaliana OX=3702 GN=PDC4 PE=2 SV=1	ARATH	1
577	0	2	1.351	1.351	1.351	sp|Q9M039|PDC3_ARATH	Pyruvate decarboxylase 3 OS=Arabidopsis thaliana OX=3702 GN=PDC3 PE=2 SV=1	ARATH	1
577	0	2	1.318	1.318	1.318	sp|Q9FFT4|PDC2_ARATH	Pyruvate decarboxylase 2 OS=Arabidopsis thaliana OX=3702 GN=PDC2 PE=2 SV=1	ARATH	1
577	0	2	1.318	1.318	1.318	sp|O82647|PDC1_ARATH	Pyruvate decarboxylase 1 OS=Arabidopsis thaliana OX=3702 GN=PDC1 PE=2 SV=1	ARATH	1
578	2	2	1.351	1.351	1.351	sp|Q9LY50|ACCR3_ARATH	Putative serine/threonine-protein kinase-like protein CCR3 OS=Arabidopsis thaliana OX=3702 GN=CCR3 PE=2 SV=1	ARATH	1
579	2	2	4.615	4.615	4.615	sp|Q9LVL1|PER68_ARATH	Peroxidase 68 OS=Arabidopsis thaliana OX=3702 GN=PER68 PE=2 SV=1	ARATH	1
580	2	2	3.867	3.867	3.867	sp|Q9LFG2|DAPF_ARATH	Diaminopimelate epimerase, chloroplastic OS=Arabidopsis thaliana OX=3702 GN=DAPF PE=1 SV=1	ARATH	1
581	2	2	11.11	11.11	11.11	sp|Q9FLI7|NEET_ARATH	CDGSH iron-sulfur domain-containing protein NEET OS=Arabidopsis thaliana OX=3702 GN=NEET PE=1 SV=1	ARATH	1
582	2	2	5.376	5.376	5.376	sp|Q9FGT8|TIL_ARATH	Temperature-induced lipocalin-1 OS=Arabidopsis thaliana OX=3702 GN=TIL PE=1 SV=1	ARATH	1
583	2	2	6.627	6.627	6.627	sp|Q9FFE0|RRAA2_ARATH	Putative 4-hydroxy-4-methyl-2-oxoglutarate aldolase 2 OS=Arabidopsis thaliana OX=3702 GN=At5g16450 PE=1 SV=1	ARATH	1
584	2	2	4.878	4.878	4.878	sp|Q9FDZ9|RL212_ARATH	60S ribosomal protein L21-2 OS=Arabidopsis thaliana OX=3702 GN=RPL21E PE=2 SV=1	ARATH	1
584	0	2	4.878	4.878	4.878	sp|Q43291|RL211_ARATH	60S ribosomal protein L21-1 OS=Arabidopsis thaliana OX=3702 GN=RPL21A PE=2 SV=2	ARATH	1
585	2	2	3.738	3.738	3.738	sp|Q96324|GSTFB_ARATH	Glutathione S-transferase F11 OS=Arabidopsis thaliana OX=3702 GN=GSTF11 PE=2 SV=1	ARATH	1
586	2	2	3.008	3.008	3.008	sp|Q96321|IMPA1_ARATH	Importin subunit alpha-1 OS=Arabidopsis thaliana OX=3702 GN=IMPA1 PE=1 SV=2	ARATH	1
586	0	2	2.991	2.991	2.991	sp|F4JL11|IMPA2_ARATH	Importin subunit alpha-2 OS=Arabidopsis thaliana OX=3702 GN=IMPA2 PE=1 SV=1	ARATH	1
587	2	2	3.774	3.774	3.774	sp|Q94F00|IMPL1_ARATH	Phosphatase IMPL1, chloroplastic OS=Arabidopsis thaliana OX=3702 GN=IMPL1 PE=1 SV=2	ARATH	1
588	2	2	3.438	3.438	3.438	sp|Q94AH9|MD36A_ARATH	Mediator of RNA polymerase II transcription subunit 36a OS=Arabidopsis thaliana OX=3702 GN=MED36A PE=1 SV=2	ARATH	1
589	2	2	3.175	3.175	3.175	sp|Q93YR3|F10AL_ARATH	FAM10 family protein At4g22670 OS=Arabidopsis thaliana OX=3702 GN=At4g22670 PE=1 SV=1	ARATH	1
590	2	2	1.609	1.609	1.609	sp|Q93WJ8|MDAR2_ARATH	Monodehydroascorbate reductase 2 OS=Arabidopsis thaliana OX=3702 GN=MDAR2 PE=1 SV=1	ARATH	1
591	2	2	2.723	2.723	2.723	sp|Q8W3M4|Y4744_ARATH	Uncharacterized protein At4g06744 OS=Arabidopsis thaliana OX=3702 GN=At4g06744 PE=2 SV=1	ARATH	1
592	2	2	3.162	3.162	3.162	sp|Q8VYM4|PSRP2_ARATH	30S ribosomal protein 2, chloroplastic OS=Arabidopsis thaliana OX=3702 GN=PSRP2 PE=2 SV=1	ARATH	1
593	2	2	2.465	2.465	2.465	sp|Q8LAS8|SFGH_ARATH	S-formylglutathione hydrolase OS=Arabidopsis thaliana OX=3702 GN=SFGH PE=1 SV=2	ARATH	1
594	2	2	3.053	3.053	3.053	sp|Q8H1Y0|ODPA2_ARATH	Pyruvate dehydrogenase E1 component subunit alpha-2, mitochondrial OS=Arabidopsis thaliana OX=3702 GN=IAR4 PE=1 SV=2	ARATH	1
595	2	2	1.246	1.246	1.246	sp|Q84P23|4CLL9_ARATH	4-coumarate--CoA ligase-like 9 OS=Arabidopsis thaliana OX=3702 GN=4CLL9 PE=1 SV=2	ARATH	1
596	2	2	9.701	9.701	9.701	sp|Q38904|PROF3_ARATH	Profilin-3 OS=Arabidopsis thaliana OX=3702 GN=PRO3 PE=2 SV=1	ARATH	1
597	2	2	2.841	2.841	2.841	sp|Q0WPT7|Y2104_ARATH	Uncharacterized methyltransferase At2g41040, chloroplastic OS=Arabidopsis thaliana OX=3702 GN=At2g41040 PE=1 SV=1	ARATH	1
598	2	2	4.327	4.327	4.327	sp|P94040|GL31_ARATH	Germin-like protein subfamily 3 member 1 OS=Arabidopsis thaliana OX=3702 GN=GLP1 PE=1 SV=1	ARATH	1
599	2	2	7.179	7.179	7.179	sp|P93735|ELIP1_ARATH	Early light-induced protein 1, chloroplastic OS=Arabidopsis thaliana OX=3702 GN=ELIP1 PE=1 SV=1	ARATH	1
600	2	2	13.11	13.11	13.11	sp|P56792|RK14_ARATH	50S ribosomal protein L14, chloroplastic OS=Arabidopsis thaliana OX=3702 GN=rpl14 PE=3 SV=1	ARATH	1
601	2	2	4.891	4.891	4.891	sp|P56788|YCF4_ARATH	Photosystem I assembly protein Ycf4 OS=Arabidopsis thaliana OX=3702 GN=ycf4 PE=3 SV=1	ARATH	1
602	2	2	5.369	5.369	5.369	sp|P16180|RR17_ARATH	30S ribosomal protein S17, chloroplastic OS=Arabidopsis thaliana OX=3702 GN=RPS17 PE=1 SV=1	ARATH	1
603	2	2	3.6	3.6	3.6	sp|O81148|PSA4A_ARATH	Proteasome subunit alpha type-4-A OS=Arabidopsis thaliana OX=3702 GN=PAC1 PE=1 SV=1	ARATH	1
603	0	2	4.327	4.327	4.327	sp|F4JJE5|PSA4B_ARATH	Putative proteasome subunit alpha type-4-B OS=Arabidopsis thaliana OX=3702 GN=PAC2 PE=5 SV=1	ARATH	1
604	2	2	2.422	2.422	2.422	sp|O80763|NRX1_ARATH	Probable nucleoredoxin 1 OS=Arabidopsis thaliana OX=3702 GN=At1g60420 PE=1 SV=1	ARATH	1
605	2	2	4.972	4.972	4.972	sp|O65660|PLAT1_ARATH	PLAT domain-containing protein 1 OS=Arabidopsis thaliana OX=3702 GN=PLAT1 PE=1 SV=1	ARATH	1
606	2	2	3.896	3.896	3.896	sp|O64903|NDK2_ARATH	Nucleoside diphosphate kinase II, chloroplastic OS=Arabidopsis thaliana OX=3702 GN=NDPK2 PE=1 SV=2	ARATH	1
607	2	2	3.817	3.817	3.817	sp|O04603|RK5_ARATH	50S ribosomal protein L5, chloroplastic OS=Arabidopsis thaliana OX=3702 GN=RPL5 PE=2 SV=1	ARATH	1
608	2	2	6.143	6.143	6.143	sp|O04202|EIF3F_ARATH	Eukaryotic translation initiation factor 3 subunit F OS=Arabidopsis thaliana OX=3702 GN=TIF3F1 PE=1 SV=1	ARATH	1
609	2	2	1.326	1.326	1.326	sp|F4I4B6|EX84A_ARATH	Exocyst complex component EXO84A OS=Arabidopsis thaliana OX=3702 GN=EXO84A PE=3 SV=1	ARATH	1

## Sheet: S2.2. Arabidopsis prot quantif
Table S2.2. Proteins identified and quantified in cork oak leaves compared to the Arabidopsis thaliana reference proteome. List of the 424 proteins quantified by SWATH-MS in control (C) or in inoculated (I) cork oak leaves (Table S2.2.).
			Control group, C										Inoculated group, I										Result SWATH quantification
Accession Number	Protein Accession Name	Protein Name	S1.1.e	S2.1.3	S4.1.3	S5.1.4	S7.1.4	S8.1.3	Average	StDev	%CV	Median	S1.1.1	S2.1.1	S4.1.2	S5.1.1	S7.1.3	S8.1.1	Average	StDev	%CV	Median	Fold change I/C (median)	p-value (MW)	Log2FC	Type
P27323	HS901_ARATH	Heat shock protein 90-1	1.38e-05	0.0001128	9.2e-05	2.39e-05	1.05e-05	8.3e-05	5.6e-05	4.5e-05	80.4	5.345e-05	0.0001779	0.000241	8.37e-05	0.000233	0.00011	0.0001662	0.0001686	6.34e-05	37.629	0.00017205	3.2189	0.015	1.68657	Differential
Q9FIF3	RS82_ARATH	40S ribosomal protein S8-2	2.53e-05	0.000182	0.0001949	7.06e-05	6.88e-05	0.0001787	0.0001201	7.34e-05	61.11	0.00012465	0.0001801	0.0003257	9.39e-05	0.000358	0.0003773	0.0003098	0.0002741	0.0001122	40.93	0.00031775	2.54914	0.041	1.35001	Differential		FC	Fold change
O81644	VILI2_ARATH	Villin-2	3.77e-05	9e-07	3.6e-06	2.87e-05	4.5e-05	3.8e-06	2e-05	1.95e-05	97.84	1.625e-05	3.23e-05	4.9e-06	4.52e-05	6.92e-05	4.2e-06	6.87e-05	3.74e-05	2.91e-05	77.775	3.875e-05	2.38462	0.132	1.25376	Differential		MW	Mann-Whitney
P38418	LOX2_ARATH	Lipoxygenase 2, chloroplastic	0.0001829	0.0001052	0.0001714	0.0002638	0.000181	0.0002209	0.0001875	5.3e-05	28.25	0.00018195	0.0002114	0.0006158	0.0001965	0.0009929	0.0011396	1.89e-05	0.0005292	0.000462	87.302	0.0004136	2.27315	0.24	1.18469	Differential		StDev	Standard deviation
A0A1P8AWT7	A0A1P8AWT7_ARATH	Catalase 3	0.0004991	0.0004099	0.0003787	0.000293	0.0007019	0.0009141	0.0005328	0.000233	43.74	0.0004545	0.0004384	0.0009915	0.0006302	0.0010207	0.0028925	0.0021953	0.0013614	0.0009674	71.056	0.0010061	2.21364	0.041	1.14642	Differential		CV	Coefficient of variation
Q940B0	RL183_ARATH	60S ribosomal protein L18-3	8.99e-05	0.0002824	0.0003988	0.0001788	0.0001165	0.0003244	0.0002318	0.0001227	52.92	0.0002306	0.0003153	0.0005051	0.0001747	0.0005132	0.0005291	0.0005783	0.0004359	0.0001565	35.907	0.00050915	2.20794	0.065	1.1427	Differential
A8MRL0	A8MRL0_ARATH	Histone superfamily protein	0.0001304	0.0001748	0.0001926	0.000138	0.0002348	0.000226	0.0001828	4.35e-05	23.82	0.0001837	0.0002299	0.0003722	0.0002056	0.0004342	0.0004078	0.0007323	0.000397	0.0001893	47.672	0.00039	2.12303	0.015	1.08612	Differential
Q9FGX1	ACLB2_ARATH	ATP-citrate synthase beta chain protein 2	0.0001453	1.97e-05	0.0001894	0.000148	0.0001189	0.0001252	0.0001244	5.7e-05	45.78	0.00013525	0.0002285	0.0002682	0.0001644	0.000306	0.0003439	0.0002517	0.0002604	6.23e-05	23.93	0.00025995	1.922	0.004	0.942606	Differential
O04499	PMG1_ARATH	2,3-bisphosphoglycerate-independent phosphoglycerate mutase 1	6.24e-05	9.13e-05	8.11e-05	0.0001	0.0001295	0.0001231	9.79e-05	2.54e-05	25.95	9.565e-05	0.000161	0.000158	0.000103	0.0001966	0.0002444	0.0003091	0.0001953	7.27e-05	37.237	0.0001788	1.86932	0.009	0.90251	Differential
O49485	SERA1_ARATH	D-3-phosphoglycerate dehydrogenase 1, chloroplastic	0.0003721	0.0006556	0.0005186	0.0006126	0.0007072	0.0005839	0.000575	0.0001182	20.55	0.00059825	0.0004108	0.0010345	0.0007093	0.0011923	0.0013545	0.0016856	0.0010645	0.0004562	42.857	0.0011134	1.86109	0.041	0.896152	Differential
Q9LF37	CLPB3_ARATH	Chaperone protein ClpB3, chloroplastic	4.74e-05	7.12e-05	6.1e-06	3.91e-05	8.2e-06	5.65e-05	3.81e-05	2.62e-05	68.89	4.325e-05	8.13e-05	5.99e-05	8.73e-05	0.0001071	3.06e-05	7.85e-05	7.41e-05	2.62e-05	35.337	7.99e-05	1.8474	0.041	0.885495	Differential
Q9STX5	ENPL_ARATH	Endoplasmin homolog	0.0001117	0.0001509	0.0001496	0.0001954	0.0002712	0.0001683	0.0001745	5.47e-05	31.32	0.0001596	0.0001816	0.0003449	0.0001766	0.0004498	0.0002355	0.0009454	0.000389	0.0002922	75.132	0.0002902	1.8183	0.041	0.862587	Differential
Q9M040	PDC4_ARATH	Pyruvate decarboxylase 4	0.0001488	0.0001557	0.0001335	0.0002257	0.0002226	0.0001423	0.0001715	4.15e-05	24.21	0.00015225	0.0002503	0.0002304	0.0001687	0.000279	0.0003338	0.0007532	0.0003359	0.0002116	62.988	0.00026465	1.73826	0.009	0.797643	Differential
Q9SIH0	RS141_ARATH	40S ribosomal protein S14-1	8.14e-05	0.000148	0.0001311	0.0001355	0.0001936	0.0001602	0.0001416	3.7e-05	26.16	0.00014175	0.0001719	0.0002613	0.0001946	0.0002616	0.0002295	0.0004217	0.0002568	8.84e-05	34.418	0.0002454	1.73122	0.004	0.791787	Differential
Q9SIM4	RL141_ARATH	60S ribosomal protein L14-1	0.0002653	0.0004038	0.0003112	0.0002518	0.0003217	0.0002581	0.000302	5.77e-05	19.09	0.00028825	0.0002662	0.0007438	0.0004698	0.0004978	0.0004387	0.0005515	0.0004946	0.0001557	31.487	0.0004838	1.6784	0.015	0.74709	Differential
Q93ZN2	ALKR4_ARATH	Probable aldo-keto reductase 4	0.0002153	0.0002286	0.0003545	0.0002793	0.0002436	0.0003678	0.0002815	6.54e-05	23.23	0.00026145	0.0004363	0.0003397	0.0002545	0.0004832	0.0006678	0.0004393	0.0004368	0.0001401	32.08	0.0004378	1.67451	0.041	0.743737	Differential
Q9LKR3	MD37A_ARATH	Mediator of RNA polymerase II transcription subunit 37a	0.000916	0.0009095	0.0011671	0.0010821	0.0014029	0.0012338	0.0011186	0.0001911	17.08	0.0011246	0.0013362	0.0021466	0.0009253	0.0015363	0.002233	0.0028298	0.0018345	0.0006943	37.848	0.00184145	1.63743	0.041	0.71143	Differential
Q9FMP3	DPYS_ARATH	Dihydropyrimidinase	0.0011513	0.0010543	0.0010431	0.0014562	0.0011704	0.0012231	0.001183	0.0001507	12.74	0.00116085	0.001874	0.001597	0.0010737	0.0018405	0.002567	0.0041716	0.0021873	0.0010852	49.615	0.00185725	1.59991	0.026	0.677986	Differential
Q9S9N1	HSP7E_ARATH	Heat shock 70 kDa protein 5	0.0016111	0.0016121	0.0016613	0.0015626	0.0018307	0.0016285	0.001651	9.36e-05	5.67	0.0016203	0.0020736	0.0025935	0.0018197	0.0029513	0.0025411	0.0037152	0.0026157	0.0006716	25.674	0.0025673	1.58446	0.004	0.663991	Differential
P42798	R15A1_ARATH	40S ribosomal protein S15a-1	0.0002698	0.0003541	0.000261	0.0002826	0.0003784	0.000371	0.0003195	5.4e-05	16.9	0.00031835	0.000378	0.0004955	0.0005032	0.000565	0.0005299	0.0004604	0.0004887	6.46e-05	13.213	0.00049935	1.56856	0.004	0.649438	Differential
A8MS03	A8MS03_ARATH	Ribosomal protein S6	9.68e-05	0.0001078	0.0001358	0.0001137	0.0001553	0.0001443	0.0001256	2.29e-05	18.24	0.00012475	0.0001117	0.0001735	0.0001732	0.0002143	0.000216	0.0003042	0.0001988	6.41e-05	32.224	0.0001939	1.55431	0.026	0.636273	Differential
A8MS28	A8MS28_ARATH	Ribosomal L27e protein family	0.0004733	0.0005008	0.0004508	0.0003945	0.0005267	0.0005394	0.0004809	5.36e-05	11.14	0.00048705	0.0004689	0.0008577	0.0006555	0.0007352	0.0007621	0.0010427	0.0007537	0.0001926	25.557	0.00074865	1.53711	0.026	0.620222	Differential
Q9SEI3	PS10A_ARATH	26S proteasome regulatory subunit 10B homolog A	0.0002914	0.0002706	0.000318	0.0003687	0.0003905	0.0003173	0.0003261	4.56e-05	13.98	0.00031765	0.0003997	0.0004379	0.0003067	0.0005662	0.0005236	0.0007438	0.0004963	0.000152	30.632	0.00048075	1.51346	0.026	0.597849	Differential
Q9SII0	H2AV2_ARATH	Probable histone H2A variant 2	0.0002795	0.0003235	0.0002321	0.0002548	0.0002758	0.000177	0.0002571	4.96e-05	19.3	0.0002653	0.0002787	0.0004199	0.0003818	0.0004667	0.0003549	0.0004654	0.0003946	7.21e-05	18.283	0.00040085	1.51093	0.009	0.595438	Differential
Q39142	Q39142_ARATH	Chlorophyll a-b binding protein, chloroplastic	0.0015814	0.0025769	0.0027925	0.0031046	0.001929	0.0019112	0.0023159	0.000595	25.69	0.00225295	0.0025238	0.0043278	0.0029701	0.0028774	0.0036551	0.004475	0.0034715	0.0008095	23.319	0.0033126	1.47034	0.041	0.556149	Differential
P16181	RS111_ARATH	40S ribosomal protein S11-1	0.00018	0.0002156	0.0002136	0.0002259	0.0002332	0.0002728	0.0002235	3.03e-05	13.56	0.00022075	0.0002654	0.0002708	0.0003313	0.000313	0.0003341	0.0004745	0.0003315	7.6e-05	22.919	0.00032215	1.45934	0.009	0.545319	Differential
Q9SRV5	METE2_ARATH	5-methyltetrahydropteroyltriglutamate--homocysteine methyltransferase 2	0.0022729	0.0018447	0.0024552	0.0022819	0.0026513	0.0025849	0.0023485	0.0002908	12.38	0.00236855	0.0026681	0.0030836	0.002212	0.0038258	0.0041921	0.0061601	0.0036903	0.001412	38.262	0.0034547	1.45857	0.041	0.544556	Differential
P49107	PSAN_ARATH	Photosystem I reaction center subunit N, chloroplastic	0.0006586	0.0006456	0.0006491	0.0004407	0.0006953	0.0005339	0.0006038	9.66e-05	16	0.00064735	0.000816	0.001405	0.0006888	0.0007323	0.001067	0.0016759	0.0010642	0.0004007	37.659	0.0009415	1.45439	0.004	0.540415	Differential
P59259	H4_ARATH	Histone H4	0.010915	0.0110137	0.0090109	0.0097454	0.0101036	0.0085622	0.0098918	0.0009915	10.02	0.0099245	0.0089168	0.0167925	0.0131578	0.0143431	0.0143454	0.0189754	0.0144218	0.0034138	23.671	0.0143442	1.44534	0.041	0.531406	Differential
Q9LHA8	MD37C_ARATH	Probable mediator of RNA polymerase II transcription subunit 37c	0.0002758	0.0003009	0.0003094	0.0003436	0.0004078	0.0003118	0.0003249	4.61e-05	14.18	0.0003106	0.000457	0.0003671	0.0004286	0.0006843	0.0003399	0.0005231	0.0004666	0.000125	26.777	0.0004428	1.42563	0.015	0.511597	Differential
O04486	RAA2A_ARATH	Ras-related protein RABA2a	0.000211	0.0001765	0.0002583	0.0002553	0.0003183	0.0002839	0.0002505	5.07e-05	20.22	0.0002568	0.0003465	0.0003036	0.0002468	0.0004234	0.000378	0.0004263	0.0003541	7.03e-05	19.849	0.00036225	1.41063	0.041	0.49634	Differential
P59233	R27AC_ARATH	Ubiquitin-40S ribosomal protein S27a-3	0.0036734	0.0033577	0.00324	0.003444	0.0041744	0.003855	0.0036241	0.0003492	9.63	0.0035587	0.0038134	0.004638	0.0040206	0.0060697	0.005303	0.0077223	0.0052612	0.0014653	27.852	0.0049705	1.39672	0.015	0.482041	Differential
Q8W4H7	EF1A2_ARATH	Elongation factor 1-alpha 2	0.0074229	0.0067024	0.0066412	0.0066172	0.0076471	0.0085817	0.0072687	0.0007784	10.71	0.00706265	0.0082318	0.0100443	0.0075205	0.0102577	0.0096476	0.0147554	0.0100762	0.0025316	25.125	0.00984595	1.39409	0.015	0.479321	Differential
P52577	IFRH_ARATH	Isoflavone reductase homolog P3	0.0023052	0.0020059	0.002208	0.0023473	0.0019355	0.0020665	0.0021447	0.0001673	7.8	0.00213725	0.0028582	0.0026962	0.002909	0.0030127	0.0059063	0.0050126	0.0037325	0.001371	36.732	0.00296085	1.38536	0.002	0.470256	Differential
F4JWF7	F4JWF7_ARATH	DEAD/DEAH box RNA helicase family protein	0.0006413	0.0005198	0.0006084	0.0006841	0.0007019	0.000543	0.0006164	7.39e-05	11.99	0.00062485	0.0006683	0.0009055	0.0006169	0.0010238	0.0008193	0.0010617	0.0008493	0.0001824	21.48	0.0008624	1.38017	0.041	0.464847	Differential
Q9SVR0	R13A3_ARATH	60S ribosomal protein L13a-3	0.0001087	0.0001321	8.4e-06	0.0001232	0.0001499	0.0001598	0.0001137	5.47e-05	48.16	0.00012765	0.0001452	0.0001737	0.0001699	0.0001754	0.0002081	0.0002244	0.0001828	2.86e-05	15.639	0.00017455	1.36741	0.009	0.451447	Differential
P59224	RS132_ARATH	40S ribosomal protein S13-2	0.0024698	0.0018701	0.0023667	0.0023176	0.0025847	0.0026072	0.0023693	0.0002702	11.4	0.00241825	0.0024788	0.003266	0.0029826	0.0034132	0.0033459	0.0034354	0.0031536	0.0003691	11.703	0.00330595	1.36708	0.009	0.451102	Differential
Q9SRZ6	ICDHC_ARATH	Cytosolic isocitrate dehydrogenase [NADP]	0.0002829	0.0003976	0.0003896	0.0003238	0.0004315	0.0004288	0.0003757	5.99e-05	15.93	0.0003936	0.0004793	0.0005284	0.0003761	0.0005468	0.0006079	0.0008379	0.0005627	0.0001556	27.643	0.0005376	1.36585	0.026	0.449803	Differential
Q9LZH9	RL7A2_ARATH	60S ribosomal protein L7a-2	0.0002123	0.0002473	0.0003284	0.0002455	0.0003009	0.0003555	0.0002816	5.53e-05	19.64	0.0002741	0.0003593	0.0003692	0.0003164	0.0003789	0.0004297	0.0004525	0.0003843	4.94e-05	12.856	0.00037405	1.36465	0.009	0.448529	Differential
Q9LD28	H2A6_ARATH	Histone H2A.6	0.0008672	0.0006912	0.0002011	0.0004448	0.0007981	0.0007165	0.0006198	0.0002503	40.39	0.00070385	0.0008552	0.0010553	0.0006032	0.0010301	0.000884	0.0016729	0.0010168	0.0003597	35.379	0.00095705	1.35974	0.041	0.443326	Differential
Q948K6	RABG1_ARATH	Ras-related protein RABG1	0.0001768	0.0002122	0.0002418	0.0002219	0.0003052	0.0002363	0.0002324	4.25e-05	18.27	0.0002291	0.0002582	0.0002662	0.0002586	0.0003561	0.0003689	0.0003841	0.0003153	6.03e-05	19.111	0.00031115	1.35814	0.015	0.441633	Differential
P22953	MD37E_ARATH	Probable mediator of RNA polymerase II transcription subunit 37e	0.0004904	0.0003885	0.0003618	0.0003317	0.0004163	0.0003918	0.0003968	5.42e-05	13.66	0.00039015	0.0006126	0.0004402	0.0004435	0.0007127	0.0004042	0.0008242	0.0005729	0.0001715	29.938	0.00052805	1.35345	0.026	0.436646	Differential
Q9SU58	PMA4_ARATH	ATPase 4, plasma membrane-type	0.0001412	0.0001324	0.0001585	0.0001633	0.0001474	0.0001349	0.0001463	1.26e-05	8.59	0.0001443	0.0001556	0.0001608	0.0001824	0.0002425	0.0002039	0.0003098	0.0002092	5.86e-05	28.037	0.00019315	1.33853	0.015	0.42065	Differential
Q8H156	RAN3_ARATH	GTP-binding nuclear protein Ran-3	0.0015981	0.0014737	0.0016737	0.001761	0.0019819	0.0016951	0.0016972	0.0001706	10.05	0.0016844	0.0020383	0.0020437	0.0017095	0.0029685	0.0024202	0.0038102	0.0024984	0.0007732	30.946	0.00223195	1.32507	0.009	0.40607	Differential
A0A1P8B2Y6	A0A1P8B2Y6_ARATH	Plasma membrane ATPase	0.0001862	0.0001752	0.0001877	0.0001776	0.0002375	0.0002197	0.0001973	2.54e-05	12.85	0.00018695	0.0002004	0.000246	0.0001935	0.0002728	0.0002478	0.0005633	0.0002873	0.0001386	48.228	0.0002469	1.32067	0.026	0.401274	Differential
A8MS75	A8MS75_ARATH	Chlorophyll a-b binding protein, chloroplastic	0.0017898	0.0018652	0.0020817	0.0016803	0.0018586	0.0016033	0.0018131	0.0001668	9.2	0.0018242	0.0018199	0.0030214	0.0019272	0.0022065	0.0025871	0.0038577	0.00257	0.0007708	29.991	0.0023968	1.31389	0.026	0.393846	Differential
Q9FJA6	RS33_ARATH	40S ribosomal protein S3-3	0.0010505	0.0010662	0.0010428	0.0009162	0.0010013	0.0010851	0.001027	6.11e-05	5.95	0.00104665	0.0010723	0.0013496	0.0013049	0.001499	0.0013943	0.0016516	0.0013786	0.0001946	14.116	0.00137195	1.3108	0.004	0.390449	Differential
Q9FF90	RL133_ARATH	60S ribosomal protein L13-3	0.0007847	0.000811	0.0008554	0.000703	0.0009169	0.0009741	0.0008408	9.67e-05	11.51	0.0008332	0.0009369	0.0010865	0.0008941	0.0010889	0.0011355	0.0016443	0.001131	0.0002687	23.758	0.0010877	1.30545	0.015	0.384546	Differential
F4J3P1	F4J3P1_ARATH	Ribosomal protein L14p/L23e family protein	0.0012275	0.0011603	0.0011717	0.0011622	0.0014395	0.0013688	0.001255	0.0001202	9.58	0.0011996	0.0013905	0.001574	0.0015386	0.0018865	0.0017037	0.0014417	0.0015892	0.0001819	11.448	0.0015563	1.29735	0.004	0.375567	Differential
Q9LXG1	RS91_ARATH	40S ribosomal protein S9-1	0.0002996	1.59e-05	0.000289	0.0002436	0.0003113	0.0002999	0.0002432	0.0001138	46.8	0.0002943	0.0002502	0.00038	0.0003496	0.0003711	0.0003899	0.0005519	0.0003821	9.75e-05	25.503	0.00037555	1.27608	0.026	0.351717	Differential
Q6ICZ8	NACA3_ARATH	Nascent polypeptide-associated complex subunit alpha-like protein 3	0.0002099	0.0001823	1.37e-05	0.0002025	0.0001977	0.0001976	0.0001673	7.58e-05	45.31	0.00019765	0.0002214	0.000301	0.0002172	0.0002405	0.0002545	0.000267	0.0002503	3.13e-05	12.502	0.0002475	1.25221	0.002	0.324481	Differential
P0CJ47	ACT3_ARATH	Actin-3	0.0008642	0.0006839	0.0004662	0.0005994	0.0007769	0.0008082	0.0006998	0.0001481	21.16	0.0007304	0.000848	0.0008709	0.0007331	0.0010218	0.0009579	0.0013856	0.0009695	0.0002265	23.356	0.0009144	1.25192	0.026	0.324139	Differential
Q9SZ54	GPX7_ARATH	Putative glutathione peroxidase 7, chloroplastic	0.0003781	0.0003898	0.0005038	2.59e-05	0.0004368	0.000339	0.0003456	0.0001665	48.19	0.00038395	0.0004375	0.0005013	0.0004546	0.0004925	0.0004446	0.0005237	0.0004757	3.5e-05	7.354	0.00047355	1.23336	0.041	0.302598	Differential
A0A1P8B767	A0A1P8B767_ARATH	Quinone reductase family protein	0.0006175	0.0004515	0.000666	0.0006368	0.0006206	0.0006648	0.0006095	8.02e-05	13.15	0.0006287	0.0006843	0.0007596	0.0004844	0.0007875	0.0010966	0.0008262	0.0007731	0.0001995	25.81	0.00077355	1.2304	0.041	0.299123	Differential
Q8LB10	CLPR4_ARATH	ATP-dependent Clp protease proteolytic subunit-related protein 4, chloroplastic	0.0001116	0.000125	0.0001239	0.0001226	0.0001135	0.0001077	0.0001174	7.3e-06	6.26	0.00011805	0.000122	0.0001511	0.0001257	0.000154	0.0001581	0.0001363	0.0001412	1.54e-05	10.886	0.0001437	1.21728	0.015	0.283662	Differential
F4JJ94	F4JJ94_ARATH	General regulatory factor 1	0.000614	0.000861	0.0008429	0.0008524	0.0007653	0.0008693	0.0008008	9.89e-05	12.35	0.00084765	0.0010596	0.0011903	0.0008719	0.0010028	0.0011326	0.0007889	0.0010077	0.0001536	15.242	0.0010312	1.21654	0.026	0.282784	Differential
Q9LUD4	R18A3_ARATH	60S ribosomal protein L18a-3	0.0003503	0.0003137	0.0003103	0.0002583	0.0003631	0.0003596	0.0003259	4.02e-05	12.34	0.000332	0.0002942	0.0004031	0.0004011	0.0003863	0.0004082	0.0005931	0.0004144	9.75e-05	23.529	0.0004021	1.21114	0.041	0.276371	Differential
Q93VH9	RS41_ARATH	40S ribosomal protein S4-1	0.0019697	0.0019517	0.002136	0.0018331	0.0022013	0.0023231	0.0020691	0.0001821	8.8	0.00205285	0.0020701	0.0023966	0.0024435	0.0026184	0.0024164	0.0030057	0.0024918	0.0003082	12.37	0.00242995	1.1837	0.015	0.243298	Differential
O23254	GLYC4_ARATH	Serine hydroxymethyltransferase 4	0.0005107	0.0009773	0.0008596	0.0008614	0.0008632	0.0009472	0.0008366	0.0001674	20.01	0.0008623	0.0009113	0.0009765	0.0008682	0.0014818	0.0010533	0.0015629	0.0011424	0.000302	26.439	0.0010149	1.17697	0.041	0.235076	Differential
O49299	PGMC1_ARATH	Probable phosphoglucomutase, cytoplasmic 1	0.0025304	0.0025237	0.0025422	0.0024606	0.0022887	0.0022669	0.0024354	0.0001255	5.15	0.00249215	0.0028327	0.002601	0.0027771	0.0035004	0.0030281	0.0044873	0.0032044	0.0006999	21.841	0.0029304	1.17585	0.002	0.233707	Differential
Q9SAU2	Q9SAU2_ARATH	D-ribulose-5-phosphate-3-epimerase	0.001689	0.0017217	0.0023292	0.0019411	0.0017513	0.0017482	0.0018634	0.0002447	13.13	0.00174975	0.0015553	0.0012057	0.0018778	0.0016677	0.0015075	4.25e-05	0.0013094	0.0006583	50.278	0.0015314	0.875211	0.026	-0.192298	Differential
A0A1P8BG37	A0A1P8BG37_ARATH	Photosystem II stability/assembly factor, chloroplast (HCF136)	0.0038032	0.0033391	0.0033887	0.0033286	0.0032696	0.0031982	0.0033879	0.0002137	6.31	0.00333385	0.0027357	0.0031631	0.003508	0.0026862	0.0030542	0.0013533	0.0027501	0.0007474	27.177	0.00289495	0.86835	0.041	-0.203651	Differential
P27140	BCA1_ARATH	Beta carbonic anhydrase 1, chloroplastic	0.0071151	0.0086762	0.008427	0.0090363	0.0073296	0.0070973	0.0079469	0.0008653	10.89	0.0078783	0.0064908	0.005639	0.0069764	0.0077277	0.0055199	0.0072608	0.0066024	0.0008891	13.466	0.0067336	0.854702	0.041	-0.226506	Differential
Q42525	HXK1_ARATH	Hexokinase-1	0.0004621	0.0005064	0.0005582	0.0006791	0.0005613	0.0005531	0.0005534	7.27e-05	13.14	0.00055565	0.0005228	0.0004464	0.000487	7.8e-05	0.0004727	3.1e-05	0.0003397	0.0002227	65.576	0.00045955	0.827049	0.026	-0.273955	Differential
F4KDZ4	F4KDZ4_ARATH	Malate dehydrogenase	0.0029002	0.0027816	0.0029248	0.0034555	0.0028007	0.0025517	0.0029024	0.0003015	10.39	0.00285045	0.0025566	0.0024078	0.00288	6.01e-05	0.0021936	2.76e-05	0.0016876	0.0012927	76.601	0.0023007	0.807136	0.026	-0.309117	Differential
Q9LF98	ALFC8_ARATH	Fructose-bisphosphate aldolase 8, cytosolic	0.0026411	0.0023767	0.0025885	0.002208	0.0023643	0.0018501	0.0023381	0.000287	12.27	0.0023705	0.0018616	0.0014264	0.0022016	0.0019462	0.001721	0.0022516	0.0019014	0.0003081	16.202	0.0019039	0.803164	0.041	-0.316234	Differential
P56761	PSBD_ARATH	Photosystem II D2 protein	0.0123715	0.0155017	0.014004	0.0151193	0.0145272	0.0136105	0.0141891	0.0011292	7.96	0.0142656	0.0122221	0.0104813	0.0095944	0.0102181	0.0125131	0.013641	0.011445	0.0015764	13.774	0.0113517	0.795739	0.015	-0.329632	Differential
P56778	PSBC_ARATH	Photosystem II CP43 reaction center protein	0.0186809	0.0217279	0.0196353	0.0188391	0.0188474	0.0193997	0.0195217	0.0011422	5.85	0.0191235	0.0151204	0.0161165	0.0143431	0.0151535	0.0167934	0.0144241	0.0153252	0.0009622	6.279	0.0151369	0.791535	0.002	-0.337276	Differential
B3H4S6	B3H4S6_ARATH	Dicarboxylate transporter 1	0.0004519	0.0003276	0.0005698	0.0003767	0.0004411	0.000434	0.0004335	8.17e-05	18.85	0.00043755	0.0003206	0.0003776	0.0003669	0.0004298	0.0002959	7.3e-06	0.0002997	0.0001507	50.271	0.00034375	0.785625	0.041	-0.348088	Differential
Q9LRR9	GLO1_ARATH	(S)-2-hydroxy-acid oxidase GLO1	0.0012909	0.001159	0.0013204	0.0018146	0.0019431	0.0013947	0.0014871	0.0003155	21.21	0.00135755	0.0010742	0.0008819	0.0009658	3.32e-05	0.0009664	5.21e-05	0.0006623	0.0004838	73.058	0.00092385	0.680527	0.002	-0.555275	Differential
P25697	KPPR_ARATH	Phosphoribulokinase, chloroplastic	0.008862	0.0074421	0.0095176	0.009285	0.0097467	0.008486	0.0088899	0.0008419	9.47	0.0090735	0.0080049	0.0060268	0.0087042	0.0055164	0.0060598	0.0046197	0.0064886	0.001552	23.918	0.0060433	0.666038	0.015	-0.586323	Differential
A0A1P8B485	A0A1P8B485_ARATH	Protein translocase subunit SecA	0.0003833	0.0003113	0.0004652	0.000424	0.000441	0.0003885	0.0004022	5.43e-05	13.51	0.00040625	0.0002716	0.0002603	0.0004142	4.69e-05	0.0002844	0.0002659	0.0002572	0.0001183	45.981	0.00026875	0.661538	0.015	-0.596103	Differential
F4JYM8	F4JYM8_ARATH	Thiolase family protein	0.000662	0.0005107	0.0003215	0.0005293	0.0006202	0.0006144	0.000543	0.0001229	22.63	0.00057185	0.000387	0.0003516	0.0004668	3.04e-05	0.0005062	2.48e-05	0.0002945	0.0002139	72.646	0.0003693	0.645799	0.026	-0.630844	Differential
Q9SCW1	BGAL1_ARATH	Beta-galactosidase 1	0.000271	0.0001663	0.0001624	0.0001657	0.0001889	0.0001494	0.000184	4.45e-05	24.2	0.000166	0.0001302	7.51e-05	0.0001675	5.96e-05	8.28e-05	0.0001459	0.0001102	4.36e-05	39.55	0.0001065	0.641566	0.026	-0.64033	Differential
Q8RX32	TRNH2_ARATH	Tropinone reductase homolog At1g07450	0.0003615	0.0004487	0.0006407	0.000663	0.0005338	0.0004288	0.0005127	0.0001212	23.63	0.00049125	0.000385	3.48e-05	0.0004722	0.0003266	0.0003005	4.11e-05	0.00026	0.0001819	69.94	0.00031355	0.63827	0.026	-0.647762	Differential
O04603	RK5_ARATH	50S ribosomal protein L5, chloroplastic	0.0004304	0.0003271	0.0005676	0.0003174	0.0004612	0.0003706	0.0004124	9.47e-05	22.96	0.0004005	0.0001611	0.0002897	0.000497	5.05e-05	0.0001912	1.56e-05	0.0002008	0.0001756	87.427	0.00017615	0.439825	0.041	-1.185	Differential
Q9FZ47	ACR11_ARATH	ACT domain-containing protein ACR11	0.0012232	0.0007367	0.0018641	0.0011868	0.0013524	0.0011675	0.0012551	0.000364	29	0.001205	0.0005046	0.0004908	0.0013669	0.0010043	0.0004197	5.99e-05	0.000641	0.0004662	72.728	0.0004977	0.413029	0.065	-1.27568	Differential
Q9FLN4	RK27_ARATH	50S ribosomal protein L27, chloroplastic	5.67e-05	0.0001874	0.0005295	0.0001655	0.0001083	0.000259	0.0002177	0.0001676	76.98	0.00017645	0.0001297	6.5e-06	9.03e-05	3.67e-05	0.0003361	0	9.99e-05	0.0001261	126.191	6.35e-05	0.359875	0.132	-1.47443	Differential
P10795	RBS1A_ARATH	Ribulose bisphosphate carboxylase small chain 1A, chloroplastic	0.0008264	0.0008605	0.0034621	2.71e-05	6.3e-05	2.7e-05	0.0008777	0.0013261	151.1	0.0004447	3.69e-05	2.83e-05	0.0039327	4.7e-05	0.005153	6.01e-05	0.001543	0.0023555	152.66	5.355e-05	0.120418	0.818	-3.05387	Differential
F4J3Q8	F4J3Q8_ARATH	P-loop containing nucleoside triphosphate hydrolases superfamily protein	0.0003117	0.0002807	0.0004085	0.0003607	0.0003654	0.0003449	0.0003453	4.46e-05	12.91	0.0003528	0.0002275	3.42e-05	2.82e-05	8.5e-06	0.0002985	0	9.95e-05	0.0001292	129.921	3.12e-05	0.0884354	0.004	-3.49923	Differential
P56791	RK2_ARATH	50S ribosomal protein L2, chloroplastic	9.88e-05	0.0002823	0.000611	3.73e-05	0.0001462	0.0003264	0.0002503	0.0002079	83.03	0.00021425	0.000239	0.0005404	0.0001192	0.0005105	0.000447	0.0003928	0.0003748	0.0001644	43.869	0.0004199	1.95986	0.31	0.970751
F4HQH3	F4HQH3_ARATH	Homeodomain-like superfamily protein	0.0003085	0.0003597	0.0005226	0.0003857	0.0003287	0.000751	0.0004427	0.0001689	38.14	0.0003727	0.0007367	0.0007227	0.0002526	0.0006848	0.0007222	7.3e-06	0.000521	0.0003132	60.105	0.0007035	1.88758	0.818	0.916536
A8MR50	A8MR50_ARATH	Ribosomal protein L34e superfamily protein	0.0001353	0.0002083	0.000284	0.0001363	0.0002135	0.000258	0.0002059	6.12e-05	29.71	0.0002109	0.0002049	0.0004151	0.000189	0.0003808	0.0004101	0.0005013	0.0003502	0.0001254	35.816	0.00039545	1.87506	0.132	0.906936
O65660	PLAT1_ARATH	PLAT domain-containing protein 1	0.0001507	0.0001547	0.0001007	0.0001827	0.0002547	0.0002713	0.0001858	6.56e-05	35.29	0.0001687	0.0003206	0.0001329	0.0002267	0.0002876	0.0003944	0.0003348	0.0002828	9.19e-05	32.486	0.0003041	1.80261	0.093	0.850086
Q9SCM3	RS24_ARATH	40S ribosomal protein S2-4	0.0001856	0.000218	0.0002778	0.0001324	0.0002732	0.0003184	0.0002342	6.85e-05	29.27	0.0002456	0.0002126	0.0004362	0.0001763	0.0004574	0.0004267	0.0006022	0.0003852	0.0001613	41.864	0.00043145	1.75672	0.18	0.812883
O23255	SAHH1_ARATH	Adenosylhomocysteinase 1	0.0002209	0.0002801	0.0002011	0.0002844	0.0003628	2.69e-05	0.0002294	0.0001142	49.81	0.0002505	0.0003093	0.0003346	8.4e-06	0.0005456	0.0005407	0.000625	0.0003939	0.0002268	57.581	0.00043765	1.74711	0.132	0.804967
A8MS83	A8MS83_ARATH	Ribosomal protein L23AB	6.84e-05	0.000263	0.0003419	0.0001207	0.0002179	0.0004502	0.0002437	0.0001408	57.8	0.00024045	0.0003244	0.0005805	0.0001873	0.0005155	0.0005675	4.36e-05	0.0003698	0.000222	60.041	0.00041995	1.74652	0.394	0.804481
Q9SI96	H2B3_ARATH	Histone H2B.3	0.0033084	0.0028625	0.0031057	0.0028702	0.0029331	0.0028778	0.002993	0.0001795	6	0.00290545	0.004064	0.0069915	0.0018334	0.0059479	0.003926	0.0087947	0.0052596	0.0024866	47.278	0.00500595	1.72295	0.065	0.784882
Q8VYF1	RL152_ARATH	60S ribosomal protein L15-2	0.0002956	0.0006619	0.0008627	0.0003669	0.0005972	0.0008134	0.0005996	0.0002304	38.42	0.00062955	0.0005426	0.0010749	0.0005193	0.0010249	0.0010653	0.0011902	0.0009029	0.0002934	32.493	0.0010451	1.66007	0.132	0.731248
Q93YR3	F10AL_ARATH	FAM10 family protein At4g22670	0.0001978	0.0001334	0.0001898	0.0002022	0.0001961	0.0001887	0.0001847	2.56e-05	13.87	0.00019295	0.000231	0.0003269	0.0001301	0.0003711	0.0003096	0.0005985	0.0003279	0.0001574	48.022	0.00031825	1.64939	0.065	0.721933
Q9FM19	HIR1_ARATH	Hypersensitive-induced response protein 1	8.24e-05	6.48e-05	7.3e-05	6.56e-05	0.0001181	0.0001145	8.64e-05	2.4e-05	27.81	7.77e-05	6.8e-05	0.0001466	0.0001011	0.0001081	0.000186	0.0002053	0.0001358	5.3e-05	38.998	0.00012735	1.639	0.132	0.712812
A8MSC5	A8MSC5_ARATH	AT2G47470 protein	0.0002205	0.0001823	0.0002503	0.0002408	0.0003237	0.0002489	0.0002444	4.64e-05	19	0.00024485	0.0002382	0.0004011	0.0002141	0.000391	0.0004224	0.0006632	0.0003883	0.0001611	41.49	0.00039605	1.61752	0.18	0.693784
Q8L7C9	GSTUK_ARATH	Glutathione S-transferase U20	0.0002887	0.0004737	0.0005139	0.0008529	0.0008188	0.0006454	0.0005989	0.0002164	36.14	0.00057965	0.0007741	0.0010219	0.0005506	0.0006247	0.0010954	0.0015821	0.0009415	0.0003799	40.352	0.000898	1.54921	0.132	0.631533
Q9SIV2	PSD2A_ARATH	26S proteasome non-ATPase regulatory subunit 2 homolog A	0.0001089	9.33e-05	0.0001113	0.0001201	0.0001305	0.0001149	0.0001132	1.24e-05	10.95	0.0001131	0.0001111	0.000181	0.0001141	0.0001966	0.000169	0.0003225	0.0001824	7.72e-05	42.313	0.000175	1.5473	0.093	0.629756
F4K6B6	F4K6B6_ARATH	Heat shock protein 81-2	0.0006031	0.0006426	0.0006749	0.0007992	0.0011353	0.0007891	0.000774	0.0001938	25.03	0.000732	0.0006514	0.0011124	0.0009297	0.001253	0.001152	0.0015611	0.0011099	0.0003061	27.58	0.0011322	1.54672	0.065	0.629213
Q9ZUT9	RS51_ARATH	40S ribosomal protein S5-1	0.0001113	1.9e-05	0.0001125	9.08e-05	2.22e-05	0.0001652	8.68e-05	5.69e-05	65.55	0.00010105	0.0001462	0.000166	0.0001361	2.55e-05	0.0001799	0.0002475	0.0001502	7.26e-05	48.336	0.0001561	1.54478	0.065	0.627401
P93032	IDH2_ARATH	Isocitrate dehydrogenase [NAD] regulatory subunit 2, mitochondrial	9.39e-05	8.87e-05	0.0001073	2.8e-06	0.0001564	0.0001031	9.2e-05	5e-05	54.3	9.85e-05	0.0001357	0.0001096	5.6e-06	0.0001773	0.000168	0.0002285	0.0001375	7.61e-05	55.384	0.00015185	1.54162	0.093	0.624451
Q9LHP1	RL74_ARATH	60S ribosomal protein L7-4	0.0004449	0.0006431	0.0005566	1.59e-05	0.0004674	0.0007071	0.0004725	0.0002451	51.88	0.000512	0.0006312	0.0007757	0.0007935	0.000882	0.000887	3.32e-05	0.0006671	0.0003242	48.593	0.0007846	1.53242	0.093	0.615814
P06525	ADH1_ARATH	Alcohol dehydrogenase class-P	0.0004967	0.0005739	0.0003953	0.0004456	0.0006337	0.0005012	0.0005077	8.59e-05	16.92	0.00049895	0.0007085	0.0001492	0.0005619	0.0008616	0.0007966	0.0012028	0.0007134	0.0003492	48.947	0.00075255	1.50827	0.132	0.592892
F4KAP2	F4KAP2_ARATH	Adenylate kinase 1	0.0003044	0.0002181	0.0003504	0.0002518	0.0003733	0.0002674	0.0002942	5.97e-05	20.3	0.0002859	0.0001915	0.0003985	0.0002643	0.0004594	0.0005218	0.0004811	0.0003861	0.0001309	33.902	0.00042895	1.50035	0.24	0.585299
Q9LU02	BGL13_ARATH	Beta-glucosidase 13	0.0040679	0.0025335	0.0018901	0.0016547	0.0037231	0.0023575	0.0027044	0.000981	36.27	0.0024455	0.002914	0.0044077	0.0027309	0.0052056	0.0024088	0.0059305	0.0039329	0.0014588	37.093	0.00366085	1.49697	0.093	0.582049
Q9STS7	CHL_ARATH	Chloroplastic lipocalin	4.27e-05	2.83e-05	3.96e-05	4.81e-05	2.8e-06	8e-06	2.82e-05	1.89e-05	67.04	3.395e-05	5.52e-05	1.9e-06	5.01e-05	5.7e-05	5.06e-05	3.01e-05	4.08e-05	2.13e-05	52.265	5.035e-05	1.48306	0.18	0.56858
Q9SAC6	GWD1_ARATH	Alpha-glucan water dikinase 1, chloroplastic	0.0002839	0.000227	0.0001735	0.0002644	0.0001569	0.0003054	0.0002352	6.03e-05	25.62	0.0002457	0.0001401	0.0003632	0.0002514	0.0004182	0.0003627	0.0005766	0.000352	0.0001484	42.15	0.00036295	1.47721	0.18	0.562873
P46286	RL81_ARATH	60S ribosomal protein L8-1	0.0001909	0.0013955	0.0017489	0.0003098	0.0012381	0.0018439	0.0011212	0.0007112	63.43	0.0013168	0.0015569	0.0022771	0.000837	0.0023354	0.0023433	0.0013521	0.0017836	0.0006317	35.414	0.001917	1.4558	0.18	0.541814
Q9SRL5	FRI2_ARATH	Ferritin-2, chloroplastic	0.000813	0.0002615	0.0001468	0.0002891	0.0006797	0.0007174	0.0004846	0.0002836	58.53	0.0004844	0.001402	0.0002378	0.0008331	0.000649	0.0005351	0.0007526	0.0007349	0.0003871	52.677	0.0007008	1.44674	0.394	0.532804
Q9C5R8	BAS1B_ARATH	2-Cys peroxiredoxin BAS1-like, chloroplastic	0.0001056	0.0005048	0.0004229	0.0003563	0.0006648	0.0004159	0.0004117	0.0001842	44.74	0.0004194	0.0007356	0.000204	0.0005945	0.0006442	0.0004946	0.0006107	0.0005473	0.0001853	33.866	0.0006026	1.43681	0.24	0.522874
F4JVN6	TPPII_ARATH	Tripeptidyl-peptidase 2	0.0004884	0.0004859	0.0004775	0.0004889	0.0006331	0.0008042	0.000563	0.0001322	23.49	0.00048865	0.0004265	0.0003977	0.0005952	0.000887	0.0008045	0.0010637	0.0006958	0.0002665	38.309	0.00069985	1.43221	0.589	0.518244
Q8RWN9	ODP22_ARATH	Dihydrolipoyllysine-residue acetyltransferase component 2 of pyruvate dehydrogenase complex, mitochondrial	1.19e-05	0.0001719	0.0001712	2.19e-05	0.0001829	0.0001656	0.0001209	8.08e-05	66.85	0.0001684	0.0002541	0.0001545	0.000163	0.0003482	0.0002255	0.0002712	0.0002361	7.24e-05	30.677	0.0002398	1.42399	0.132	0.50994
Q9SR73	RS281_ARATH	40S ribosomal protein S28-1	0.000235	0.0002774	0.0002952	0.000285	0.0002887	0.0002837	0.0002775	2.17e-05	7.8	0.00028435	0.0003041	0.0006611	0.0003905	0.0004873	0.0004129	0.0002191	0.0004125	0.000153	37.092	0.0004017	1.4127	0.065	0.498451
P34788	RS18_ARATH	40S ribosomal protein S18	0.0003911	0.000462	0.0004849	0.0003812	0.0004686	0.0004308	0.0004364	4.28e-05	9.82	0.0004464	0.000338	0.0008128	0.0005938	0.0006546	0.0004952	0.000914	0.0006347	0.0002094	32.996	0.0006242	1.3983	0.065	0.483671
Q9LT69	SERA3_ARATH	D-3-phosphoglycerate dehydrogenase 3, chloroplastic	0.0002652	0.0003376	0.0004001	0.0001857	0.000344	0.0002246	0.0002929	8.13e-05	27.75	0.0003014	0.0003066	0.000395	0.0003336	0.0005557	0.0004461	0.0005591	0.0004327	0.0001081	24.986	0.00042055	1.39532	0.093	0.480598
F4HPY8	ALKR6_ARATH	Probable aldo-keto reductase 6	0.00132	0.0009668	0.0013706	0.0011741	0.0012646	0.0019078	0.001334	0.0003149	23.61	0.0012923	0.0017391	0.0018195	0.001113	0.0019609	0.0029336	0.001168	0.001789	0.0006612	36.956	0.0017793	1.37685	0.394	0.461369
Q9SH69	6PGD1_ARATH	6-phosphogluconate dehydrogenase, decarboxylating 1, chloroplastic	0.000621	0.0004856	0.000632	0.0005399	0.0007355	0.0006972	0.0006185	9.37e-05	15.15	0.0006265	0.0006461	0.0008138	0.0005706	0.0009071	0.0009235	0.0016295	0.0009151	0.0003773	41.233	0.00086045	1.37342	0.065	0.457777
A0A1I9LMB4	A0A1I9LMB4_ARATH	Chlorophyll a-b binding protein, chloroplastic	0.0003789	0.0005395	0.0006127	0.0006369	0.0004318	0.0004032	0.0005005	0.0001111	22.19	0.00048565	0.0005468	0.0008598	0.0006012	0.0007298	0.00082	0.0005917	0.0006916	0.0001306	18.892	0.0006655	1.37033	0.065	0.454522
O23654	VATA_ARATH	V-type proton ATPase catalytic subunit A	0.0014467	0.0011562	0.0013533	0.001348	0.001701	0.0012887	0.0013823	0.0001831	13.25	0.00135065	0.0013059	0.001771	0.0014312	0.0021475	0.0018958	0.0026725	0.0018707	0.0004984	26.645	0.0018334	1.35742	0.065	0.440868
Q9S7M0	CB3_ARATH	Chlorophyll a-b binding protein 3, chloroplastic	0.0008271	0.0011018	0.0009355	0.0011846	0.0010288	0.0012005	0.0010464	0.000146	13.95	0.0010653	0.0012286	0.0016574	0.001076	0.0009964	0.0017433	0.0018889	0.0014318	0.0003779	26.397	0.001443	1.35455	0.093	0.437812
Q9SRG3	PDI12_ARATH	Protein disulfide isomerase-like 1-2	0.0002865	0.0002653	0.0002888	0.0003307	0.000305	0.0003022	0.0002964	2.19e-05	7.4	0.0002955	0.0004192	0.0003795	0.0003387	2.71e-05	0.0005153	0.0008007	0.0004134	0.0002515	60.848	0.00039935	1.35144	0.065	0.434496
F4IIA5	F4IIA5_ARATH	Proteasome subunit alpha type	0.000445	0.0003594	0.0003659	0.000477	0.000421	0.0003918	0.00041	4.62e-05	11.27	0.0004064	0.0005182	0.0004744	0.0001529	0.0006264	0.0005793	0.0008531	0.000534	0.0002287	42.822	0.00054875	1.35027	0.093	0.433249
P59231	R10A3_ARATH	60S ribosomal protein L10a-3	0.0003185	0.0002719	0.000205	0.0003272	0.0002971	0.0003528	0.0002954	5.21e-05	17.63	0.0003078	5.5e-06	0.0008279	0.0004144	0.0004149	0.0005545	2.26e-05	0.0003733	0.0003166	84.809	0.00041465	1.34714	0.394	0.429901
Q93VR3	GME_ARATH	GDP-mannose 3,5-epimerase	0.0005345	0.0006116	0.0008306	0.0005696	0.00135	0.0008576	0.0007923	0.0003051	38.51	0.0007211	0.0006279	0.0009499	0.000704	0.0009925	0.0011629	0.0013021	0.0009565	0.0002589	27.067	0.0009712	1.34683	0.24	0.429569
Q9FMU6	MPCP3_ARATH	Mitochondrial phosphate carrier protein 3, mitochondrial	0.0004084	0.0003061	0.0003546	0.0003574	0.0006614	0.000463	0.0004251	0.0001275	29.99	0.0003829	0.0004022	0.0003498	0.000404	0.000627	0.0007592	0.0007912	0.0005556	0.0001954	35.173	0.0005155	1.3463	0.394	0.429005
Q9M8X9	RS162_ARATH	40S ribosomal protein S16-2	0.0003448	0.000416	0.0003845	0.0003967	0.0004831	0.0004602	0.0004142	5.07e-05	12.24	0.00040635	0.00011	0.0004908	0.0004937	0.0006695	0.0005995	0.0007878	0.0005252	0.0002323	44.231	0.0005466	1.34515	0.065	0.427763
Q9FGT8	TIL_ARATH	Temperature-induced lipocalin-1	0.0003691	0.0003698	0.0006251	0.0005902	0.0004098	0.0003486	0.0004521	0.0001226	27.12	0.0003898	0.000478	0.0003912	0.0003801	0.0006025	0.0005676	0.0009467	0.000561	0.0002093	37.301	0.0005228	1.3412	0.31	0.423525
Q9XI91	IF5A1_ARATH	Eukaryotic translation initiation factor 5A-1	0.0001007	9.56e-05	0.0001067	8.15e-05	0.0001175	0.0001132	0.0001025	1.3e-05	12.7	0.0001037	0.0001031	0.0001062	0.0001152	0.0001864	0.0001626	0.0002293	0.0001505	5.12e-05	34.022	0.0001389	1.33944	0.093	0.421631
P49209	RL91_ARATH	60S ribosomal protein L9-1	0.0006727	0.0006958	0.0007668	0.000716	0.0008137	0.0007815	0.0007411	5.46e-05	7.37	0.0007414	0.0006325	0.0010025	0.0008829	0.0010939	0.0009636	0.0011451	0.0009534	0.0001827	19.167	0.00098305	1.32594	0.065	0.407013
Q9LFH5	RL122_ARATH	60S ribosomal protein L12-2	0.0003758	0.0003527	0.0004249	0.0003805	0.0004128	0.0004088	0.0003926	2.73e-05	6.96	0.00039465	0.0003461	0.0006039	0.000509	0.0005363	0.0006495	8.18e-05	0.0004544	0.0002101	46.228	0.00052265	1.32434	0.394	0.405271
P94040	GL31_ARATH	Germin-like protein subfamily 3 member 1	0.0008521	0.0006991	0.0005116	0.0005044	0.0010888	0.0006747	0.0007218	0.0002218	30.72	0.0006869	0.0008472	0.0010105	0.0005851	0.0009622	0.0007723	0.0016682	0.0009742	0.0003719	38.17	0.0009047	1.31708	0.24	0.397339
F4K3R8	F4K3R8_ARATH	Voltage dependent anion channel 2	0.0004228	0.0003764	0.0004627	0.0003579	0.000596	0.0005241	0.0004566	9.09e-05	19.91	0.00044275	0.0004574	0.0006046	0.0004549	0.0005665	0.0006327	0.0005906	0.0005511	7.66e-05	13.903	0.00057855	1.30672	0.132	0.385949
F4JBC9	F4JBC9_ARATH	Thioredoxin superfamily protein	0.0009483	0.0008097	0.0007481	0.0007705	0.0007409	0.0008266	0.0008073	7.69e-05	9.52	0.0007901	0.0009556	0.0010557	0.0011375	0.0010376	0.0010243	0.0004807	0.0009486	0.0002366	24.937	0.00103095	1.30483	0.065	0.383867
P29513	TBB5_ARATH	Tubulin beta-5 chain	0.0005607	0.0004492	0.0004434	0.0005101	0.0006399	0.0005911	0.0005324	7.89e-05	14.82	0.0005354	0.0006589	0.0007274	0.0005769	0.0008052	0.0003271	0.0009046	0.0006667	0.0002014	30.216	0.00069315	1.29464	0.132	0.37255
Q7DLG4	Q7DLG4_ARATH	Arginyl-tRNA synthetase	0.0001044	9.2e-05	0.0001313	0.0001212	0.0001746	0.000115	0.0001231	2.87e-05	23.28	0.0001181	0.000205	0.000141	0.0001027	0.0001634	0.000127	0.0001825	0.0001536	3.75e-05	24.404	0.0001522	1.28874	0.18	0.365959
Q9SJ66	SPP2_ARATH	Probable sucrose-phosphatase 2	0.000309	0.0002287	0.000278	0.0002918	0.0002654	0.0002698	0.0002738	2.72e-05	9.93	0.0002739	0.0004576	0.00025	0.0002928	0.0004118	0.0002303	0.0004709	0.0003522	0.0001073	30.47	0.0003523	1.28624	0.31	0.363155
P42795	RL111_ARATH	60S ribosomal protein L11-1	0.001353	0.0014261	0.0013107	0.0013947	0.0014832	0.0015299	0.0014163	8.14e-05	5.75	0.0014104	0.0012267	0.0018641	0.0017492	0.0021299	0.0016633	0.0022028	0.001806	0.0003535	19.576	0.00180665	1.28095	0.065	0.357213
O23714	PSB2A_ARATH	Proteasome subunit beta type-2-A	0.0002842	0.0002927	0.000395	0.0003466	0.0003065	0.0003083	0.0003222	4.16e-05	12.9	0.0003074	0.0003671	0.0005145	0.000312	0.0004261	0.0004187	0.0003028	0.0003902	7.98e-05	20.451	0.0003929	1.27814	0.093	0.354045
O64903	NDK2_ARATH	Nucleoside diphosphate kinase II, chloroplastic	0.0010479	0.0010836	0.0010772	0.0012226	0.0010336	0.0010661	0.0010885	6.83e-05	6.27	0.00107165	0.0013058	0.0009504	0.0010588	0.0017451	0.0014117	0.0014947	0.0013277	0.0002913	21.94	0.00135875	1.2679	0.24	0.342446
Q9M2F1	RS272_ARATH	40S ribosomal protein S27-2	0.000223	0.0002728	1.61e-05	0.0002852	0.0002625	0.0001423	0.0002003	0.0001041	51.96	0.00024275	0.000276	0.0002882	0.0003347	0.0004309	0.0003268	2.17e-05	0.0002797	0.0001377	49.221	0.0003075	1.26674	0.065	0.341115
F4JRY2	F4JRY2_ARATH	Proteasome subunit beta type	0.000283	0.0002397	0.0002752	0.0002601	0.0003515	0.0003174	0.0002878	4.05e-05	14.07	0.0002791	0.0002706	0.0003246	0.0002861	0.0004509	0.0003817	0.0005383	0.0003754	0.0001037	27.636	0.00035315	1.26532	0.093	0.339499
Q9M2P7	PAP9_ARATH	Probable plastid-lipid-associated protein 9, chloroplastic	0.0002551	0.0002739	1.14e-05	0.0002424	0.0001987	0.0003374	0.0002198	0.0001117	50.82	0.00024875	0.000324	0.0003272	0.0003015	0.0003047	0.0004951	5.6e-06	0.000293	0.0001586	54.13	0.00031435	1.26372	0.24	0.337675
Q9FNP8	RS193_ARATH	40S ribosomal protein S19-3	0.0004964	0.0006057	0.0005606	0.000584	0.0005038	0.0005435	0.000549	4.34e-05	7.9	0.00055205	1.35e-05	0.0006996	0.0006943	0.0009373	0.000787	3.12e-05	0.0005272	0.0004008	76.031	0.00069695	1.26248	0.394	0.336256
A0A1P8BCR6	A0A1P8BCR6_ARATH	PLC-like phosphodiesterases superfamily protein	0.0002844	7.54e-05	0.0001123	0.0001333	0.0001513	8.14e-05	0.0001397	7.67e-05	54.92	0.0001228	0.0002804	0.000129	0.0001561	0.0001538	3.22e-05	0.0003514	0.0001838	0.0001141	62.067	0.00015495	1.26181	0.394	0.335492
Q9LFG2	DAPF_ARATH	Diaminopimelate epimerase, chloroplastic	0.0001293	0.0001455	0.0001197	0.0001265	0.0001401	0.0001372	0.0001331	9.6e-06	7.18	0.00013325	0.0001221	0.0001663	0.0001415	0.0001687	0.0001688	0.0002705	0.000173	5.13e-05	29.664	0.0001675	1.25704	0.065	0.330026
Q05758	ILV5_ARATH	Ketol-acid reductoisomerase, chloroplastic	0.0006269	0.0006088	0.0007393	0.000537	0.0006739	0.0008	0.0006643	9.47e-05	14.25	0.0006504	0.0008136	0.0004922	0.0008185	0.0009342	0.000732	0.0009809	0.0007952	0.0001735	21.815	0.00081605	1.25469	0.132	0.32733
Q96520	PER12_ARATH	Peroxidase 12	0.0003511	0.0004639	0.0003815	0.0006312	0.0005838	0.0005309	0.0004904	0.0001115	22.73	0.0004974	0.0006196	0.0005788	0.0005704	0.000628	0.001286	0.0017731	0.0009093	0.000505	55.539	0.0006238	1.25412	0.065	0.326677
F4K7T6	F4K7T6_ARATH	1-deoxy-D-xylulose 5-phosphate reductoisomerase	0.0003787	0.0003282	0.0004481	0.0003529	0.0004982	0.0004115	0.0004029	6.3e-05	15.64	0.0003951	0.000361	0.0004303	0.0005137	0.0004763	0.0005954	0.0006112	0.000498	9.63e-05	19.34	0.000495	1.25285	0.093	0.325211
Q8LAD2	SUCA2_ARATH	Succinate--CoA ligase [ADP-forming] subunit alpha-2, mitochondrial	0.0001389	0.0001298	0.0001109	0.0001206	0.000158	0.0001392	0.0001329	1.64e-05	12.36	0.00013435	0.0001583	8.54e-05	0.0001158	0.0001779	0.0002076	0.0002714	0.0001694	6.63e-05	39.142	0.0001681	1.25121	0.31	0.323323
A0A1P8BB04	A0A1P8BB04_ARATH	Haloacid dehalogenase-like hydrolase family protein	0.000344	0.0003647	0.0004231	0.0003754	0.0005105	0.000501	0.0004198	7.15e-05	17.04	0.00039925	0.0005891	0.0004379	0.0004138	0.0004992	0.0004985	0.0007092	0.0005246	0.000109	20.773	0.00049885	1.24947	0.18	0.321314
Q8GXS3	CFIS2_ARATH	Pre-mRNA cleavage factor Im 25 kDa subunit 2	0.0001415	0.0001483	0.0001446	2.32e-05	0.0001047	0.0001303	0.0001154	4.79e-05	41.48	0.0001359	0.0001615	0.0002134	0.0001166	0.000178	9.5e-06	0.0002458	0.0001541	8.35e-05	54.188	0.00016975	1.24908	0.24	0.320866
Q9LW76	RAG3C_ARATH	Ras-related protein RABG3c	0.0001276	0.0001238	0.0001818	0.0001739	1.67e-05	0.0001607	0.0001308	6.07e-05	46.44	0.00014415	0.0001905	1.16e-05	0.0001694	0.0002427	0.0002042	9.2e-06	0.0001379	0.0001016	73.698	0.00017995	1.24835	0.589	0.320025
A8MQR4	A8MQR4_ARATH	60S acidic ribosomal protein P0	0.001186	0.0011436	0.0013496	0.0013159	0.0013155	0.0012955	0.0012677	8.26e-05	6.52	0.0013055	0.0012835	0.0018326	0.0014524	0.0018582	0.0018015	0.0005872	0.0014692	0.0004912	33.433	0.00162695	1.24623	0.24	0.317567
P60040	RL72_ARATH	60S ribosomal protein L7-2	0.0008305	0.0008977	0.000909	0.0008155	0.0008559	0.000922	0.0008718	4.4e-05	5.05	0.0008768	0.0009245	0.0012626	0.0010161	0.0011652	0.0012541	0.0007509	0.0010622	0.0002028	19.09	0.00109065	1.2439	0.065	0.314868
P25696	ENO2_ARATH	Bifunctional enolase 2/transcriptional activator	0.0015593	0.0016068	0.002042	0.0021524	0.0019945	0.0017192	0.0018457	0.0002489	13.49	0.00185685	0.002083	0.001827	0.0018075	0.0026363	0.0025346	0.002606	0.0022491	0.0003898	17.33	0.0023088	1.2434	0.093	0.314286
Q9SHI1	IF2C_ARATH	Translation initiation factor IF-2, chloroplastic	7.22e-05	6.27e-05	0.0001294	4.18e-05	7.16e-05	1.17e-05	6.49e-05	3.91e-05	60.17	6.715e-05	5.17e-05	0.00011	5.12e-05	8.94e-05	7.73e-05	0.0001438	8.72e-05	3.57e-05	40.941	8.335e-05	1.24125	0.31	0.311795
Q8L4A7	PSA2B_ARATH	Proteasome subunit alpha type-2-B	0.0001786	0.0001513	0.0002062	0.0001885	0.0002075	0.0001947	0.0001878	2.09e-05	11.15	0.0001916	0.000197	0.0002161	0.000186	0.0002709	0.0002582	0.0003882	0.0002527	7.43e-05	29.404	0.00023715	1.23773	0.065	0.307702
Q944P7	AMPL2_ARATH	Leucine aminopeptidase 2, chloroplastic	0.0015935	0.0016801	0.001672	0.0017766	0.001576	0.0015583	0.0016428	8.27e-05	5.03	0.00163275	0.0022295	0.0013846	0.0018958	0.0023238	0.0015526	0.0021418	0.0019213	0.0003821	19.889	0.0020188	1.23644	0.394	0.306194
Q9LXS7	CISY1_ARATH	Citrate synthase 1, peroxisomal	0.0002914	0.0001456	0.0001943	0.0001953	0.0001661	0.0001835	0.000196	5.04e-05	25.7	0.0001889	0.0001527	0.0001758	0.0001722	0.0002907	0.0003896	0.0006127	0.0002989	0.0001785	59.716	0.00023325	1.23478	0.589	0.304254
Q9MAT0	PSD1B_ARATH	26S proteasome non-ATPase regulatory subunit 1 homolog B	0.0006195	0.0003944	0.0004837	0.0004337	0.0007012	0.0006582	0.0005485	0.0001277	23.28	0.0005516	0.0006781	0.000631	0.0005286	0.0007166	0.0006838	0.0011512	0.0007316	0.0002158	29.495	0.00068095	1.2345	0.093	0.303926
Q8RXD9	DPE2_ARATH	4-alpha-glucanotransferase DPE2	0.0001334	0.0001157	0.0001101	0.0001228	0.0001211	0.0001446	0.0001246	1.25e-05	10.04	0.00012195	0.0001558	0.0001122	0.0001452	0.0002148	5.2e-06	0.0001918	0.0001375	7.41e-05	53.891	0.0001505	1.23411	0.31	0.303474
F4J504	F4J504_ARATH	Superoxide dismutase	0.0003023	0.0002649	0.0003993	0.0003224	0.0003965	0.0003427	0.000338	5.3e-05	15.68	0.00033255	0.0003999	0.0002831	0.0003618	0.0005869	0.0004194	0.0006616	0.0004521	0.0001432	31.683	0.00040965	1.23184	0.093	0.300821
Q9LVL1	PER68_ARATH	Peroxidase 68	0.0001227	2.97e-05	7.18e-05	1.1e-06	9.33e-05	9.97e-05	6.97e-05	4.6e-05	65.95	8.255e-05	4.97e-05	8.3e-05	4.41e-05	0.0001194	0.0001372	0.0002804	0.000119	8.73e-05	73.358	0.0001012	1.22592	0.394	0.293869
Q9LXC9	IPYR6_ARATH	Soluble inorganic pyrophosphatase 6, chloroplastic	0.0002784	0.0002877	0.0004292	0.000373	0.0004412	0.0003126	0.0003537	7.13e-05	20.17	0.0003428	0.0002789	0.0003343	0.0003623	0.000624	0.0004753	0.0006006	0.0004459	0.0001441	32.319	0.0004188	1.2217	0.31	0.288894
Q0WNJ6	CLAH1_ARATH	Clathrin heavy chain 1	8.69e-05	0.0002555	0.0003333	0.0003254	0.0003568	0.0002898	0.0002746	9.86e-05	35.9	0.0003076	0.0003607	0.0003901	0.0003192	0.0004758	0.0004129	4.67e-05	0.0003342	0.0001503	44.973	0.0003754	1.22042	0.18	0.287373
Q9FLH2	Q9FLH2_ARATH	2-oxoglutarate dehydrogenase, E1 component	0.0001035	0.0001017	0.0001319	0.0001059	0.0001509	0.0001295	0.0001206	2e-05	16.57	0.0001177	0.00012	7.93e-05	0.0001247	0.0002307	0.000162	0.0001992	0.0001526	5.58e-05	36.55	0.00014335	1.21793	0.394	0.284428
Q9SUI5	PSAK_ARATH	Photosystem I reaction center subunit psaK, chloroplastic	0.0013582	0.0015774	0.001497	0.0013971	0.0017513	0.0012928	0.001479	0.0001674	11.32	0.00144705	0.0018776	0.0013974	0.0012184	0.0018687	0.0016541	0.0020287	0.0016741	0.0003129	18.693	0.0017614	1.21724	0.24	0.283608
Q9SY97	LHCA3_ARATH	Photosystem I chlorophyll a/b-binding protein 3-1, chloroplastic	0.0013791	0.0015854	0.0018096	0.0014662	0.0016979	0.0014786	0.0015695	0.000161	10.26	0.001532	0.0013745	0.002023	0.0013348	0.0016803	0.0022108	0.0029549	0.0019297	0.0006104	31.633	0.00185165	1.20865	0.589	0.273395
Q9XEX2	PRX2B_ARATH	Peroxiredoxin-2B	0.0005314	0.0005594	0.0007105	0.0008397	0.0007028	0.0006942	0.000673	0.0001126	16.74	0.0006985	0.0007139	0.0009732	0.0004961	0.0012307	0.0010854	2.46e-05	0.000754	0.0004439	58.873	0.00084355	1.20766	0.485	0.272213
P31265	TCTP1_ARATH	Translationally-controlled tumor protein 1	0.0005991	0.000576	0.0008586	0.0007526	0.0008379	0.0007646	0.0007315	0.0001189	16.26	0.0007586	0.0006769	0.0008079	0.0006838	0.0010211	0.0011098	0.0012828	0.0009304	0.0002469	26.534	0.0009145	1.20551	0.24	0.269644
F4K7D6	F4K7D6_ARATH	S-(hydroxymethyl)glutathione dehydrogenase	0.0021045	0.001707	0.001499	0.0019785	0.0021239	0.0017316	0.0018574	0.0002505	13.48	0.00185505	0.0023324	0.0018366	0.0021265	0.0023692	0.0019616	0.0026465	0.0022121	0.0002963	13.394	0.00222945	1.20183	0.065	0.26523
A0A1P8B564	A0A1P8B564_ARATH	Catalase	0.0015183	0.0013826	0.0015669	0.0014143	0.0014373	0.001489	0.0014681	6.91e-05	4.71	0.00146315	0.0012585	0.0017228	0.001607	0.0017745	0.0023875	0.0028327	0.0019305	0.0005738	29.724	0.00174865	1.19513	0.065	0.257164
Q9LZF6	CD48E_ARATH	Cell division control protein 48 homolog E	0.0019157	0.0019197	0.0021511	0.0026467	0.0027168	0.0027642	0.0023523	0.0004019	17.08	0.0023989	0.0023815	0.0029967	0.0027193	0.0036421	0.0025988	0.0035489	0.0029812	0.0005165	17.324	0.002858	1.19138	0.093	0.252633
Q7DLR9	PSB4_ARATH	Proteasome subunit beta type-4	7.03e-05	3.8e-06	1.29e-05	8.36e-05	8.36e-05	7.09e-05	5.42e-05	3.61e-05	66.56	7.06e-05	7.7e-05	8.44e-05	8.36e-05	7.2e-06	0.0001202	0.0001562	8.81e-05	4.97e-05	56.46	8.4e-05	1.1898	0.18	0.250721
F4I4Z2	F4I4Z2_ARATH	Alanine--tRNA ligase	0.000231	0.0001955	0.0002097	0.0002751	0.0002441	0.0002558	0.0002352	2.95e-05	12.53	0.00023755	0.0001985	0.0002258	0.0003367	0.0003966	0.0002267	0.0003932	0.0002963	8.99e-05	30.359	0.0002817	1.18586	0.485	0.245928
Q9SLK0	ICDHX_ARATH	Peroxisomal isocitrate dehydrogenase [NADP]	0.0002376	0.0002745	0.000271	0.0002416	0.0002675	0.0002819	0.0002624	1.83e-05	6.98	0.00026925	0.0003055	0.0003321	0.0002853	0.0003592	0.0003759	2.59e-05	0.0002806	0.0001291	46.02	0.0003188	1.18403	0.065	0.243705
Q8L4Y5	ARP7_ARATH	Actin-related protein 7	9.61e-05	8.44e-05	9.31e-05	9.88e-05	0.0001108	8.71e-05	9.51e-05	9.4e-06	9.91	9.46e-05	0.000109	9.69e-05	0.0001145	0.0001514	9.46e-05	0.0001394	0.0001176	2.31e-05	19.599	0.00011175	1.18129	0.065	0.240363
P61841	RR7_ARATH	30S ribosomal protein S7, chloroplastic	0.0002784	0.0003209	0.0003876	0.0002546	0.0002751	0.0002434	0.0002933	5.33e-05	18.16	0.00027675	0.0001824	0.0004127	0.0004487	0.0003017	0.0002488	0.0003518	0.0003244	0.0001004	30.952	0.00032675	1.18067	0.589	0.239604
Q38858	CALR2_ARATH	Calreticulin-2	0.0001897	0.0002387	0.0002283	0.0002654	0.0002631	0.0002455	0.0002385	2.78e-05	11.65	0.0002421	0.0002674	0.0003131	0.0002281	0.0003041	0.0003535	2.92e-05	0.0002492	0.0001159	46.496	0.00028575	1.1803	0.31	0.23915
Q8VYA4	Q8VYA4_ARATH	At4g18810	0.0003871	0.0003445	0.0005014	0.0004367	0.0004156	0.0004112	0.0004161	5.23e-05	12.57	0.0004134	0.0005518	0.0003897	0.0004918	0.0005416	0.0003534	0.0004818	0.0004684	8.06e-05	17.2	0.0004868	1.17755	0.31	0.235791
F4JFY5	F4JFY5_ARATH	Stromal ascorbate peroxidase	0.0002358	0.0001962	0.0002235	0.0002003	0.0002547	0.0001742	0.0002141	2.94e-05	13.72	0.0002119	0.0001495	0.0002848	0.0002509	0.0002427	0.0002433	0.0004059	0.0002629	8.33e-05	31.704	0.0002471	1.16612	0.18	0.221711
P93028	UBE11_ARATH	Ubiquitin-activating enzyme E1 1	0.00012	0.0001049	2.93e-05	0.0001354	0.0001587	0.0001406	0.0001148	4.57e-05	39.82	0.0001277	0.0001291	0.0001606	0.0001372	0.0002911	0.0001241	0.0003899	0.0002053	0.00011	53.565	0.0001489	1.16601	0.132	0.221585
Q9FKS5	CYC1B_ARATH	Cytochrome c1 2, heme protein, mitochondrial	0.0001609	0.0001197	0.0001491	0.0001272	0.0001927	0.0001695	0.0001532	2.72e-05	17.76	0.000155	0.0001602	0.0002003	0.0001472	2.02e-05	0.0002479	0.0003953	0.0001952	0.0001241	63.59	0.00018025	1.1629	0.485	0.217731
A8MQX7	A8MQX7_ARATH	Ribokinase	0.0004659	0.0003392	0.0004055	0.0003435	0.000401	0.0003621	0.0003862	4.81e-05	12.45	0.00038155	0.0003951	0.0004242	0.0003356	0.000483	0.0004592	0.0008013	0.0004831	0.0001642	33.99	0.0004417	1.15765	0.31	0.211195
Q8GUM2	HSP7I_ARATH	Heat shock 70 kDa protein 9, mitochondrial	0.0005763	0.0002612	0.0005384	0.0005693	0.0006933	0.0005312	0.0005283	0.0001433	27.13	0.00055385	0.0006559	0.0005368	0.0005827	0.0007504	0.0006249	0.0010033	0.0006923	0.0001686	24.352	0.0006404	1.15627	0.093	0.209478
Q9STY6	RS202_ARATH	40S ribosomal protein S20-2	0.0010278	0.0010877	0.0012622	0.001156	0.0010474	0.0010773	0.0011097	8.66e-05	7.81	0.0010825	0.0011295	0.0013352	0.0011629	0.0014342	0.0013931	0.0005294	0.0011641	0.0003343	28.717	0.00124905	1.15386	0.18	0.206464
Q9S714	PSAE2_ARATH	Photosystem I reaction center subunit IV B, chloroplastic	0.0004738	0.0004567	0.0003917	0.0003423	0.0005811	0.0004789	0.0004541	8.19e-05	18.03	0.00046525	0.000539	0.0005821	0.000439	0.0005042	0.0005343	0.0007856	0.000564	0.0001184	20.998	0.00053665	1.15347	0.093	0.205975
F4JYE0	F4JYE0_ARATH	Acetyl Co-enzyme a carboxylase biotin carboxylase subunit	0.0001966	0.0001933	0.0002175	0.0001979	0.0002208	0.0002024	0.0002047	1.16e-05	5.66	0.00020015	4.95e-05	0.0002075	0.0002437	0.0003273	0.0002177	0.0002621	0.000218	9.28e-05	42.57	0.0002307	1.15264	0.18	0.204936
Q94BS2	MET1_ARATH	Protein MET1, chloroplastic	0.0005992	0.0006885	0.0005071	0.0007124	0.0011507	0.0009675	0.0007709	0.0002417	31.36	0.00070045	0.0005685	0.0008706	0.0009664	0.000718	0.0007436	0.0009449	0.000802	0.0001531	19.086	0.0008071	1.15226	0.699	0.204465
Q9FLI7	NEET_ARATH	CDGSH iron-sulfur domain-containing protein NEET	0.0001	0.0001033	0.0001326	9.57e-05	7.91e-05	6.82e-05	9.65e-05	2.22e-05	23.03	9.785e-05	8.84e-05	0.000137	0.0001419	8.54e-05	0.0001424	2.74e-05	0.0001037	4.57e-05	44.072	0.0001127	1.15176	0.589	0.203844
Q9S7N7	PSAG_ARATH	Photosystem I reaction center subunit V, chloroplastic	0.0007484	0.0013042	0.0011423	0.0011044	0.0015846	0.001121	0.0011675	0.0002739	23.46	0.00113165	0.0016011	0.0013888	0.0010159	0.0012428	0.0013597	0.0006566	0.0012108	0.0003324	27.45	0.00130125	1.14987	0.699	0.20147
Q9LX13	Q9LX13_ARATH	(3R)-hydroxymyristoyl-[acyl carrier protein] dehydratase-like protein	0.0001042	0.0001032	0.0001182	8.86e-05	0.0001259	0.0001139	0.000109	1.32e-05	12.07	0.00010905	0.0001331	0.0001175	0.0001473	0.0001754	9.12e-05	1.67e-05	0.0001135	5.52e-05	48.618	0.0001253	1.14901	0.485	0.200397
A0A1P8AX55	A0A1P8AX55_ARATH	Proteasome endopeptidase complex	0.0001296	0.0001257	0.0001807	0.0001984	0.0001993	0.0001724	0.0001677	3.27e-05	19.5	0.00017655	0.0001505	0.0001756	0.0001323	0.0002798	0.0002299	0.0003071	0.0002125	7.13e-05	33.54	0.00020275	1.1484	0.31	0.199625
Q8VYP7	Q8VYP7_ARATH	Putative Sar1 GTP binding protein	0.0001169	0.0001333	0.0001366	0.0001539	0.0001515	0.0001319	0.0001373	1.37e-05	9.98	0.00013495	0.0001704	0.0001664	1.6e-05	0.0001455	0.0001637	9.53e-05	0.0001262	6.08e-05	48.13	0.0001546	1.14561	0.589	0.196115
P47999	CYSKP_ARATH	Cysteine synthase, chloroplastic/chromoplastic	0.000495	0.0004028	0.0004384	0.0004169	0.0004537	0.0003113	0.0004197	6.2e-05	14.77	0.00042765	0.000356	0.0003522	0.000627	0.0005224	0.0004535	0.0006412	0.000492	0.0001272	25.857	0.00048795	1.141	0.394	0.190303
A0A1I9LNF1	A0A1I9LNF1_ARATH	Glutamate dehydrogenase	6.1e-06	9.57e-05	0.0001602	0.0001243	0.000179	0.0001247	0.000115	6.09e-05	52.96	0.0001245	0.0001115	0.0001482	6.41e-05	0.0001357	0.0001627	0.0002693	0.0001486	6.85e-05	46.085	0.00014195	1.14016	0.589	0.189237
Q9LK80	Q9LK80_ARATH	Uncharacterized protein At5g48340	0.000807	0.0006511	0.000635	0.0008182	0.0005809	0.0005457	0.000673	0.0001146	17.03	0.00064305	0.0009152	0.0007021	0.0007641	0.0009421	0.0003598	1.47e-05	0.0006163	0.0003612	58.609	0.0007331	1.14004	0.818	0.189079
Q94CJ5	RER4_ARATH	Protein RETICULATA-RELATED 4, chloroplastic	0.0008259	0.0008778	0.0009686	0.0009116	0.0009599	0.0008624	0.000901	5.63e-05	6.24	0.0008947	0.0008838	0.0010629	0.0009767	0.0011556	0.0008535	0.0013491	0.0010469	0.0001857	17.734	0.0010198	1.13982	0.132	0.18881
P23321	PSBO1_ARATH	Oxygen-evolving enhancer protein 1-1, chloroplastic	0.0140449	0.0180213	0.0112257	0.0150592	0.014122	0.0153547	0.014638	0.0022091	15.09	0.0145906	0.0137922	0.0183707	0.0141241	0.0148897	0.0200547	0.0204418	0.0169455	0.0030349	17.909	0.0166302	1.13979	0.31	0.188766
O49629	PAP2_ARATH	Probable plastid-lipid-associated protein 2, chloroplastic	0.0014577	0.001333	0.0014638	0.0017362	0.0015631	0.0012768	0.0014718	0.0001648	11.2	0.00146075	0.0016006	0.0017187	0.0013037	0.0016074	0.0023991	0.0023137	0.0018239	0.0004357	23.89	0.00166305	1.13849	0.132	0.187122
Q29Q26	AKR2B_ARATH	Ankyrin repeat domain-containing protein 2B	0.0002132	0.0001132	0.0003348	0.000177	0.0002312	0.0003979	0.0002445	0.0001045	42.74	0.0002222	0.0001322	0.0003926	0.0001858	0.0003194	3.48e-05	0.0009639	0.0003381	0.0003324	98.313	0.0002526	1.13681	1	0.184996
Q9SRH5	VDAC1_ARATH	Mitochondrial outer membrane protein porin 1	0.0003293	0.0002547	0.0003158	0.0004081	0.0004517	0.0003901	0.0003583	7.15e-05	19.97	0.0003597	0.000359	0.0003805	0.000298	0.0005945	0.0004363	0.0007874	0.0004759	0.0001828	38.415	0.0004084	1.13539	0.394	0.183189
P29516	TBB8_ARATH	Tubulin beta-8 chain	0.0016842	0.0017613	0.0014803	0.0016526	0.0018152	0.0017731	0.0016945	0.0001208	7.13	0.00172275	0.0022493	0.0020842	0.0018257	0.0008565	0.0022052	0.000538	0.0016265	0.0007416	45.594	0.00195495	1.13478	0.394	0.182418
Q43314	DHE1_ARATH	Glutamate dehydrogenase 1	0.0004203	0.0003716	0.0005258	0.0004936	0.0005443	0.0004627	0.0004697	6.54e-05	13.92	0.00047815	0.000406	0.0005398	0.0004268	0.0005416	0.000684	0.0011184	0.0006194	0.0002639	42.603	0.0005407	1.13082	0.31	0.177365
Q8H126	Q8H126_ARATH	Selenoprotein O	0.0004526	0.0002946	0.0003865	0.0003074	0.0001522	0.0001896	0.0002972	0.0001139	38.32	0.000301	0.0003821	0.0002762	0.0001878	0.0006051	0.0002963	0.0007654	0.0004188	0.0002213	52.843	0.0003392	1.12691	0.589	0.172373
P37107	SR54C_ARATH	Signal recognition particle 54 kDa protein, chloroplastic	0.0001166	1.3e-06	0.0001799	0.0001316	0.0001168	0.0001044	0.0001084	5.88e-05	54.19	0.0001167	0.0001041	0.0001499	0.0001688	0.0001647	0.0001129	1.04e-05	0.0001185	5.93e-05	50.063	0.0001314	1.12596	0.937	0.171161
Q9SU63	AL2B4_ARATH	Aldehyde dehydrogenase family 2 member B4, mitochondrial	0.0005822	0.0005438	0.0005542	0.0006308	0.0007861	0.0006159	0.0006188	8.86e-05	14.32	0.00059905	0.0006913	0.0004975	0.0006574	0.0009415	0.0005822	0.001085	0.0007425	0.0002247	30.263	0.00067435	1.1257	0.31	0.170821
F4IWI5	F4IWI5_ARATH	N-terminal nucleophile aminohydrolases (Ntn hydrolases) superfamily protein	0.00014	0.0001508	0.0002254	0.0001994	0.0002182	0.000198	0.0001887	3.53e-05	18.71	0.0001987	0.0002372	0.000184	0.0001703	0.0002425	0.00026	0.0002089	0.0002172	3.53e-05	16.266	0.00022305	1.12255	0.24	0.166775
Q9SA56	PSAD2_ARATH	Photosystem I reaction center subunit II-2, chloroplastic	0.0035126	0.0036851	0.0037507	0.0030242	0.0032524	0.003417	0.0034403	0.0002722	7.91	0.0034648	0.003614	0.0041609	0.0032145	0.0035963	0.0042227	0.0057888	0.0040995	0.0009105	22.209	0.00388745	1.12198	0.18	0.166052
Q38904	PROF3_ARATH	Profilin-3	0.000207	0.0002065	0.0002629	0.0002239	0.0002177	0.0002218	0.0002233	2.07e-05	9.28	0.00021975	0.0001903	0.0002728	0.0002221	0.0002683	0.0002248	0.0003115	0.0002483	4.38e-05	17.656	0.00024655	1.12196	0.18	0.166017
Q9FRL8	DHAR2_ARATH	Glutathione S-transferase DHAR2	0.0009788	0.0010266	0.0011423	0.0009263	0.001039	0.000831	0.0009907	0.0001062	10.72	0.0010027	0.0007908	0.0011091	0.0010901	0.0012807	0.0011264	0.0021252	0.0012537	0.0004557	36.35	0.00111775	1.11474	0.18	0.156708
F4J4W3	F4J4W3_ARATH	40S ribosomal protein SA	0.0004675	0.0004967	0.0004818	0.0005875	0.000448	0.0004645	0.000491	5.01e-05	10.2	0.00047465	0.0005431	0.0004374	0.0005798	0.0006645	0.0005141	2.55e-05	0.0004607	0.000226	49.044	0.0005286	1.11366	0.699	0.155312
Q9ZT91	EFTM_ARATH	Elongation factor Tu, mitochondrial	0.0001644	0.0001638	0.000197	0.0001953	0.0001917	0.0001773	0.0001816	1.52e-05	8.36	0.0001845	0.0002146	0.0001925	0.0001957	0.0002487	1.95e-05	0.0002582	0.0001882	8.69e-05	46.185	0.00020515	1.11192	0.18	0.153058
F4JPD8	F4JPD8_ARATH	Nucleoside diphosphate kinase	0.0013928	0.0012889	0.001822	0.0013944	0.001602	0.0012919	0.0014653	0.0002085	14.23	0.0013936	0.0012931	0.0014413	0.0014598	0.0016338	0.0016248	0.0020534	0.0015844	0.0002626	16.576	0.0015423	1.1067	0.24	0.146267
Q8GXR9	NDC1_ARATH	Alternative NAD(P)H-ubiquinone oxidoreductase C1, chloroplastic/mitochondrial	0.0004033	0.0003052	0.0004409	0.0004135	0.0004565	0.0004161	0.0004059	5.31e-05	13.08	0.0004148	0.0004345	0.0004523	0.0003058	0.0004648	0.0005647	0.0008507	0.0005122	0.0001854	36.194	0.00045855	1.10547	0.132	0.144663
Q93WJ8	MDAR2_ARATH	Monodehydroascorbate reductase 2	0.0007716	0.0006197	0.0007034	0.000744	0.0008303	0.0007571	0.0007377	7.11e-05	9.64	0.00075055	0.0008534	0.0006011	0.0006193	0.0010825	0.0008056	0.0012697	0.0008719	0.0002625	30.106	0.0008295	1.10519	0.485	0.144294
F4IAG5	F4IAG5_ARATH	ATP-dependent Clp protease proteolytic subunit	0.0001501	0.0001164	0.0001842	0.0001591	0.0001762	0.0001529	0.0001565	2.38e-05	15.19	0.000156	0.0001098	0.000128	0.0001959	0.0002085	0.0001472	0.0002167	0.0001677	4.52e-05	26.935	0.00017155	1.09968	0.818	0.137083
Q9M5K3	DLDH1_ARATH	Dihydrolipoyl dehydrogenase 1, mitochondrial	0.0025555	0.001443	0.00342	0.0043131	0.0042765	0.0022502	0.003043	0.0011578	38.05	0.00298775	0.002776	0.001889	0.0037431	0.0032679	0.0032972	0.004822	0.0032992	0.0009777	29.634	0.00328255	1.09867	0.818	0.135758
A8MR47	A8MR47_ARATH	Sulfurtransferase	0.0003399	0.000352	0.0004761	0.0004053	0.0004925	0.000436	0.000417	6.3e-05	15.11	0.00042065	0.0004917	0.0004304	0.0005405	0.000557	0.0003965	0.0003008	0.0004528	9.68e-05	21.371	0.00046105	1.09604	0.589	0.132303
F4JGD2	F4JGD2_ARATH	Saposin-like aspartyl protease family protein	0.0003364	0.0003341	0.000351	0.0004064	0.0003802	0.000381	0.0003649	2.89e-05	7.91	0.0003656	0.0002837	0.0003769	0.0004237	0.0005646	0.0007646	7.2e-06	0.0004034	0.0002564	63.561	0.0004003	1.09491	0.699	0.130816
Q39097	ERF1X_ARATH	Eukaryotic peptide chain release factor subunit 1-1	0.0002021	0.0001464	0.0002082	0.0001673	0.000239	0.0002194	0.0001971	3.42e-05	17.38	0.00020515	0.0002421	0.0002068	0.0001715	0.0003847	0.0001849	0.0003583	0.000258	9.14e-05	35.435	0.00022445	1.09408	0.31	0.129715
Q9M7T0	PRX2F_ARATH	Peroxiredoxin-2F, mitochondrial	0.0010174	0.0009379	0.0010164	0.0012732	0.001281	0.0010764	0.0011004	0.0001438	13.07	0.0010469	0.0011054	0.0007203	0.0010418	0.0014017	0.0011834	0.0013262	0.0011298	0.0002414	21.368	0.0011444	1.09313	0.485	0.128468
Q8W3M4	Y4744_ARATH	Uncharacterized protein At4g06744	0.000748	0.0006118	0.0007603	0.0006825	0.0007399	0.0007974	0.0007233	6.61e-05	9.14	0.00074395	0.0006786	0.0007999	0.000557	0.0012592	0.0008254	0.0018429	0.0009938	0.000479	48.201	0.00081265	1.09234	0.31	0.127428
Q9FKM2	VDAC4_ARATH	Mitochondrial outer membrane protein porin 4	0.0012543	0.0010221	0.0012337	0.0014109	0.0012353	0.0012878	0.0012407	0.0001259	10.15	0.0012448	0.0012399	0.0012749	0.0011539	0.0014446	0.001545	0.0025127	0.0015285	0.0005028	32.893	0.00135975	1.09234	0.24	0.127427
Q8H1E2	MDHNP_ARATH	Malate dehydrogenase [NADP], chloroplastic	0.0011107	0.0003517	0.0016664	0.0016803	0.0017345	0.0016707	0.001369	0.0005498	40.16	0.00166855	0.0018487	0.0014228	0.0017884	0.0024384	0.0015427	0.0025568	0.001933	0.0004659	24.102	0.00181855	1.0899	0.132	0.124194
A0A1P8AY36	A0A1P8AY36_ARATH	Ribosomal protein L18ae/LX family protein	0.0003469	0.0002571	0.0002335	0.0001992	0.000384	0.0004091	0.000305	8.65e-05	28.37	0.000302	0.0002037	0.0003803	0.0003055	0.000352	0.000294	0.0004438	0.0003299	8.22e-05	24.933	0.00032875	1.08858	0.699	0.122442
Q93VH5	Q93VH5_ARATH	AT5g10730/MAJ23_90	0.0003047	0.00029	0.0003456	0.000208	0.0003866	0.0003261	0.0003102	6.03e-05	19.46	0.0003154	0.0002813	0.0002568	0.0003463	0.0004379	0.0003398	0.000477	0.0003565	8.62e-05	24.169	0.00034305	1.08767	0.485	0.121236
Q9LD57	PGKH1_ARATH	Phosphoglycerate kinase 1, chloroplastic	0.0043163	0.0040305	0.0048306	0.004165	0.0043951	0.004167	0.0043174	0.000282	6.53	0.00424165	0.0034998	0.0041575	0.0050731	0.0047827	0.0044417	0.0056242	0.0045965	0.0007399	16.097	0.0046122	1.08736	0.485	0.120829
F4IW47	TKTC2_ARATH	Transketolase-2, chloroplastic	0.0010723	0.0008476	0.0007678	0.00077	0.0009711	0.0009245	0.0008922	0.0001201	13.46	0.00088605	0.0008413	0.0007342	0.001126	0.0010822	0.0006817	0.0011096	0.0009292	0.0002009	21.617	0.00096175	1.08544	0.818	0.118274
P56774	PETD_ARATH	Cytochrome b6-f complex subunit 4	0.0001824	3.6e-06	0.0001975	0.0001649	0.0002038	0.000209	0.0001602	7.84e-05	48.91	0.00018995	0.0001563	0.0001972	0.0001773	0.0002368	0.0002198	0.000215	0.0002004	2.97e-05	14.801	0.0002061	1.08502	0.394	0.117725
A0A1P8AYA1	A0A1P8AYA1_ARATH	Plasma membrane intrinsic protein 2	0.0002634	0.0002507	0.0002109	0.0002627	0.0002851	0.0002504	0.0002539	2.45e-05	9.67	0.0002567	0.0002908	0.0002126	0.0002615	0.0003036	0.0002234	0.0004583	0.0002917	8.91e-05	30.56	0.00027615	1.07577	0.485	0.105369
Q9M2Z8	MPCP2_ARATH	Mitochondrial phosphate carrier protein 2, mitochondrial	0.0010542	0.0007825	0.0010271	0.0009695	0.0011935	0.0012736	0.0010501	0.0001727	16.45	0.00104065	0.000988	0.0008026	0.0008191	0.0013533	0.0012484	0.001886	0.0011829	0.0004105	34.705	0.0011182	1.07452	0.699	0.103693
Q9SVM4	GLYC5_ARATH	Serine hydroxymethyltransferase 5	0.0002006	0.0005428	0.0004957	0.0003787	0.0005586	0.00058	0.0004594	0.0001457	31.71	0.00051925	0.0005082	0.0005918	0.0005233	0.0007718	0.000769	0.0004374	0.0006003	0.0001406	23.428	0.00055755	1.07376	0.24	0.102672
Q9STW6	HSP7F_ARATH	Heat shock 70 kDa protein 6, chloroplastic	0.0116179	0.0121799	0.0139655	0.0136501	0.0116983	0.0125683	0.0126133	0.0009921	7.87	0.0123741	0.0131306	0.0124453	0.0173636	0.014592	0.0105252	0.0134114	0.013578	0.0022886	16.855	0.013271	1.07248	0.485	0.100953
Q9ASR1	EF2_ARATH	Elongation factor 2	0.0013601	0.0009891	0.0012151	0.0014785	0.0018906	0.0017337	0.0014445	0.0003319	22.98	0.0014193	0.0013994	0.0015048	0.0015756	0.0013399	0.0015361	0.001565	0.0014868	9.59e-05	6.45	0.00152045	1.07127	0.699	0.0993188
Q42601	CARB_ARATH	Carbamoyl-phosphate synthase large chain, chloroplastic	0.0001975	0.0001779	0.0001541	0.0001513	0.0002271	0.0002061	0.0001857	3.01e-05	16.19	0.0001877	0.0001394	0.000186	0.0002161	0.0002613	0.0001632	0.0003796	0.0002243	8.71e-05	38.848	0.00020105	1.07112	0.589	0.0991257
Q9M098	EBFC1_ARATH	Nucleoid-associated protein At4g30620, chloroplastic	0.0001514	0.0001628	0.0002058	0.0001517	0.0001512	0.0001404	0.0001605	2.33e-05	14.5	0.00015155	0.0001217	0.0002262	0.0002438	0.0001623	0.000149	0.0001623	0.0001776	4.72e-05	26.602	0.0001623	1.07093	0.699	0.0988691
P17745	EFTU_ARATH	Elongation factor Tu, chloroplastic	0.003292	0.0030949	0.0032522	0.0027847	0.0033318	0.0025523	0.0030513	0.0003159	10.35	0.00317355	0.0027874	0.0029637	0.0040866	0.0039673	0.0026789	0.0038165	0.0033834	0.0006404	18.929	0.0033901	1.06824	0.485	0.0952303
A8MRZ7	A8MRZ7_ARATH	Eukaryotic translation initiation factor 4A1	0.0015606	0.0014281	0.0019733	0.0020131	0.0023462	0.0017712	0.0018488	0.0003335	18.04	0.00187225	0.0017778	0.0019905	0.001646	0.0029274	0.0020077	0.0026318	0.0021635	0.0005047	23.329	0.0019991	1.06775	0.31	0.0945776
B9DG17	B9DG17_ARATH	40S ribosomal protein SA	0.0006796	0.0007999	0.0007524	0.0008843	0.0006721	0.0007361	0.0007541	7.96e-05	10.55	0.00074425	0.000851	0.0007355	0.0008716	0.0010062	3.77e-05	4.54e-05	0.0005912	0.0004344	73.467	0.00079325	1.06584	1	0.0919883
F4KFV6	F4KFV6_ARATH	Trypsin family protein with PDZ domain-containing protein	0.0001199	0.0001232	8.7e-06	0.000108	0.0001563	0.0001453	0.0001102	5.28e-05	47.89	0.00012155	0.0001268	0.0001466	0.0001321	0.0001102	0.0001088	0.0002203	0.0001408	4.14e-05	29.438	0.00012945	1.06499	0.485	0.0908451
O24456	GBLPA_ARATH	Receptor for activated C kinase 1A	0.0014553	0.00126	0.0009717	0.0017176	0.0015701	0.0017377	0.0014521	0.0002945	20.28	0.0015127	0.0015913	0.001145	0.0016304	0.0021187	0.0019295	0.0001242	0.0014232	0.0007178	50.435	0.00161085	1.06488	0.699	0.0906963
Q9SID0	SCRK1_ARATH	Probable fructokinase-1	0.0005344	0.0004422	0.0006074	0.0005941	0.0006025	0.0006764	0.0005762	7.97e-05	13.83	0.0005983	0.0005237	0.0006627	0.0006102	0.0006026	0.0007803	0.0012698	0.0007415	0.0002723	36.724	0.00063645	1.06376	0.18	0.0891781
Q9ZST4	GLNB_ARATH	Nitrogen regulatory protein P-II homolog	0.0003788	0.0004132	0.0004014	0.0004807	0.0003708	0.0003909	0.000406	3.96e-05	9.76	0.00039615	0.0005437	0.0003882	0.0004516	0.0005497	0.0002904	8.9e-06	0.0003721	0.0002031	54.577	0.0004199	1.05995	0.937	0.083999
Q8LPJ5	ICDHP_ARATH	Isocitrate dehydrogenase [NADP], chloroplastic/mitochondrial	0.0007872	0.0005666	0.0010678	0.0010123	0.0010773	0.0009976	0.0009181	0.0002018	21.98	0.00100495	0.0010042	0.0010344	0.0010836	0.0014378	0.0011098	0.0007609	0.0010718	0.0002182	20.362	0.001059	1.05378	0.24	0.0755789
Q8LF48	THIK1_ARATH	3-ketoacyl-CoA thiolase 1, peroxisomal	0.0018312	0.0015577	0.0018665	0.0020013	0.0020028	0.0017	0.0018266	0.0001741	9.53	0.00184885	0.0018287	0.002065	0.0017287	0.0024988	0.0026775	0.0007412	0.0019233	0.0006877	35.754	0.00194685	1.05301	0.589	0.0745136
Q9C5A9	ATPBO_ARATH	ATP synthase subunit beta-3, mitochondrial	0.0131972	0.0121101	0.0137372	0.0141074	0.0132507	0.0131058	0.0132514	0.0006776	5.11	0.0132239	0.0140166	0.0126211	0.0125762	0.0138025	0.0146553	0.0164519	0.0140206	0.0014427	10.29	0.0139095	1.05185	0.394	0.0729226
Q96528	CATA1_ARATH	Catalase-1	0.0028926	0.0030791	0.0029794	0.003729	0.0026585	0.0028237	0.003027	0.0003723	12.3	0.002936	0.0029355	0.0034748	0.003539	3.33e-05	0.0032366	1.7e-06	0.0022035	0.0017065	77.445	0.00308605	1.05111	1	0.0719095
P56779	PSBE_ARATH	Cytochrome b559 subunit alpha	0.0052471	0.0075922	0.0066973	0.0064614	0.0059286	0.0060081	0.0063225	0.0007978	12.62	0.00623475	0.0053262	0.006609	0.0053024	0.0064911	0.0070385	0.0085038	0.0065452	0.001193	18.228	0.00655005	1.05057	0.699	0.0711742
P36397	ARF1_ARATH	ADP-ribosylation factor 1	0.0002426	0.0002396	0.0003189	0.0003191	0.0003737	0.0002749	0.0002948	5.21e-05	17.67	0.0002969	0.0003487	0.0002378	0.0003107	0.0004254	0.000289	0.0003131	0.0003208	6.29e-05	19.607	0.0003119	1.05052	0.818	0.0711065
P92549	ATPAM_ARATH	ATP synthase subunit alpha, mitochondrial	0.002282	0.002006	0.0025965	0.0026715	0.0032386	0.0025338	0.0025547	0.0004145	16.22	0.00256515	0.0026535	0.0018897	0.0017682	0.0033103	0.00272	0.003753	0.0026824	0.0007755	28.909	0.00268675	1.0474	0.699	0.0668189
Q5E924	G3PP2_ARATH	Glyceraldehyde-3-phosphate dehydrogenase GAPCP2, chloroplastic	0.0025905	0.0020271	0.0020465	0.0024098	0.0023395	0.0023287	0.0022903	0.0002177	9.5	0.0023341	0.0021776	0.0017646	0.0022754	0.0030717	0.0026077	0.0032861	0.0025305	0.0005738	22.674	0.00244155	1.04603	0.589	0.064931
Q9SGS4	CDSP_ARATH	Thioredoxin-like protein CDSP32, chloroplastic	0.0006361	0.0006941	0.0007246	0.0008527	0.0006174	0.0005486	0.0006789	0.000105	15.47	0.0006651	0.0007798	0.0006116	0.000866	0.0008564	0.0005824	0.0005814	0.0007129	0.0001365	19.141	0.0006957	1.04601	0.818	0.064894
Q9SKX4	RK3A_ARATH	50S ribosomal protein L3-1, chloroplastic	0.0002458	0.0004959	0.0005809	0.0002921	0.000325	0.0003638	0.0003839	0.0001286	33.5	0.0003444	0.0003449	0.0003413	0.0005149	0.00046	0.0003704	0.0003497	0.0003969	7.3e-05	18.392	0.00036005	1.04544	0.589	0.0641121
P36212	RK123_ARATH	50S ribosomal protein L12-3, chloroplastic	0.0006508	0.0007997	0.0011335	0.0007634	0.0009072	0.000672	0.0008211	0.0001789	21.79	0.00078155	0.0006283	0.0007847	0.0007739	0.0009909	0.000848	0.0009447	0.0008284	0.0001306	15.764	0.00081635	1.04453	0.818	0.0628496
A0A2H1ZEA9	A0A2H1ZEA9_ARATH	Aminomethyltransferase	0.0059195	0.006092	0.0059772	0.0066962	0.0066062	0.0056551	0.0061577	0.0004092	6.65	0.0060346	0.006754	0.0042631	0.0064921	0.0069503	0.0046	0.0061076	0.0058612	0.0011477	19.582	0.00629985	1.04395	0.818	0.0620593
F4HSE1	F4HSE1_ARATH	Leucine-rich repeat transmembrane protein kinase	0.0017933	0.0019838	0.002138	0.0023778	0.0013914	0.0020286	0.0019521	0.0003353	17.18	0.0020062	0.0021629	0.0023828	0.0023507	4.5e-06	0.0019925	0	0.0014822	0.001155	77.919	0.0020777	1.03564	0.937	0.0505219
Q42560	ACO1_ARATH	Aconitate hydratase 1	0.0007432	0.0003312	0.0006863	0.0006722	0.0008401	0.0008091	0.0006804	0.0001833	26.95	0.00071475	0.0007997	0.0006784	0.0008379	0.0005091	0.0006255	0.0008113	0.0007103	0.000129	18.156	0.00073905	1.034	1	0.0482333
Q56WN1	GLN11_ARATH	Glutamine synthetase cytosolic isozyme 1-1	0.0090359	0.0085679	0.0063802	0.0094132	0.0089248	0.0095355	0.0086429	0.0011618	13.44	0.00898035	0.0099949	0.0087221	0.0091541	0.009416	0.010024	5.74e-05	0.0078947	0.0038718	49.042	0.00928505	1.03393	0.485	0.048138
Q9FX54	G3PC2_ARATH	Glyceraldehyde-3-phosphate dehydrogenase GAPC2, cytosolic	0.015011	0.0123248	0.0119047	0.0139519	0.0121162	0.0138822	0.0131985	0.0012593	9.54	0.0131035	0.0136183	0.013453	0.0121051	0.0144276	0.0185371	0.0100217	0.0136938	0.0028308	20.672	0.0135356	1.03298	1	0.046812
Q9FNN5	NDUV1_ARATH	NADH dehydrogenase [ubiquinone] flavoprotein 1, mitochondrial	0.0005284	0.0004018	0.0004683	0.0004601	0.0006146	0.0004818	0.0004925	7.24e-05	14.69	0.00047505	0.0005392	0.0002803	0.0004396	0.0006407	0.0002886	0.0008969	0.0005142	0.0002342	45.545	0.0004894	1.03021	1	0.0429347
Q9SHE8	PSAF_ARATH	Photosystem I reaction center subunit III, chloroplastic	0.0036618	0.004124	0.0044052	0.0041213	0.0040683	0.0035533	0.003989	0.0003201	8.02	0.0040948	0.0042002	0.0050658	0.0036098	0.0042359	0.0044264	2.26e-05	0.0035934	0.0018107	50.39	0.00421805	1.0301	0.485	0.0427832
Q8RWV0	TKTC1_ARATH	Transketolase-1, chloroplastic	0.0014137	0.0013342	0.0012139	0.0013231	0.0015121	0.0013445	0.0013569	9.96e-05	7.34	0.00133935	0.0003281	0.0002655	0.0016705	0.0015874	0.0011621	0.0016285	0.001107	0.0006539	59.073	0.00137475	1.02643	1	0.0376363
Q96327	EBP1_ARATH	ERBB-3 BINDING PROTEIN 1	0.0002366	0.0002841	0.0003138	0.0002704	0.0003342	0.0003089	0.0002913	3.5e-05	12.02	0.0002965	0.0003219	0.0002378	0.0002867	0.0004241	0.0002543	0.0003626	0.0003146	7.02e-05	22.325	0.0003043	1.02631	0.589	0.0374622
Q9STE8	TC753_ARATH	Protein TOC75-3, chloroplastic	0.0001173	0.0001021	0.0001102	0.0001058	0.0001096	0.0001025	0.0001079	5.7e-06	5.27	0.0001077	0.0001189	0.000102	0.0001238	0.0001485	9.78e-05	1.42e-05	0.0001009	4.61e-05	45.72	0.00011045	1.02553	1	0.0363752
Q9XQC7	Q9XQC7_ARATH	GrpE protein homolog	0.0004385	0.0004387	0.0004763	0.0004	0.0004578	0.0004751	0.0004477	2.87e-05	6.4	0.00044825	0.0003487	0.0004308	0.0006256	0.0005371	0.0003501	0.0004863	0.0004631	0.0001089	23.518	0.00045855	1.02298	0.937	0.0327755
P53492	ACT7_ARATH	Actin-7	0.0064508	0.0039903	0.0064713	0.0061496	0.0062285	0.0065073	0.0059663	0.0009787	16.4	0.00633965	0.0065517	0.0070796	0.0064161	0.0070347	0.0063659	0.0054716	0.0064866	0.0005842	9.005	0.0064839	1.02275	0.31	0.0324586
F4INS6	F4INS6_ARATH	Aldehyde dehydrogenase 11A3	0.0018842	0.0014849	0.0017259	0.0018753	0.0015217	0.0014807	0.0016621	0.0001912	11.51	0.0016238	0.001894	0.0017088	0.0016109	0.0014159	0.001511	0.0017438	0.0016474	0.0001717	10.423	0.00165985	1.0222	1	0.0316789
A8MRW9	A8MRW9_ARATH	Phosphotransferase	0.0003676	0.0003978	0.0004721	0.0005117	0.0004274	2.33e-05	0.0003666	0.0001759	47.98	0.0004126	0.0003681	0.0004537	0.0003542	0.0005733	0.0003891	0.0005361	0.0004457	9.18e-05	20.592	0.0004214	1.02133	0.699	0.0304465
P56792	RK14_ARATH	50S ribosomal protein L14, chloroplastic	5.8e-06	0.0003239	0.0002867	0.00025	0.0002673	0.0002015	0.0002225	0.0001136	51.07	0.00025865	0.000217	0.0002807	0.0004871	0.0003481	0.0002476	6.4e-06	0.0002645	0.0001587	60	0.00026415	1.02126	0.699	0.0303562
Q9SUI7	PSAH1_ARATH	Photosystem I reaction center subunit VI-1, chloroplastic	0.0015167	0.0019384	0.0021437	0.0019062	0.0018318	0.0014422	0.0017965	0.0002675	14.89	0.001869	0.0020131	0.0019282	0.00183	0.0018708	0.0020661	0.00017	0.0016464	0.0007285	44.251	0.0018995	1.01632	0.937	0.0233531
P61845	RK23_ARATH	50S ribosomal protein L23, chloroplastic	0.0001741	0.0002255	0.0002076	0.0001852	0.0001908	0.0001659	0.0001915	2.2e-05	11.47	0.000188	0.0001574	0.0002043	0.0003501	0.0002142	0.000168	0.0001778	0.000212	7.1e-05	33.511	0.00019105	1.01622	1	0.0232176
Q9SF35	RS231_ARATH	40S ribosomal protein S23-1	0.0001767	0.0004721	0.0005979	0.0002915	0.0003945	0.000577	0.0004183	0.0001645	39.34	0.0004333	0.0005378	0.0007839	0.0003419	2.1e-06	0.000736	7.7e-06	0.0004015	0.0003449	85.894	0.00043985	1.01512	1	0.0216454
Q9LY74	BQMT_ARATH	2-methyl-6-phytyl-1,4-hydroquinone methyltransferase, chloroplastic	0.0002176	0.0002033	0.0002195	0.0002043	0.0002409	0.0002461	0.0002219	1.8e-05	8.13	0.00021855	0.0002498	0.0001768	0.0001895	0.0003171	0.0001932	0.000315	0.0002402	6.39e-05	26.596	0.0002215	1.0135	1	0.0193433
A8MQK3	A8MQK3_ARATH	Malate dehydrogenase	0.001548	0.0013887	0.0018084	0.0020529	0.0017448	0.0016632	0.001701	0.0002279	13.4	0.001704	0.0017604	0.0013932	0.0016915	0.0024061	0.0021273	2.54e-05	0.0015673	0.000834	53.211	0.00172595	1.01288	0.818	0.0184653
F4IT21	F4IT21_ARATH	Uncharacterized protein	0.0003842	0.0002754	0.0004707	0.000325	0.0004318	0.0003422	0.0003715	7.19e-05	19.36	0.0003632	0.0002636	0.0003834	0.0004123	0.0003957	0.0003518	4.24e-05	0.0003082	0.0001405	45.585	0.0003676	1.01211	0.589	0.0173726
P56802	RR11_ARATH	30S ribosomal protein S11, chloroplastic	0.0001958	0.0002425	0.0002793	0.0002091	0.0002322	0.0002165	0.0002292	2.96e-05	12.91	0.00022435	0.0001803	0.0002167	0.0003396	0.0002634	0.0001936	0.0002366	0.0002384	5.78e-05	24.263	0.00022665	1.01025	1	0.014715
Q8S528	AL2B7_ARATH	Aldehyde dehydrogenase family 2 member B7, mitochondrial	0.0005678	0.0004835	0.0006129	0.0006661	0.0006584	0.0006132	0.0006003	6.74e-05	11.23	0.00061305	0.0006568	0.0004265	0.0005595	0.0008592	0.000579	0.0008535	0.0006558	0.0001722	26.254	0.0006179	1.00791	0.937	0.0113686
Q9XF91	PSBS_ARATH	Photosystem II 22 kDa protein, chloroplastic	0.0054522	0.0058761	0.0047919	0.0052645	0.0043747	0.0043919	0.0050252	0.000607	12.08	0.0050282	0.0046765	0.0061083	0.0073707	0.0029485	0.0054419	0.0033211	0.0049778	0.0016836	33.822	0.0050592	1.00617	1	0.00886724
Q9CA90	HPR2_ARATH	Glyoxylate/hydroxypyruvate reductase A HPR2	0.0002527	0.0002908	0.0005392	0.0003815	0.0005121	0.0005042	0.0004134	0.000123	29.76	0.00044285	0.0004182	0.0004351	0.000344	0.000539	0.000456	0.000724	0.000486	0.0001325	27.253	0.00044555	1.0061	0.589	0.00876922
O03042	RBL_ARATH	Ribulose bisphosphate carboxylase large chain	0.0744653	0.0811835	0.0626516	0.0639086	0.0655714	0.0708714	0.0697753	0.007158	10.26	0.0682214	0.0822742	0.0629019	0.066642	0.0923122	0.0705781	0.0666166	0.0735542	0.0113678	15.455	0.0686101	1.0057	0.589	0.00819556
Q9SIF2	HS905_ARATH	Heat shock protein 90-5, chloroplastic	0.0023156	0.0019846	0.002185	0.0016782	0.0021101	0.0015643	0.001973	0.000295	14.95	0.00204735	0.0014286	0.0017204	0.002395	0.0025753	0.001577	0.0027852	0.0020802	0.0005742	27.602	0.0020577	1.00506	0.699	0.00727491
O65572	CCD1_ARATH	Carotenoid 9,10(9',10')-cleavage dioxygenase 1	0.0013528	0.0010394	0.0008068	0.0005827	0.0011082	0.0011285	0.0010031	0.0002704	26.96	0.0010738	0.0013592	0.0008532	0.0012497	0.0012571	0.0009064	0.0008181	0.001074	0.00024	22.347	0.00107805	1.00396	0.589	0.00569878
Q9SKP6	TPIC_ARATH	Triosephosphate isomerase, chloroplastic	0.0061733	0.006705	0.007966	0.0067532	0.007177	0.0062891	0.0068439	0.0006565	9.59	0.0067291	0.0064936	0.003985	0.0070165	0.0077348	0.0052711	0.0072035	0.0062841	0.001403	22.326	0.00675505	1.00386	0.818	0.00555289
P42770	GSHRP_ARATH	Glutathione reductase, chloroplastic	0.0010261	0.0010928	0.0009029	0.0009058	0.0012131	0.0008883	0.0010048	0.0001306	13	0.00096595	0.0009306	0.0007786	0.0010565	0.0010056	0.0007744	0.0011339	0.0009466	0.0001475	15.581	0.0009681	1.00223	0.699	0.00320757
C0Z361	CPNB3_ARATH	Chaperonin 60 subunit beta 3, chloroplastic	0.0008839	0.0010602	0.0012267	0.0013685	0.0010844	0.0009478	0.0010952	0.0001787	16.32	0.0010723	0.0012318	0.0006245	0.0011982	0.0014896	0.0009495	0.0008229	0.0010528	0.0003134	29.765	0.00107385	1.00145	0.937	0.0020839
Q9SX68	RK18_ARATH	50S ribosomal protein L18, chloroplastic	9.98e-05	0.0001201	9.63e-05	6.55e-05	8.41e-05	9.53e-05	9.35e-05	1.81e-05	19.31	9.58e-05	8.34e-05	0.0001773	0.000188	0.0001075	7.94e-05	8.42e-05	0.00012	4.97e-05	41.404	9.585e-05	1.00052	0.699	0.000752776
Q38867	CP19C_ARATH	Peptidyl-prolyl cis-trans isomerase CYP19-3	0.0002145	0.0001265	0.0002344	0.0002682	0.0002228	0.0002277	0.0002157	4.74e-05	22	0.00022525	0.0002255	0.0002248	0.0002236	0.0003075	0.0002432	3.3e-06	0.0002046	0.0001037	50.696	0.00022515	0.999556	0.818	-0.000640628
Q0WW26	COPG_ARATH	Coatomer subunit gamma	0.0001279	9.8e-06	0.000133	0.0001251	0.0001584	0.000157	0.0001185	5.52e-05	46.57	0.00013045	0.0001434	0.0001796	0.0001173	1.7e-05	0.0001747	1.47e-05	0.0001078	7.47e-05	69.301	0.00013035	0.999233	0.937	-0.00110636
P55228	GLGS_ARATH	Glucose-1-phosphate adenylyltransferase small subunit, chloroplastic	0.0055843	0.0049848	0.0053895	0.0052248	0.005809	0.0047646	0.0052928	0.0003845	7.27	0.00530715	0.0058501	0.0051098	0.0054917	0.0056556	0.0032794	0.0031935	0.0047634	0.0012078	25.356	0.00530075	0.998794	0.937	-0.00174083
Q56YA5	SGAT_ARATH	Serine--glyoxylate aminotransferase	0.0050113	0.0050709	0.0055225	0.0057144	0.0070363	0.0049215	0.0055461	0.0007939	14.31	0.0052967	0.0054474	0.0042255	0.0051078	0.005686	0.0046154	0.0056586	0.0051234	0.0005954	11.621	0.0052776	0.996394	0.589	-0.00521179
Q43127	GLNA2_ARATH	Glutamine synthetase, chloroplastic/mitochondrial	0.0071416	0.0062165	0.0063799	0.0058821	0.0068788	0.0061263	0.0064375	0.0004792	7.44	0.0062982	0.0060458	0.0060125	0.0068322	0.0064715	0.0049813	0.0083245	0.0064446	0.001111	17.24	0.00625865	0.99372	0.818	-0.00908807
Q42577	NDUS7_ARATH	NADH dehydrogenase [ubiquinone] iron-sulfur protein 7, mitochondrial	0.0002912	0.0002368	0.0002941	0.0002595	0.0003362	0.0002822	0.0002834	3.38e-05	11.92	0.0002867	0.0002508	0.0002574	0.0002648	0.0003448	0.0003034	0.0004155	0.0003061	6.42e-05	20.97	0.0002841	0.990931	0.699	-0.0131431
Q1PER6	APX2_ARATH	L-ascorbate peroxidase 2, cytosolic	0.0014355	0.0011104	0.0013799	0.0015658	0.0014148	0.0013991	0.0013843	0.0001495	10.8	0.00140695	0.0016497	0.0014528	0.0013343	0.0005714	0.0019583	0.0007978	0.0012941	0.0005221	40.348	0.00139355	0.990476	1	-0.0138063
Q9LSA3	RL303_ARATH	60S ribosomal protein L30-3	0.000272	0.0002536	3.35e-05	0.0002151	0.0001507	0.000243	0.0001947	8.95e-05	46	0.00022905	0.0002224	4.07e-05	0.000273	0.0002896	0.0001907	0.0002308	0.0002079	8.94e-05	42.985	0.0002266	0.989304	0.699	-0.0155147
O65719	HSP7C_ARATH	Heat shock 70 kDa protein 3	0.0003254	0.0002776	0.0003331	0.000343	0.0004046	0.0002841	0.000328	4.6e-05	14.03	0.00032925	0.0002472	0.0003098	0.0003599	0.0004157	0.000261	0.0003408	0.0003224	6.33e-05	19.642	0.0003253	0.988003	0.937	-0.0174126
Q42522	GSA2_ARATH	Glutamate-1-semialdehyde 2,1-aminomutase 2, chloroplastic	0.0021771	0.0013737	0.0022139	0.0020001	0.0016182	0.0017811	0.0018607	0.0003306	17.77	0.0018906	0.0016008	0.0017055	0.002028	0.0024188	0.0011932	0.002676	0.0019371	0.0005489	28.336	0.00186675	0.987385	0.937	-0.0183154
Q9FY54	SPSA2_ARATH	Probable sucrose-phosphate synthase 2	0.0001589	0.0001538	0.0001831	0.0001613	0.0001711	0.0001388	0.0001612	1.51e-05	9.37	0.0001601	0.0001608	6.48e-05	0.0001469	0.0003192	0.0001551	0.0001722	0.0001698	8.27e-05	48.679	0.00015795	0.986571	0.937	-0.0195054
Q93VC7	RPS1_ARATH	30S ribosomal protein S1, chloroplastic	0.0012616	0.0013088	0.001696	0.0013635	0.0012637	0.0005309	0.0012374	0.0003826	30.92	0.00128625	0.0009772	0.0013143	0.0015159	0.0013432	0.0010176	0.0012179	0.001231	0.0002053	16.679	0.0012661	0.984334	0.818	-0.0227797
P62090	PSAC_ARATH	Photosystem I iron-sulfur center	0.0012348	0.0018806	0.0015672	0.0013909	0.0013594	0.0011719	0.0014341	0.0002581	18	0.00137515	0.0018868	0.0010613	0.0013269	0.0018039	0.0011441	0.0013725	0.0014326	0.0003406	23.776	0.0013497	0.981493	0.818	-0.0269502
F4J849	F4J849_ARATH	Monodehydroascorbate reductase 1	0.002124	0.0016537	0.0017336	0.0020298	0.0018093	0.0020203	0.0018951	0.0001886	9.95	0.0019148	0.0024204	0.0018011	0.0017231	0.0025734	0.0019567	0.0013546	0.0019715	0.000455	23.08	0.0018789	0.981251	1	-0.0273054
Q38814	THI4_ARATH	Thiamine thiazole synthase, chloroplastic	0.0007664	0.0006319	0.0011865	0.0008095	0.0012189	0.0009729	0.000931	0.0002372	25.47	0.0008912	0.0007828	0.0007749	0.0010909	0.0013067	0.0009602	0.0006506	0.0009277	0.0002419	26.071	0.0008715	0.977895	1	-0.0322486
P92963	RAB1C_ARATH	Ras-related protein RABB1c	0.0001745	0.0001686	0.0002069	0.0001929	0.0001999	0.0001797	0.0001871	1.52e-05	8.1	0.0001863	0.0001623	0.0001428	0.0002071	0.0002658	0.0001621	0.0002007	0.0001902	4.46e-05	23.437	0.0001815	0.974235	0.937	-0.0376581
O80988	GCSP2_ARATH	Glycine dehydrogenase (decarboxylating) 2, mitochondrial	0.0025917	0.0023574	0.002366	0.0027813	0.0027982	0.0025357	0.0025717	0.0001924	7.48	0.0025637	0.0025582	0.0018871	0.0029047	0.0024368	0.0020039	0.0028565	0.0024412	0.0004241	17.372	0.0024975	0.974178	0.937	-0.0377428
F4JTH0	F4JTH0_ARATH	Aspartate aminotransferase	0.0044848	0.0031384	0.0034889	0.0022674	0.0036184	0.0031164	0.0033524	0.0007281	21.72	0.00331365	0.0029745	0.0021937	0.0034719	0.0045912	0.0017893	0.0050818	0.0033504	0.0013014	38.843	0.0032232	0.972704	0.818	-0.0399275
Q9S7E9	GGT2_ARATH	Glutamate--glyoxylate aminotransferase 2	0.0032765	0.0032723	0.0031047	0.0033238	0.0036275	0.0028284	0.0032389	0.0002635	8.14	0.0032744	0.0032655	0.0025658	0.003636	0.0032449	0.0026661	0.0031219	0.0030834	0.000402	13.039	0.0031834	0.972209	0.394	-0.0406621
P62126	RR12_ARATH	30S ribosomal protein S12, chloroplastic	0.00025	0.0002891	0.0002452	0.0002206	0.0002925	0.0002445	0.000257	2.81e-05	10.95	0.0002476	0.0002166	0.0002221	0.0003381	0.0003003	0.0001959	0.0002588	0.0002553	5.48e-05	21.468	0.00024045	0.971123	0.937	-0.0422744
Q8LCA1	CUT1B_ARATH	Protein CURVATURE THYLAKOID 1B, chloroplastic	3.1e-05	0.0002578	1.76e-05	5.38e-05	0.0002794	0.0002348	0.0001458	0.0001236	84.8	0.0001443	1.89e-05	1.09e-05	0.0002618	0.0002827	0.0002344	4.57e-05	0.0001424	0.0001298	91.172	0.00014005	0.970547	0.937	-0.0431293
Q8L7S8	RH3_ARATH	DEAD-box ATP-dependent RNA helicase 3, chloroplastic	0.0011311	0.0009612	0.0013241	0.0007028	0.0012563	0.0011118	0.0010812	0.0002239	20.71	0.00112145	0.0013111	0.0008598	0.0014461	0.0015909	0.0005735	0.0007556	0.0010895	0.0004143	38.026	0.00108545	0.967899	0.937	-0.047072
Q9SJU4	ALFP1_ARATH	Fructose-bisphosphate aldolase 1, chloroplastic	0.0068858	0.0079481	0.0081872	0.0076329	0.0076713	0.0072713	0.0075994	0.0004669	6.14	0.0076521	0.0075946	0.0071836	0.0071553	0.0095506	0.0068974	0.0092189	0.0079334	0.001151	14.508	0.0073891	0.96563	0.937	-0.0504571
P56798	RR3_ARATH	30S ribosomal protein S3, chloroplastic	0.0014203	0.0013797	0.0016271	0.0013112	0.0014065	0.0013468	0.0014153	0.0001111	7.85	0.0013931	0.0010806	0.0013113	0.0017407	0.0013757	0.0010427	0.0014869	0.0013396	0.0002608	19.464	0.0013435	0.964396	0.589	-0.0523025
Q9SKT0	THF1_ARATH	Protein THYLAKOID FORMATION 1, chloroplastic	0.0004015	0.0004352	0.0005094	0.0004308	0.0005511	0.0004903	0.0004697	5.65e-05	12.04	0.00046275	0.0004665	0.0004543	0.0004749	0.0004373	0.0003644	6.1e-06	0.0003673	0.0001813	49.366	0.0004458	0.963371	0.394	-0.0538364
Q9ASX5	Y5520_ARATH	Uncharacterized aarF domain-containing protein kinase At5g05200, chloroplastic	0.0001218	0.0001048	0.0002246	0.0001407	0.0002298	0.0001171	0.0001565	5.6e-05	35.81	0.00013125	0.0001378	0.0001708	0.0001149	8.2e-05	0.0001419	5.86e-05	0.0001177	4.14e-05	35.203	0.00012635	0.962667	0.394	-0.0548918
B9DFR6	B9DFR6_ARATH	Cysteine synthase	0.0002426	0.0001551	0.0002375	0.0002249	0.0002614	0.0001698	0.0002152	4.28e-05	19.88	0.0002312	0.0001584	0.0001418	0.0003338	0.0002494	0.0001955	0.0002957	0.0002291	7.69e-05	33.56	0.00022245	0.962154	0.818	-0.0556603
Q9ZNZ7	GLTB1_ARATH	Ferredoxin-dependent glutamate synthase 1, chloroplastic/mitochondrial	0.0047666	0.0039755	0.0039925	0.0036949	0.004834	0.0038484	0.0041853	0.0004887	11.68	0.003984	0.0025128	0.0030458	0.0047906	0.0046155	0.0029221	0.0051074	0.0038324	0.0011266	29.396	0.00383065	0.961509	0.699	-0.0566284
P56757	ATPA_ARATH	ATP synthase subunit alpha, chloroplastic	0.0250026	0.0224465	0.0264748	0.0247478	0.0210676	0.0217546	0.0235823	0.0021306	9.03	0.0235972	0.0233441	0.0231434	0.022117	0.0206195	0.0212281	0.0320664	0.0237531	0.0042076	17.714	0.0226302	0.959023	0.699	-0.0603633
Q9ZVJ4	CYP22_ARATH	Peptidyl-prolyl cis-trans isomerase CYP22	2.28e-05	0.0001685	0.0001978	0.0002075	0.0001697	0.0001587	0.0001542	6.7e-05	43.49	0.0001691	0.0001578	0.0001663	0.0001373	0.0002207	0.0001971	1.88e-05	0.0001497	7.06e-05	47.16	0.00016205	0.958309	0.589	-0.0614376
P31414	AVP1_ARATH	Pyrophosphate-energized vacuolar membrane proton pump 1	0.0015937	0.0016444	0.00164	0.0015827	0.0015764	0.0013618	0.0015665	0.0001044	6.66	0.0015882	0.001688	0.0010653	0.0013079	0.0017645	0.0013699	0.0016661	0.0014769	0.0002729	18.48	0.001518	0.955799	0.937	-0.0652208
O48917	SQD1_ARATH	UDP-sulfoquinovose synthase, chloroplastic	0.0028599	0.0020521	0.0025316	0.0015376	0.0024059	0.0018398	0.0022045	0.0004854	22.02	0.002229	0.0019295	0.0014475	0.0023217	0.0031845	0.0013329	0.0025149	0.0021218	0.0006983	32.909	0.0021256	0.953611	0.699	-0.0685265
F4JTQ0	F4JTQ0_ARATH	ATPase, V1 complex, subunit B protein	0.0009775	0.0008448	0.0010452	0.0010592	0.0012122	0.0010648	0.0010339	0.0001204	11.64	0.0010522	0.0009747	0.0012793	0.0009847	0.0016102	0.0010216	0.0008686	0.0011232	0.0002749	24.477	0.00100315	0.953383	1	-0.0688716
O23627	SYGM1_ARATH	Glycine--tRNA ligase, mitochondrial 1	0.001093	0.0006868	0.0010687	0.0012275	0.0011149	0.0007507	0.0009903	0.0002182	22.03	0.00108085	0.0011953	0.0010344	0.0010258	0.0012249	0.0008845	0.0009549	0.0010533	0.0001333	12.659	0.0010301	0.953046	1	-0.0693819
P40941	ADT2_ARATH	ADP,ATP carrier protein 2, mitochondrial	0.0002918	0.000248	0.0003625	0.0003427	0.0004903	0.0003611	0.0003494	8.22e-05	23.53	0.0003519	0.0004378	0.0003823	0.0002873	0.0003873	0.0001829	0.0001993	0.0003128	0.0001062	33.953	0.0003348	0.951407	0.818	-0.071866
P29511	TBA6_ARATH	Tubulin alpha-6 chain	0.0016557	0.0012915	0.001343	0.0014879	0.0016249	0.0016214	0.0015041	0.0001567	10.42	0.00155465	0.0019682	0.0015271	0.0013563	0.0015831	0.0014243	0.0002337	0.0013488	0.0005864	43.479	0.0014757	0.949217	0.818	-0.0751904
A8MQR6	A8MQR6_ARATH	Aldehyde dehydrogenase 6B2	0.0002244	0.0002147	0.0002636	0.0002686	0.0002851	0.0002606	0.0002528	2.73e-05	10.8	0.0002621	0.0002232	0.0002004	0.0002777	0.0002612	0.0003355	0.0002345	0.0002554	4.78e-05	18.723	0.00024785	0.945631	0.937	-0.0806501
P46283	S17P_ARATH	Sedoheptulose-1,7-bisphosphatase, chloroplastic	0.0038813	0.0033436	0.0042356	0.0039115	0.0031896	0.0037277	0.0037149	0.0003877	10.44	0.0038045	0.003211	0.002791	0.0039783	0.0042189	0.0028687	0.0042648	0.0035555	0.0006778	19.063	0.00359465	0.944842	0.937	-0.0818556
Q9LJL3	PREP1_ARATH	Presequence protease 1, chloroplastic/mitochondrial	0.0007211	0.0004943	0.0006902	0.0005438	0.00065	0.0005564	0.0006093	9.06e-05	14.86	0.0006032	0.0004697	0.0004486	0.0006693	0.0006959	0.0003964	0.0008144	0.0005824	0.000167	28.677	0.0005695	0.944131	0.699	-0.0829406
A0A1P8AXC1	A0A1P8AXC1_ARATH	FtsH extracellular protease family	0.0035938	0.0033447	0.0038866	0.0036602	0.0036824	0.0026715	0.0034732	0.0004298	12.37	0.003627	0.0034123	0.0025769	0.0039291	0.0039212	0.002687	0.0034236	0.003325	0.0005838	17.559	0.00341795	0.942363	0.937	-0.0856455
Q9LHT0	TRNHF_ARATH	Tropinone reductase homolog At5g06060	0.0003847	0.0004118	0.0004506	0.000471	0.0004484	0.0004286	0.0004325	3.1e-05	7.16	0.0004385	0.0004341	0.0002628	0.0003897	0.0004545	0.0003326	0.0004839	0.0003929	8.29e-05	21.091	0.0004119	0.939339	0.699	-0.0902827
Q56WH1	TBA3_ARATH	Tubulin alpha-3 chain	0.0010082	0.0009177	0.0008685	0.0013007	0.0010621	0.0010066	0.0010273	0.000151	14.7	0.0010074	0.0014125	0.0009381	0.0009906	5e-06	0.0009526	0	0.0007165	0.0005803	80.999	0.00094535	0.938406	0.394	-0.0917162
F4I472	F4I472_ARATH	Cytosolic ribosomal protein S15	0.000152	0.0002164	0.0002806	0.0002232	0.0002156	0.0002318	0.0002199	4.12e-05	18.72	0.0002198	0.0001789	0.0002347	0.0002887	3.66e-05	0.0002334	1.1e-06	0.0001623	0.0001169	72.055	0.00020615	0.937898	0.937	-0.0924969
P56771	CYF_ARATH	Cytochrome f	0.0142902	0.0144922	0.0131352	0.0127119	0.0121998	0.0152714	0.0136834	0.0011823	8.64	0.0137127	0.0124083	0.0152758	0.0117822	0.0113625	0.0132526	0.0145441	0.0131043	0.0015541	11.86	0.0128305	0.935662	0.699	-0.0959409
O22609	DEGP1_ARATH	Protease Do-like 1, chloroplastic	0.0018654	0.0018893	0.001931	0.0014495	0.0019251	0.0020249	0.0018475	0.0002024	10.96	0.0019072	0.0018072	0.0021561	0.0017528	0.0007396	0.0022976	0.001321	0.0016791	0.0005732	34.139	0.00178	0.933305	0.589	-0.0995789
A0A1P8BCQ5	A0A1P8BCQ5_ARATH	4-hydroxy-4-methyl-2-oxoglutarate aldolase	0.0001267	0.0001262	0.0001739	0.0001717	0.0001783	0.0001184	0.0001492	2.81e-05	18.82	0.0001492	0.0001441	0.0001334	0.0001269	5.05e-05	0.00018	0.0002425	0.0001462	6.35e-05	43.396	0.00013875	0.92996	0.699	-0.10476
Q94B78	GCSP1_ARATH	Glycine dehydrogenase (decarboxylating) 1, mitochondrial	0.0009486	0.0008527	0.000948	0.0010596	0.0008904	0.000821	0.00092	8.52e-05	9.26	0.0009192	0.0008182	0.0005896	0.0011432	0.0009246	0.0006561	0.0008745	0.0008344	0.0001985	23.796	0.00084635	0.920746	0.31	-0.119124
A0A1I9LTP2	A0A1I9LTP2_ARATH	Cysteine synthase C1	8.77e-05	6.03e-05	0.0002044	0.0001221	2.13e-05	0.0001847	0.0001134	7.13e-05	62.86	0.0001049	7.46e-05	0.0001103	8.4e-06	8.28e-05	0.0001583	0.0001938	0.0001047	6.56e-05	62.643	9.655e-05	0.9204	0.818	-0.119667
P21238	CPNA1_ARATH	Chaperonin 60 subunit alpha 1, chloroplastic	0.0019752	0.0021614	0.0031514	0.0027287	0.0025569	0.002473	0.0025078	0.0004172	16.64	0.00251495	0.0022378	0.0022525	0.0023713	0.0037194	0.0022163	0.0028462	0.0026073	0.0005941	22.787	0.0023119	0.919263	0.937	-0.121451
Q9ZUC2	BCA3_ARATH	Beta carbonic anhydrase 3	0.0096276	0.0101516	0.0110767	0.0132774	0.0096926	0.0096092	0.0105725	0.0014383	13.6	0.0099221	0.0102264	0.0090243	0.0098227	1.76e-05	0.0091883	1.1e-06	0.0063801	0.0049537	77.644	0.0091063	0.91778	0.093	-0.123781
P57106	MDHC2_ARATH	Malate dehydrogenase 2, cytoplasmic	0.0010522	0.0002732	0.0013132	0.0015866	0.0012832	0.0011437	0.0011087	0.0004479	40.4	0.00121345	0.0012287	0.0010106	0.0012162	0.0002756	0.0012417	0.0003051	0.0008796	0.0004644	52.792	0.0011134	0.917549	0.394	-0.124143
P0DKC4	PGP1B_ARATH	Phosphoglycolate phosphatase 1B, chloroplastic	0.0026902	0.0028761	0.0023636	0.0025187	0.0031049	0.0028484	0.0027337	0.0002669	9.77	0.0027693	0.0025627	0.0017557	0.0032476	0.0021885	0.0024998	0.0026563	0.0024851	0.0004974	20.015	0.00253125	0.91404	0.31	-0.129671
P56777	PSBB_ARATH	Photosystem II CP47 reaction center protein	0.0336029	0.0325955	0.031005	0.0325848	0.0290952	0.0325068	0.0318984	0.0016055	5.03	0.0325458	0.0268051	0.0299547	0.0267991	0.0305903	0.0292781	0.0337767	0.029534	0.0026186	8.866	0.0296164	0.909991	0.18	-0.136075
Q8RWI0	Q8RWI0_ARATH	Myelin-associated oligodendrocyte basic protein	0.000335	0.0002901	0.0003503	0.0002942	0.0003228	0.0002452	0.0003063	3.79e-05	12.36	0.0003085	0.0002869	0.0002729	0.0003484	1.96e-05	0.0002394	0.0003121	0.0002466	0.0001171	47.497	0.0002799	0.907293	0.24	-0.140359
Q9FVQ4	PLGG1_ARATH	Plastidal glycolate/glycerate translocator 1, chloroplastic	0.0002774	0.0002265	0.0001953	0.00014	0.0002117	0.0002372	0.0002147	4.59e-05	21.4	0.0002191	0.0001473	0.0001765	0.0002491	0.0002194	0.000165	0.0002985	0.0002093	5.75e-05	27.472	0.00019795	0.903469	0.937	-0.146453
Q8GXW5	GLN15_ARATH	Glutamine synthetase cytosolic isozyme 1-5	0.0084047	0.0044146	0.0037559	0.0079396	0.0062644	0.0084408	0.0065367	0.0020685	31.64	0.007102	0.0076126	0.0045412	0.0085924	0.0052189	0.0082851	0.0050182	0.0065447	0.0018146	27.726	0.00641575	0.903372	0.937	-0.146607
P25857	G3PB_ARATH	Glyceraldehyde-3-phosphate dehydrogenase GAPB, chloroplastic	0.0187346	0.017246	0.0177512	0.0203391	0.0197787	0.0190333	0.0188138	0.0011747	6.24	0.018884	0.0130118	0.0146933	0.0181901	0.0182042	0.0159276	0.0223257	0.0170588	0.0032737	19.191	0.0170589	0.903352	0.24	-0.14664
F4IVR2	F4IVR2_ARATH	Heat shock protein 60-2	0.0005465	0.0005216	0.000653	0.0007013	0.0007266	0.0005462	0.0006159	8.89e-05	14.43	0.00059975	0.0005828	0.0004905	0.0004622	0.0009027	0.0006702	0.0003825	0.0005818	0.0001861	31.983	0.00053665	0.894789	0.485	-0.16038
P83755	PSBA_ARATH	Photosystem II protein D1	0.0095738	0.0107045	0.0108815	0.0113328	0.0094228	0.0103868	0.0103837	0.0007524	7.25	0.0105457	0.0092767	0.0087704	0.0081671	0.0095729	0.01054	0.0141137	0.0100735	0.0021335	21.179	0.0094248	0.893714	0.24	-0.162114
Q9SAJ4	PGKY3_ARATH	Phosphoglycerate kinase 3, cytosolic	0.0027348	0.0019344	0.0029348	0.0019752	0.0027762	0.002602	0.0024929	0.0004303	17.26	0.0026684	0.0017426	0.0029729	0.0023514	0.0024117	0.0027995	0.0006116	0.0021483	0.000865	40.263	0.00238155	0.892501	0.699	-0.164074
Q9M2T9	SYMM_ARATH	Methionine--tRNA ligase, chloroplastic/mitochondrial	0.0001344	0.0001357	0.0001236	0.0001574	0.0001423	3.79e-05	0.0001219	4.26e-05	34.97	0.00013505	0.0001166	9.22e-05	0.000129	0.0001243	9.4e-05	0.0001259	0.0001137	1.65e-05	14.488	0.00012045	0.891892	0.18	-0.165059
Q9STF2	PTA16_ARATH	Protein plastid transcriptionally active 16, chloroplastic	0.0003597	0.0006689	0.0005943	0.0004099	0.0004967	0.0004451	0.0004958	0.0001167	23.54	0.0004709	0.000414	0.0004529	0.0004316	0.0004248	0.0002751	0.0003945	0.0003988	6.36e-05	15.953	0.0004194	0.890635	0.24	-0.167094
Q9SZJ5	GLYM1_ARATH	Serine hydroxymethyltransferase 1, mitochondrial	0.0102752	0.0086534	0.0112055	0.0109476	0.0118023	0.0090173	0.0103169	0.0012531	12.15	0.0106114	0.0085668	0.0086691	0.0102069	0.010407	0.0078979	0.012741	0.0097481	0.0017655	18.111	0.009438	0.889421	0.394	-0.169062
Q9SZD6	Q9SZD6_ARATH	Elongation factor Ts, mitochondrial	0.0002003	0.0002203	0.0002314	0.000205	0.000196	0.0001638	0.0002028	2.33e-05	11.47	0.00020265	0.0001295	0.000127	0.0002385	0.0002266	0.0001337	0.0002317	0.0001812	5.62e-05	31.001	0.00018015	0.888971	0.937	-0.169792
Q94JS1	Q94JS1_ARATH	Pyridoxal phosphate homeostasis protein	0.0001259	2.13e-05	0.0001296	9.19e-05	0.0001145	0.0001437	0.0001045	4.43e-05	42.39	0.0001202	6.8e-05	0.0001065	8.47e-05	0.0001352	0.0001066	0.0001421	0.0001072	2.84e-05	26.527	0.00010655	0.886439	0.818	-0.173906
P19366	ATPB_ARATH	ATP synthase subunit beta, chloroplastic	0.0604165	0.0549036	0.0526092	0.0489522	0.0574344	0.0602516	0.0557612	0.0045093	8.09	0.056169	0.0494058	0.0588693	0.0572178	0.0418293	0.044832	0.0499607	0.0503525	0.0066909	13.288	0.0496832	0.884532	0.18	-0.177015
A0A1I9LT03	A0A1I9LT03_ARATH	UTP--glucose-1-phosphate uridylyltransferase	0.0015627	0.0013816	0.0014233	0.001599	0.0014278	0.001107	0.0014169	0.0001743	12.3	0.00142555	0.0014202	0.0010963	0.0010587	0.0019243	0.0014304	0.0004737	0.0012339	0.0004853	39.327	0.00125825	0.882642	0.394	-0.1801
Q9XJ27	RR9_ARATH	30S ribosomal protein S9, chloroplastic	0.000787	0.0009434	0.0009396	0.0007052	0.0007472	0.0006333	0.0007926	0.0001261	15.91	0.0007671	0.00069	0.0006588	0.0010758	0.0008168	0.0005651	0.000589	0.0007326	0.0001902	25.961	0.0006744	0.879155	0.394	-0.18581
Q9SSA5	CYP38_ARATH	Peptidyl-prolyl cis-trans isomerase CYP38, chloroplastic	0.0001296	0.0001203	0.000157	0.0001281	0.0001619	0.0001232	0.0001367	1.8e-05	13.19	0.00012885	0.0001343	9.22e-05	0.0001359	0.000134	8.44e-05	5.27e-05	0.0001056	3.46e-05	32.746	0.0001131	0.877765	0.394	-0.188094
P56794	RK20_ARATH	50S ribosomal protein L20, chloroplastic	0.0001352	0.0001832	0.0002065	0.0001712	0.0001754	0.0001513	0.0001705	2.49e-05	14.61	0.0001733	0.0001032	0.000178	0.0002522	0.0001785	0.000125	0.0001169	0.000159	5.56e-05	34.998	0.0001515	0.874207	0.589	-0.193954
Q8W4R0	Q8W4R0_ARATH	AT5g17530/K10A8_10	0.0002988	0.0002446	0.0002243	0.0002258	0.0003414	0.0002668	0.000267	4.6e-05	17.22	0.0002557	0.0002707	0.0001814	0.0002543	0.0003399	0.0001923	2.29e-05	0.0002102	0.0001083	51.511	0.0002233	0.873289	0.394	-0.195469
Q9AST9	Q9AST9_ARATH	At1g73110/F3N23_39	0.0052952	0.0057052	0.0060646	0.0070349	0.0044758	0.0057378	0.0057189	0.0008458	14.79	0.0057215	0.0053985	0.0057389	0.0061819	5.24e-05	0.0045906	5.63e-05	0.0036698	0.0028485	77.622	0.00499455	0.872944	0.394	-0.196039
Q8W593	LGUC_ARATH	Probable lactoylglutathione lyase, chloroplastic	0.0009598	0.0010195	0.0011058	0.0010577	0.0011561	0.0007687	0.0010113	0.0001368	13.53	0.0010386	0.0008962	0.0004354	0.0009167	0.001338	0.0007527	0.0012193	0.0009264	0.0003248	35.06	0.00090645	0.872761	0.589	-0.196341
Q9C9W5	HPR1_ARATH	Glycerate dehydrogenase HPR, peroxisomal	0.0037017	0.0034826	0.0030155	0.003392	0.0030586	0.0032559	0.0033177	0.0002617	7.89	0.00332395	0.0035789	0.0029934	0.0036132	0.0028086	0.0023891	0.0026351	0.003003	0.0005008	16.677	0.002901	0.872757	0.24	-0.196348
Q9LXX5	PPD6_ARATH	PsbP domain-containing protein 6, chloroplastic	0.0006966	0.0003832	0.0006474	0.0005267	0.0006631	0.0006431	0.0005934	0.0001179	19.87	0.00064525	0.000533	0.0004653	0.0006953	0.0003338	0.0005879	0.000969	0.0005974	0.0002186	36.589	0.00056045	0.868578	0.818	-0.203273
O65502	O65502_ARATH	At4g35250/F23E12_190	0.0006785	0.0003255	0.0006895	0.0005663	0.0008371	0.0006658	0.0006271	0.0001713	27.32	0.00067215	0.0005353	0.0005044	0.0008568	0.0006703	0.0004697	0.0006259	0.0006104	0.0001423	23.307	0.0005806	0.863795	0.589	-0.211239
Q9FKW6	FNRL1_ARATH	Ferredoxin--NADP reductase, leaf isozyme 1, chloroplastic	0.006475	0.0069315	0.0080022	0.0080278	0.007697	0.0067401	0.0073123	0.0006796	9.29	0.00731425	0.0058718	0.006659	0.0091358	0.0077878	0.0059381	0.0055708	0.0068272	0.0013829	20.256	0.00629855	0.861134	0.31	-0.21569
Q9LX99	KN14A_ARATH	Kinesin-like protein KIN-14A	0.0001339	0.000127	0.0001309	0.0001217	0.0001138	0.000131	0.0001264	7.5e-06	5.91	0.00012895	0.0001314	0.0001009	0.0001413	0.0001208	1.41e-05	3.62e-05	9.08e-05	5.3e-05	58.406	0.00011085	0.859636	0.394	-0.218203
P56767	PSAB_ARATH	Photosystem I P700 chlorophyll a apoprotein A2	0.0168929	0.0153489	0.0143233	0.0134777	0.0154161	0.0139453	0.0149007	0.0012415	8.33	0.0148361	0.0149071	0.0107693	0.0119058	0.0145624	0.0114813	0.0135381	0.0128606	0.0017164	13.346	0.0127219	0.8575	0.093	-0.221792
P25856	G3PA1_ARATH	Glyceraldehyde-3-phosphate dehydrogenase GAPA1, chloroplastic	0.0211576	0.0202046	0.0218641	0.0202759	0.0202774	0.0200593	0.0206398	0.0007152	3.46	0.0202767	0.0168705	0.0212878	0.0209283	0.0133047	0.0162862	0.0178987	0.0177627	0.0030105	16.949	0.0173846	0.85737	0.18	-0.222009
Q93XM7	MCAT_ARATH	Mitochondrial carnitine/acylcarnitine carrier-like protein	0.001264	0.00117	0.001528	0.0014731	0.0018485	0.0014854	0.0014615	0.0002362	16.16	0.00147925	0.0012897	0.0010111	0.0014792	0.001498	0.0012457	0.0008314	0.0012258	0.0002624	21.409	0.0012677	0.856988	0.24	-0.222653
P09468	ATPE_ARATH	ATP synthase epsilon chain, chloroplastic	0.0026861	0.0025637	0.0026716	0.00104	0.0022501	0.0020437	0.0022092	0.0006266	28.36	0.0024069	0.0020556	0.0022448	0.0027312	0.0020583	0.001471	0.0020547	0.0021026	0.0004051	19.268	0.00205695	0.854606	0.699	-0.226669
Q94K71	CBBY_ARATH	CBBY-like protein	0.0007437	0.0006524	0.000943	0.00081	0.0011052	0.0006262	0.0008134	0.0001832	22.52	0.00077685	1.54e-05	0.0006219	0.0010219	0.0007043	0.0006009	0.0007092	0.0006123	0.0003293	53.784	0.0006631	0.853575	0.18	-0.22841
Q01908	ATPG1_ARATH	ATP synthase gamma chain 1, chloroplastic	0.0055541	0.0057327	0.007957	0.0069618	0.0074376	0.0061274	0.0066284	0.0009735	14.69	0.0065446	0.0055995	0.0050229	0.0057644	0.0055021	0.0055482	0.0063774	0.0056357	0.0004403	7.812	0.00557385	0.851672	0.065	-0.231631
O22229	TRXB3_ARATH	NADPH-dependent thioredoxin reductase 3	0.0004926	0.0005043	0.0005611	0.0004208	0.0005183	0.0003445	0.0004736	7.8e-05	16.47	0.00049845	0.0001528	0.0003318	0.000532	0.0005948	0.0003287	0.0005139	0.000409	0.0001665	40.72	0.00042285	0.84833	0.699	-0.237303
Q9M9Q6	SCP50_ARATH	Serine carboxypeptidase-like 50	0.0001838	0.0001938	0.0001922	0.0001976	0.0001688	0.0001969	0.0001888	1.1e-05	5.82	0.000193	0.0001519	0.0001741	0.0001877	7.88e-05	0.0002522	8.61e-05	0.0001551	6.55e-05	42.217	0.000163	0.84456	0.18	-0.243729
F4JFN3	HS906_ARATH	Heat shock protein 90-6, mitochondrial	0.0003592	0.0002839	0.0004084	0.0004147	0.0004296	0.0002798	0.0003626	6.69e-05	18.44	0.0003838	0.0002972	0.0003419	0.0004406	0.0005195	0.0003034	5.06e-05	0.0003255	0.00016	49.15	0.00032265	0.840672	1	-0.250385
Q9MAP3	RK11_ARATH	50S ribosomal protein L11, chloroplastic	0.0010774	0.0011847	0.0013271	0.0009922	0.0010415	0.0006152	0.0010397	0.0002398	23.06	0.00105945	0.0008992	0.0010964	0.0015446	0.0008657	0.0006517	0.0006701	0.0009546	0.0003322	34.803	0.00088245	0.832932	0.589	-0.263729
P56788	YCF4_ARATH	Photosystem I assembly protein Ycf4	0.0002259	0.0001672	0.0002263	0.0001948	0.0002271	0.0001907	0.0002053	2.5e-05	12.16	0.00021035	0.0001829	0.0001666	0.0001656	0.0002474	0.000123	0.0002121	0.0001829	4.28e-05	23.393	0.00017475	0.830758	0.24	-0.267499
O49506	GLO5_ARATH	Peroxisomal (S)-2-hydroxy-acid oxidase GLO5	0.0015752	0.0019702	0.0022127	0.0023973	0.0029116	0.0016931	0.0021267	0.0004926	23.16	0.00209145	0.0014298	0.0012673	0.0021621	0.0017802	0.0019599	0.0016912	0.0017151	0.0003306	19.277	0.0017357	0.829903	0.132	-0.268986
Q94A68	Y1669_ARATH	Uncharacterized oxidoreductase At1g06690, chloroplastic	0.0001215	0.000101	0.0001714	0.000162	0.0001459	1.84e-05	0.00012	5.62e-05	46.79	0.0001337	0.000141	9.15e-05	0.0001688	1.64e-05	0.0001303	1.97e-05	9.46e-05	6.43e-05	67.941	0.0001109	0.829469	0.485	-0.26974
A0A1P8ATL2	A0A1P8ATL2_ARATH	Chloroplast RNA binding protein	0.0025543	0.002854	0.0034943	0.0030965	0.0031754	0.0023047	0.0029132	0.0004342	14.9	0.00297525	0.0023286	0.0025977	0.0028434	0.0029319	0.002308	0.000828	0.0023063	0.0007682	33.309	0.00246315	0.82788	0.18	-0.272506
P55229	GLGL1_ARATH	Glucose-1-phosphate adenylyltransferase large subunit 1, chloroplastic	0.0009742	0.0008774	0.0010543	0.0009805	0.0011346	0.0008287	0.000975	0.000112	11.49	0.00097735	0.0008848	0.0007318	0.0010663	0.0010871	0.0005804	0.000342	0.0007821	0.0002903	37.114	0.0008083	0.827032	0.394	-0.273984
Q9XF89	CB5_ARATH	Chlorophyll a-b binding protein CP26, chloroplastic	0.0057613	0.0026527	0.0082199	0.0083472	0.0056816	0.0061495	0.0061353	0.0020839	33.96	0.0059554	0.0063622	0.0060795	0.0028591	0.0037214	0.0067758	0.0002311	0.0043382	0.0025498	58.775	0.00490045	0.822858	0.485	-0.281284
P56773	CYB6_ARATH	Cytochrome b6	0.0025	0.004166	0.0036468	0.0036684	0.0038359	0.0036596	0.0035795	0.0005646	15.77	0.003664	0.0037615	0.0028941	0.002987	0.0037387	0.0029341	0.0016861	0.0030002	0.0007573	25.241	0.00296055	0.80801	0.31	-0.307554
Q9LYA9	CP41A_ARATH	Chloroplast stem-loop binding protein of 41 kDa a, chloroplastic	0.0046083	0.0066337	0.0046697	0.0061368	0.0073914	0.0068408	0.0060468	0.0011624	19.22	0.00638525	0.005818	0.004468	0.0068221	0.0059008	0.0044982	0.0020702	0.0049296	0.0016667	33.811	0.0051581	0.807815	0.132	-0.307903
P56801	RR8_ARATH	30S ribosomal protein S8, chloroplastic	0.0003481	0.0004044	0.0004579	0.0003523	0.0004204	0.0003138	0.0003828	5.37e-05	14.03	0.00037835	0.0002312	0.0003725	0.0004873	0.0003918	0.0002385	1.23e-05	0.0002889	0.0001669	57.769	0.0003055	0.807453	0.394	-0.308549
Q9SK50	TIC55_ARATH	Protein TIC 55, chloroplastic	0.0003735	0.0003242	0.0004361	0.0003986	0.0003765	0.0003433	0.0003754	3.97e-05	10.58	0.000375	0.0002894	0.0003004	0.0005401	0.0005423	0.0003047	0.0002066	0.0003639	0.0001419	38.995	0.00030255	0.8068	0.394	-0.309717
Q9SR70	FK164_ARATH	Peptidyl-prolyl cis-trans isomerase FKBP16-4, chloroplastic	0.0001417	0.000172	0.0002024	0.0001645	0.0002138	0.0001894	0.0001807	2.64e-05	14.64	0.0001807	9.86e-05	0.0001531	3.46e-05	0.0001381	0.0002026	0.0001997	0.0001378	6.4e-05	46.426	0.0001456	0.805755	0.24	-0.311586
P93306	NDUS2_ARATH	NADH dehydrogenase [ubiquinone] iron-sulfur protein 2	0.0001766	7.76e-05	0.0002202	0.0001993	0.0002633	0.000183	0.0001867	6.19e-05	33.17	0.00019115	0.0001769	0.0001301	0.0001967	0.0002823	9.3e-06	1.11e-05	0.0001344	0.0001081	80.425	0.0001535	0.803034	0.394	-0.316467
P93014	RR5_ARATH	30S ribosomal protein S5, chloroplastic	0.0004627	0.0004783	0.000517	0.0004203	0.0004442	0.000416	0.0004564	3.81e-05	8.36	0.00045345	0.0003333	0.0002888	0.000571	0.000468	0.0002614	0.0003938	0.000386	0.0001173	30.377	0.00036355	0.801742	0.24	-0.31879
P25851	F16P1_ARATH	Fructose-1,6-bisphosphatase 1, chloroplastic	0.0080113	0.007815	0.0086288	0.0079543	0.0068059	0.0078727	0.007848	0.0005891	7.51	0.0079135	0.0044997	0.0068903	0.0095425	0.005769	0.0046472	0.0074014	0.0064583	0.0019068	29.525	0.00632965	0.799855	0.132	-0.32219
Q9M0R3	Q9M0R3_ARATH	T-complex protein 11	0.0003033	0.0004939	0.0004501	0.0005426	0.0004924	0.0004132	0.0004492	8.39e-05	18.67	0.00047125	0.0004064	0.0003996	0.000354	3.38e-05	0.0004737	2.89e-05	0.0002827	0.0001985	70.187	0.0003768	0.799576	0.065	-0.322694
P25864	RK9_ARATH	50S ribosomal protein L9, chloroplastic	0.0014307	0.001258	0.0013331	0.0010994	0.0013156	0.0012035	0.0012734	0.0001144	8.99	0.0012868	0.0003736	0.0017849	0.001666	0.0002644	0.0003556	0.0019144	0.0010598	0.0008029	75.755	0.0010198	0.792509	1	-0.335502
Q9FH02	FTSH5_ARATH	ATP-dependent zinc metalloprotease FTSH 5, chloroplastic	0.0088377	0.0087422	0.0084867	0.0084183	0.0079681	0.0069381	0.0082318	0.0007029	8.54	0.0084525	0.008187	0.0061694	0.0097965	0.0071148	0.0058622	0.0054536	0.0070972	0.0016469	23.205	0.0066421	0.785815	0.18	-0.347739
Q9C9C4	ENO1_ARATH	Enolase 1, chloroplastic	2.71e-05	8.29e-05	5.6e-06	0.0001533	0.0001341	0.0001046	8.46e-05	5.85e-05	69.16	9.375e-05	7.8e-05	0.0001062	4.25e-05	9.7e-06	0.0001176	6.88e-05	7.05e-05	4.01e-05	56.855	7.34e-05	0.782933	0.699	-0.353039
Q9LR75	HEM61_ARATH	Coproporphyrinogen-III oxidase 1, chloroplastic	0.0006142	0.0003674	0.0006421	0.0007349	0.0006447	0.0005921	0.0005992	0.0001235	20.61	0.00062815	0.0004967	0.0004729	0.0007006	0.0007305	0.0004012	0.0004847	0.0005478	0.0001345	24.551	0.0004907	0.781183	0.589	-0.356268
Q9LRS0	GLO2_ARATH	(S)-2-hydroxy-acid oxidase GLO2	0.0018943	0.0025681	0.0027675	0.0031559	0.0029293	0.0019521	0.0025445	0.0005188	20.39	0.0026678	0.0019494	0.0015965	0.002196	0.0019364	0.0022972	0.0023962	0.002062	0.0002933	14.224	0.0020727	0.776932	0.132	-0.364139
F4I3R1	F4I3R1_ARATH	Peptidase M1 family protein	0.0006881	0.00033	0.0005831	0.0005489	0.0005124	0.0005294	0.000532	0.000117	21.99	0.00053915	0.0004604	0.0002469	0.000529	0.0006496	0.0002551	0.000374	0.0004192	0.0001584	37.795	0.0004172	0.773811	0.18	-0.369948
Q84WU0	OFUT5_ARATH	O-fucosyltransferase 5	0.0002616	0.0002548	0.0003779	0.0003255	0.0003896	0.0003665	0.0003293	5.92e-05	17.98	0.000346	0.0002632	0.0002473	0.0002573	0.0003232	0.000272	0.0003213	0.0002807	3.32e-05	11.818	0.0002676	0.77341	0.18	-0.370694
Q42536	PORA_ARATH	Protochlorophyllide reductase A, chloroplastic	0.0002068	0.0001855	0.0002877	0.0002492	0.0002146	0.0002094	0.0002255	3.68e-05	16.3	0.000212	0.0001929	2.06e-05	0.0002638	0.0003169	0.0001053	0.0001346	0.0001723	0.0001083	62.833	0.00016375	0.772406	0.394	-0.372569
Q8VYM4	PSRP2_ARATH	30S ribosomal protein 2, chloroplastic	0.0005178	0.00044	0.0004814	0.0004128	0.0005716	0.000456	0.0004799	5.75e-05	11.97	0.0004687	0.0003741	0.0001788	0.0005729	0.0005876	0.0003495	8.7e-05	0.0003583	0.0002024	56.477	0.0003618	0.771922	0.394	-0.373472
Q9ZUC1	AOR_ARATH	NADPH-dependent alkenal/one oxidoreductase, chloroplastic	0.0027313	0.0028829	0.002838	0.0026627	0.0024351	0.0013194	0.0024782	0.0005893	23.78	0.002697	0.0025424	0.0022745	0.0018653	0.0027484	0.0010536	0.0010716	0.0019259	0.0007311	37.961	0.0020699	0.767482	0.132	-0.381794
O82663	SDHA1_ARATH	Succinate dehydrogenase [ubiquinone] flavoprotein subunit 1, mitochondrial	0.000714	0.0004939	0.0006695	0.000748	0.0008763	0.0006134	0.0006859	0.0001291	18.82	0.00069175	0.0008161	0.0005726	0.0005948	0.0004786	0.0004234	4.78e-05	0.0004889	0.0002547	52.093	0.0005256	0.759812	0.093	-0.396285
Q8W493	FNRL2_ARATH	Ferredoxin--NADP reductase, leaf isozyme 2, chloroplastic	0.0016886	0.0014074	0.0009739	0.0021109	0.0017127	0.00081	0.0014506	0.0004901	33.78	0.001548	0.0012351	0.0012112	0.0018553	0.0002339	0.0011318	0.0003918	0.0010098	0.0006008	59.497	0.0011715	0.756783	0.31	-0.402049
Q9FGC7	ZEP_ARATH	Zeaxanthin epoxidase, chloroplastic	0.0002763	0.0002351	0.000205	4.33e-05	0.000263	0.0001645	0.0001979	8.58e-05	43.37	0.00022005	0.0002688	0.0001468	0.0002442	0.0001852	2.88e-05	3.16e-05	0.0001509	0.0001029	68.189	0.000166	0.754374	0.394	-0.406648
P56799	RR4_ARATH	30S ribosomal protein S4, chloroplastic	0.0017102	0.0015001	0.0017936	0.001302	0.0016745	0.0015403	0.0015868	0.0001769	11.15	0.0016074	0.0007454	0.001365	0.0021272	0.0013803	0.0010561	0.000772	0.001241	0.0005138	41.403	0.00121055	0.753111	0.132	-0.409066
Q9SCY0	PGMP_ARATH	Phosphoglucomutase, chloroplastic	0.0014933	0.0018606	0.0011376	0.0016833	0.0016814	0.0015527	0.0015681	0.0002461	15.69	0.00161705	0.0008342	0.0007233	0.0018481	0.0014971	0.001282	0.0011301	0.0012191	0.0004192	34.387	0.00120605	0.745833	0.132	-0.423075
Q944G9	ALFP2_ARATH	Fructose-bisphosphate aldolase 2, chloroplastic	0.0012289	0.0017937	0.0018026	0.0017465	0.0017467	0.0014071	0.0016209	0.0002424	14.96	0.0017466	0.0017196	0.0007682	0.0016485	0.0022584	0.0009125	0.0009517	0.0013765	0.0005891	42.797	0.0013001	0.74436	0.24	-0.425927
Q9FGS0	CP31B_ARATH	RNA-binding protein CP31B, chloroplastic	0.0007067	0.0008026	0.0007719	0.0007504	0.000784	0.0006334	0.0007415	6.24e-05	8.41	0.00076115	0.0005792	0.0005499	0.0008935	0.0007228	0.0004715	3.96e-05	0.0005427	0.0002881	53.087	0.00056455	0.741707	0.132	-0.431079
Q9MA79	F16P2_ARATH	Fructose-1,6-bisphosphatase, cytosolic	0.0016233	0.0020495	0.0020616	0.0025199	0.0022871	0.0021189	0.0021101	0.0002975	14.1	0.00209025	0.0017045	0.0020198	0.0024951	0.0012892	0.0009824	0.0007459	0.0015395	0.0006594	42.83	0.00149685	0.716111	0.093	-0.481746
Q3EDH2	Q3EDH2_ARATH	Ribosomal protein L4	1.76e-05	0.0004534	0.0004429	0.0003672	0.0002875	0.0002936	0.0003104	0.0001599	51.51	0.0003304	0.0003601	0.0002485	0.0005301	1.4e-06	0.0002239	1.65e-05	0.0002301	0.0002026	88.05	0.0002362	0.714891	0.31	-0.484205
Q9SI75	EFGC_ARATH	Elongation factor G, chloroplastic	0.0018833	0.0016567	0.0023978	0.0016927	0.001782	0.0022685	0.0019468	0.000312	16.03	0.00183265	0.0012752	0.001344	0.0021112	0.0017246	0.0010895	0.0006056	0.0013583	0.000519	38.21	0.0013096	0.714594	0.065	-0.484805
P10896	RCA_ARATH	Ribulose bisphosphate carboxylase/oxygenase activase, chloroplastic	0.010006	0.0081389	0.0118195	0.0127337	0.0087536	0.0087708	0.0100371	0.0018603	18.53	0.0093884	0.0101453	0.0074494	0.0109276	0.0034221	0.0059377	0.0004939	0.006396	0.0039898	62.379	0.00669355	0.71296	0.132	-0.488108
Q9FI56	CLPC1_ARATH	Chaperone protein ClpC1, chloroplastic	0.0084904	0.0076708	0.0098466	0.008502	0.0095729	0.0078141	0.0086495	0.0008931	10.33	0.0084962	0.0063922	0.0057221	0.009739	0.0079516	0.0054009	0.0052358	0.0067403	0.0017706	26.269	0.00605715	0.712925	0.093	-0.488179
P92959	RK24_ARATH	50S ribosomal protein L24, chloroplastic	0.0001165	0.0001305	0.0001619	0.0001095	0.0001264	0.0001098	0.0001258	1.97e-05	15.64	0.00012145	5.8e-06	7.92e-05	0.0001673	0.0001063	5.98e-05	9.13e-05	8.5e-05	5.33e-05	62.729	8.525e-05	0.701935	0.065	-0.510591
P56756	NDHK_ARATH	NAD(P)H-quinone oxidoreductase subunit K, chloroplastic	0.0004917	0.0004497	0.000655	0.0006094	0.0005196	0.0005009	0.0005377	7.8e-05	14.51	0.00051025	0.000337	0.000332	0.0005369	0.0005211	0.0003791	0.0001172	0.0003705	0.0001531	41.323	0.00035805	0.701715	0.132	-0.511043
P56766	PSAA_ARATH	Photosystem I P700 chlorophyll a apoprotein A1	0.0054515	0.0040905	0.0030084	0.0031717	0.0043882	0.0044491	0.0040932	0.0009038	22.08	0.00423935	0.0043775	0.0030636	0.0032426	0.0009754	0.0028432	0.0010857	0.002598	0.0013251	51.003	0.0029534	0.696663	0.065	-0.521466
Q9T0P4	GLTB2_ARATH	Ferredoxin-dependent glutamate synthase 2, chloroplastic	0.002764	0.0029511	0.0027042	0.0020416	0.0027168	0.0022961	0.002579	0.0003395	13.16	0.0027105	0.0013045	0.0018323	0.0032476	0.0029914	0.0019435	0.0013129	0.0021054	0.0008318	39.511	0.0018879	0.696514	0.394	-0.521777
Q940V1	Q940V1_ARATH	AT4g39960/T5J17_130	0.0002266	0.0002422	0.0002037	0.0002538	0.000254	8.4e-06	0.0001981	9.49e-05	47.88	0.0002344	0.0002795	0.0002069	0.000336	3.11e-05	2.45e-05	0.0001191	0.0001662	0.0001295	77.937	0.000163	0.695392	0.937	-0.524101
O23404	PPDK1_ARATH	Pyruvate, phosphate dikinase 1, chloroplastic	0.0007915	0.0010481	0.0011652	0.0013341	0.0011173	0.0011958	0.0011087	0.0001822	16.43	0.00114125	0.0006936	0.0007457	0.001145	0.0007996	0.0007672	0.0011788	0.0008883	0.000215	24.201	0.0007834	0.68644	0.132	-0.542794
O82662	SUCB_ARATH	Succinate--CoA ligase [ADP-forming] subunit beta, mitochondrial	1.62e-05	0.0001863	0.0001814	0.0002243	0.0003246	0.0002417	0.0001958	0.000102	52.11	0.0002053	0.0001937	0.0001232	0.0001541	1.26e-05	0.0001599	4.44e-05	0.0001147	7.11e-05	62.008	0.00013865	0.675353	0.093	-0.566286
Q9SD46	PER36_ARATH	Peroxidase 36	0.0004951	0.0006685	0.0006426	0.0003649	0.0004737	0.0008359	0.0005801	0.0001685	29.05	0.00056885	0.0004071	0.0005239	0.0003561	0.0003554	0.0005186	0.0002783	0.0004066	9.79e-05	24.086	0.0003816	0.670827	0.093	-0.575987
Q8LPM0	Q8LPM0_ARATH	Allyl alcohol dehydrogenase-like protein	0.0001578	4.83e-05	0.0001551	0.0002035	0.0001438	7.79e-05	0.0001311	5.72e-05	43.66	0.00014945	0.0002763	1.91e-05	0.0001803	1.93e-05	0.0003343	3.7e-06	0.0001389	0.0001454	104.706	9.98e-05	0.667782	0.937	-0.582551
A0A1I9LS34	A0A1I9LS34_ARATH	Endoribonuclease L-PSP family protein	0.0001871	0.0001996	0.000192	0.0001707	0.0001988	0.0001473	0.0001826	2.03e-05	11.1	0.00018955	1.65e-05	0.0001967	3.38e-05	0.0002418	5.43e-05	0.0002232	0.0001277	0.0001034	80.963	0.0001255	0.662094	0.818	-0.594891
F4K9Y6	F4K9Y6_ARATH	Phosphoglycerate/bisphosphoglycerate mutase family protein	0.001282	0.0006044	0.0015017	0.0014788	0.0013163	0.0011553	0.0012231	0.0003294	26.93	0.00129915	0.0010677	0.0008521	0.0014253	0.000815	0.0007577	0.0004817	0.0008999	0.000319	35.448	0.00083355	0.641612	0.132	-0.640227
F4K371	F4K371_ARATH	Ubiquitin-associated (UBA)/TS-N domain protein	0.000819	0.0008065	0.0009875	0.0005176	0.0004056	0.0003369	0.0006455	0.0002616	40.52	0.00066205	0.0007114	0.0003964	0.0003858	0.0004448	0.0003655	0.0005626	0.0004777	0.0001346	28.175	0.0004206	0.635299	0.31	-0.654491
Q8L940	PDX13_ARATH	Pyridoxal 5'-phosphate synthase subunit PDX1.3	0.000134	0.0001075	0.0002017	0.0001045	0.0001526	0.0001393	0.0001399	3.56e-05	25.41	0.00013665	8.73e-05	8.33e-05	0.0001716	0.0001487	5.27e-05	8.18e-05	0.0001042	4.56e-05	43.743	8.53e-05	0.624222	0.18	-0.679868
Q9M8L6	Q9M8L6_ARATH	At1g80480	0.0008543	0.0001368	0.0001573	0.001077	0.0008992	0.0006345	0.0006265	0.0003973	63.41	0.0007444	0.0009755	0.0007431	0.0013996	0.0001797	4.89e-05	0.0001251	0.0005787	0.0005484	94.774	0.0004614	0.619828	0.818	-0.69006
Q9C4Z6	GPLPB_ARATH	Receptor for activated C kinase 1B	0.0005544	0.0005602	8.62e-05	0.0009184	0.0006984	0.0008763	0.0006157	0.0003012	48.92	0.0006293	0.0006793	9.7e-05	0.0007325	3.03e-05	0.0006193	0	0.0003597	0.0003508	97.525	0.00035815	0.569124	0.31	-0.813184
Q9LIB2	PHS1_ARATH	Alpha-glucan phosphorylase 1	2.95e-05	7.19e-05	5.92e-05	0.0001165	7.08e-05	9.26e-05	7.34e-05	2.95e-05	40.24	7.135e-05	0.0001296	3.71e-05	5.19e-05	3.49e-05	1.89e-05	1.73e-05	4.83e-05	4.19e-05	86.664	3.6e-05	0.504555	0.18	-0.986917
