# Supplementary material for: Disclosing proteins in the leaves of cork oak plants associated with the immune response to Phytophthora cinnamomi inoculation in the roots: A long-term proteomics approach
Source: PLoS One. 2021 Jan 22;16(1):e0245148. doi: 10.1371/journal.pone.0245148 (PMC7822296; doi:10.1371/journal.pone.0245148)
Supplement: S3 Table — List of the 1388 proteins identified by IDA analysis (Table S3.1.) and list of the 841 proteins quantified by SWATH-MS in control (C) or in inoculated (I) cork oak leaves (Table S3.2.). (XLSX) [file pone.0245148.s005.xlsx]

## Sheet: S3.1. Cork oak prot identif
Table S3.1. Proteins identified and quantified in cork oak leaves compared to the proteins deduced from the draft genome of cork oak. List of the 1388 proteins identified by IDA analysis.
N	Unused	Total	%Cov	%Cov(50)	%Cov(95)	Accession	Name	Species	Peptides(95%)		Collumn legends:
1	141.84	141.84	61.73	60.37	54.81	XP_023892191.1	ferredoxin-dependent glutamate synthase, chloroplastic [Quercus suber]	Quercus suber	81		N	Original protein number obtained from SWATH analysis
2	115.63	115.63	71.36	68.99	67.95	XP_023915912.1	protein SIEVE ELEMENT OCCLUSION B-like [Quercus suber]	Quercus suber	59		Unused	Unused Protein Score. Measure of the protein confidence, calculated from the confidence of peptides, from spectra that are not already completely used by higher scoring winning proteins
3	103.78	103.77	74.85	67.75	66.42	XP_023906005.1	protein SIEVE ELEMENT OCCLUSION B-like [Quercus suber]	Quercus suber	52		Total	Total Protein Score. Measure of the total amount of evidence for a detected protein, calculated using all of the peptides detected for the protein.
4	91.4	91.4	62.77	59.09	56.93	XP_023877751.1	chaperone protein ClpC, chloroplastic [Quercus suber]	Quercus suber	45		%Cov	% Coverage of the protein
4	0	91.4	62.77	59.09	56.93	XP_023877750.1	chaperone protein ClpC, chloroplastic [Quercus suber]	Quercus suber	45		%Cov(50)	% Coverage of the protein with 50% confidence
5	90.8	90.84	54.55	53.99	50.44	XP_023878090.1	linoleate 13S-lipoxygenase 2-1, chloroplastic-like [Quercus suber]	Quercus suber	45		%Cov(95)	% Coverage of the protein with 95% confidence
6	90.06	90.07	76.49	76.49	73.44	XP_023876033.1	transketolase, chloroplastic [Quercus suber]	Quercus suber	48		Protein accession	Protein Accession Number as described in the database (predicted proteins from the sea bass genome)
6	0	90.07	76.49	76.49	73.44	XP_023876014.1	transketolase, chloroplastic isoform X2 [Quercus suber]	Quercus suber	48		Description	Protein Name as described in the database
6	0	90.07	76.49	76.49	73.44	XP_023876008.1	transketolase, chloroplastic isoform X1 [Quercus suber]	Quercus suber	48		Peptides (95%)	Number of peptides with at least 95% confidence according to FDR analysis that contributted for the protein identification
7	73.6	73.59	31.73	28.33	25.45	XP_023903695.1	clathrin heavy chain 1 [Quercus suber]	Quercus suber	36		Yellow shading	Alternative proteins matched using the same peptides
8	72.8	72.8	72.46	71.19	70.13	XP_023924697.1	ribulose bisphosphate carboxylase/oxygenase activase, chloroplastic-like [Quercus suber]	Quercus suber	41
9	71.92	71.99	63.77	60.74	56.89	XP_023874451.1	LOW QUALITY PROTEIN: glycine dehydrogenase (decarboxylating), mitochondrial-like [Quercus suber]	Quercus suber	36
10	70.6	70.62	52.92	51.49	49.79	XP_023886202.1	stromal 70 kDa heat shock-related protein, chloroplastic [Quercus suber]	Quercus suber	37
11	69.71	69.72	45.48	43.85	43.85	XP_023912838.1	presequence protease 1, chloroplastic/mitochondrial-like [Quercus suber]	Quercus suber	36
12	68.16	68.16	42.19	34.93	30.43	XP_023914896.1	LOW QUALITY PROTEIN: tripeptidyl-peptidase 2-like [Quercus suber]	Quercus suber	34
13	67.47	67.48	37.53	34.77	32.92	XP_023883525.1	LOW QUALITY PROTEIN: uncharacterized protein LOC111995817 [Quercus suber]	Quercus suber	32
14	67.32	67.32	62.16	61.95	59.25	XP_023898194.1	glutamate--glyoxylate aminotransferase 2 [Quercus suber]	Quercus suber	36
15	66.04	66.03	98.88	91.79	89.55	XP_023910380.1	beta carbonic anhydrase 1, chloroplastic-like isoform X2 [Quercus suber]	Quercus suber	40
15	0	66.03	79.34	73.65	71.86	XP_023910373.1	carbonic anhydrase, chloroplastic-like isoform X1 [Quercus suber]	Quercus suber	40
16	64.34	64.34	69.57	69.57	67.49	XP_023906670.1	phosphoglycerate kinase, chloroplastic [Quercus suber]	Quercus suber	34
17	63.94	63.95	73.48	72.69	71.51	XP_023910696.1	dihydrolipoyl dehydrogenase 1, mitochondrial [Quercus suber]	Quercus suber	34
18	62.31	62.3	71.57	68.86	66.34	XP_023879636.1	serine hydroxymethyltransferase, mitochondrial isoform X1 [Quercus suber]	Quercus suber	31
19	61.34	61.37	65.93	65.93	61.28	XP_023912027.1	glyceraldehyde-3-phosphate dehydrogenase B, chloroplastic [Quercus suber]	Quercus suber	39
20	60.49	60.53	46.73	45.06	44.09	XP_023887850.1	ATP-dependent zinc metalloprotease FTSH, chloroplastic [Quercus suber]	Quercus suber	30
21	59.73	59.74	33.04	28.82	23.32	XP_023898560.1	alpha-glucan water dikinase, chloroplastic [Quercus suber]	Quercus suber	27
22	59.7	59.71	71.17	71.17	69.07	XP_023926621.1	oxygen-evolving enhancer protein 1, chloroplastic [Quercus suber]	Quercus suber	29
23	58.78	58.85	75.34	73.71	72.09	XP_023909163.1	peroxisomal (S)-2-hydroxy-acid oxidase isoform X1 [Quercus suber]	Quercus suber	29
24	58.45	58.47	73.53	73.28	69.85	XP_023885445.1	aminomethyltransferase, mitochondrial-like [Quercus suber]	Quercus suber	29
25	57.08	57.08	71.98	67.58	67.58	XP_023915662.1	ribulose bisphosphate carboxylase small chain, chloroplastic-like [Quercus suber]	Quercus suber	38
26	54.58	54.58	43.78	42.77	39.66	XP_023923428.1	aconitate hydratase, cytoplasmic [Quercus suber]	Quercus suber	26
27	54.23	54.23	55.68	54.86	53.71	XP_023927265.1	ruBisCO large subunit-binding protein subunit beta, chloroplastic [Quercus suber]	Quercus suber	28
28	53.93	53.94	33.19	29.91	26.93	XP_023922118.1	translocase of chloroplast 159, chloroplastic [Quercus suber]	Quercus suber	25
29	53.56	53.56	72.56	70.98	67.81	XP_023914486.1	chloroplast stem-loop binding protein of 41 kDa b, chloroplastic isoform X2 [Quercus suber]	Quercus suber	26
29	0	53.56	63.92	63.44	60.61	XP_023914485.1	chloroplast stem-loop binding protein of 41 kDa b, chloroplastic isoform X1 [Quercus suber]	Quercus suber	26
30	53.49	53.63	59.73	58.53	58.53	XP_023917736.1	ruBisCO large subunit-binding protein subunit alpha [Quercus suber]	Quercus suber	28
31	51.09	51.21	79.27	77.24	76.02	XP_023920387.1	catalase isozyme 1 [Quercus suber]	Quercus suber	26
32	50.92	50.91	47.62	43.72	40.98	XP_023883566.1	ATP-dependent zinc metalloprotease FTSH 2, chloroplastic [Quercus suber]	Quercus suber	25
33	50.37	50.38	59.31	57.93	55.69	XP_023912627.1	leucine aminopeptidase 1-like [Quercus suber]	Quercus suber	25
34	49.92	49.92	65.18	64	64	XP_023882224.1	glycerate dehydrogenase isoform X1 [Quercus suber]	Quercus suber	27
34	0	49.92	71.24	71.24	71.24	XP_023882225.1	glycerate dehydrogenase isoform X2 [Quercus suber]	Quercus suber	27
35	49.01	49.03	67.72	67.48	67.48	XP_023925965.1	phosphoribulokinase, chloroplastic isoform X2 [Quercus suber]	Quercus suber	24
35	0	49.03	67.72	67.48	67.48	XP_023925964.1	phosphoribulokinase, chloroplastic isoform X1 [Quercus suber]	Quercus suber	24
36	48.64	48.64	68.53	68.17	68.17	XP_023883416.1	ATP synthase subunit beta, mitochondrial-like [Quercus suber]	Quercus suber	25
36	0	48.64	68.53	68.17	68.17	XP_023880780.1	ATP synthase subunit beta, mitochondrial [Quercus suber]	Quercus suber	25
37	48.19	48.28	46.79	44.34	38.3	XP_023879124.1	LOW QUALITY PROTEIN: elongation factor G-2, chloroplastic-like [Quercus suber]	Quercus suber	24
38	48.1	48.55	65.25	65.25	62.5	XP_023872838.1	chloroplast stem-loop binding protein of 41 kDa a, chloroplastic [Quercus suber]	Quercus suber	25
39	47.72	47.78	61.05	61.05	58.01	XP_023921941.1	ferredoxin--NADP reductase, leaf isozyme, chloroplastic [Quercus suber]	Quercus suber	25
40	47.6	47.75	49.88	45.56	40.99	XP_023905993.1	5-methyltetrahydropteroyltriglutamate--homocysteine methyltransferase-like [Quercus suber]	Quercus suber	23
41	47.27	47.37	69.44	68.43	68.43	XP_023884372.1	fructose-bisphosphate aldolase 1, chloroplastic [Quercus suber]	Quercus suber	24
42	46.98	56.92	72.03	71.04	64.11	XP_023883564.1	glyceraldehyde-3-phosphate dehydrogenase A, chloroplastic [Quercus suber]	Quercus suber	25
43	46.75	46.95	44.25	39.15	36.54	XP_023926822.1	elongation factor 2 [Quercus suber]	Quercus suber	23
44	46.62	67.31	62.63	62.63	62.63	XP_023905125.1	glycine dehydrogenase (decarboxylating), mitochondrial-like, partial [Quercus suber]	Quercus suber	25
45	46.56	46.62	60.52	58.37	55.58	XP_023883996.1	aspartate aminotransferase, chloroplastic [Quercus suber]	Quercus suber	24
45	0	46.62	60.52	58.37	55.58	XP_023883995.1	aspartate aminotransferase, chloroplastic [Quercus suber]	Quercus suber	24
46	45.66	45.78	69.01	69.01	62.4	XP_023885345.1	monodehydroascorbate reductase, seedling isozyme [Quercus suber]	Quercus suber	20
47	45.45	45.51	33.78	31.4	22.69	XP_023921022.1	phosphoenolpyruvate carboxylase 2-like [Quercus suber]	Quercus suber	21
48	44.5	44.51	64.89	64.89	64.89	XP_023898841.1	glutamine synthetase cytosolic isozyme 2 [Quercus suber]	Quercus suber	26
49	44.33	44.33	55.64	53.73	48.18	XP_023895725.1	glucose-1-phosphate adenylyltransferase large subunit 3, chloroplastic/amyloplastic [Quercus suber]	Quercus suber	22
50	43.73	43.75	71.14	70.85	70.85	XP_023872878.1	glyceraldehyde-3-phosphate dehydrogenase, cytosolic isoform X2 [Quercus suber]	Quercus suber	23
50	0	43.75	70.93	70.64	70.64	XP_023872877.1	glyceraldehyde-3-phosphate dehydrogenase, cytosolic isoform X1 [Quercus suber]	Quercus suber	23
51	43.53	43.6	38.54	34.67	31.73	XP_023900177.1	heat shock 70 kDa protein 15-like [Quercus suber]	Quercus suber	22
52	42.56	42.61	63.75	62.98	62.98	XP_023917302.1	2-methylene-furan-3-one reductase-like [Quercus suber]	Quercus suber	23
53	42.09	42.09	66.88	64.01	64.01	XP_023896535.1	triosephosphate isomerase, chloroplastic [Quercus suber]	Quercus suber	22
54	41.97	41.98	62.53	59.79	56.42	XP_023870341.1	UTP--glucose-1-phosphate uridylyltransferase [Quercus suber]	Quercus suber	23
55	41.8	41.81	52.22	43.7	42.22	XP_023908497.1	aldehyde dehydrogenase family 2 member B4, mitochondrial-like [Quercus suber]	Quercus suber	21
56	41.74	64.4	70.46	69.41	69.41	XP_023928450.1	ribulose bisphosphate carboxylase/oxygenase activase, chloroplastic isoform X1 [Quercus suber]	Quercus suber	23
57	41.44	41.5	36.32	35.2	31.34	XP_023884602.1	heat shock protein 90-5, chloroplastic [Quercus suber]	Quercus suber	20
58	41.29	41.41	38.38	35.23	31.72	XP_023913953.1	endoplasmin homolog isoform X2 [Quercus suber]	Quercus suber	20
58	0	41.41	38.33	35.19	31.68	XP_023913952.1	endoplasmin homolog isoform X1 [Quercus suber]	Quercus suber	20
59	40.89	41	26.28	24.69	20.67	XP_023912887.1	carbamoyl-phosphate synthase large chain, chloroplastic [Quercus suber]	Quercus suber	22
59	0	41	26.28	24.69	20.67	XP_023912886.1	carbamoyl-phosphate synthase large chain, chloroplastic [Quercus suber]	Quercus suber	22
59	0	41	26.28	24.69	20.67	XP_023912885.1	carbamoyl-phosphate synthase large chain, chloroplastic [Quercus suber]	Quercus suber	22
60	40.65	40.7	32.2	32.06	28.95	XP_023927413.1	heat shock cognate protein 80-like [Quercus suber]	Quercus suber	20
61	40.18	40.2	34.82	28.9	25.88	XP_023898078.1	pyruvate, phosphate dikinase, chloroplastic-like [Quercus suber]	Quercus suber	21
62	40.15	42.41	33.9	33.9	30.97	XP_023919226.1	probable mediator of RNA polymerase II transcription subunit 37c [Quercus suber]	Quercus suber	22
63	40.1	40.11	35.46	31.71	29.71	XP_023926026.1	probable galactinol--sucrose galactosyltransferase 2 [Quercus suber]	Quercus suber	20
64	39.87	39.99	38.41	34.08	33.09	XP_023916500.1	cell division cycle protein 48 homolog [Quercus suber]	Quercus suber	20
65	39.45	39.51	23.23	22	19.05	XP_023915485.1	coatomer subunit alpha-1 isoform X2 [Quercus suber]	Quercus suber	19
65	0	39.51	26.2	24.81	21.48	XP_023915484.1	coatomer subunit alpha-1 isoform X1 [Quercus suber]	Quercus suber	19
66	38.91	38.93	61.85	61.6	61.6	XP_023923135.1	photosystem II stability/assembly factor HCF136, chloroplastic [Quercus suber]	Quercus suber	19
67	38.68	38.7	53.26	50.57	48.66	XP_023893032.1	oxygen-evolving enhancer protein 2, chloroplastic [Quercus suber]	Quercus suber	20
68	38.59	38.62	47.11	47.11	45.66	XP_023900391.1	elongation factor TuB, chloroplastic [Quercus suber]	Quercus suber	19
69	38.57	38.61	38.68	36.03	35	XP_023873748.1	heat shock 70 kDa protein, mitochondrial [Quercus suber]	Quercus suber	19
70	37.48	37.5	51.02	46.94	46.94	XP_023899868.1	sedoheptulose-1,7-bisphosphatase, chloroplastic [Quercus suber]	Quercus suber	21
71	37.37	37.42	50	48.61	48.61	XP_023908051.1	glutamine synthetase leaf isozyme, chloroplastic [Quercus suber]	Quercus suber	20
71	0	37.42	50	48.61	48.61	XP_023908050.1	glutamine synthetase leaf isozyme, chloroplastic [Quercus suber]	Quercus suber	20
71	0	37.42	50	48.61	48.61	XP_023908049.1	glutamine synthetase leaf isozyme, chloroplastic [Quercus suber]	Quercus suber	20
72	37.27	37.32	48.11	43.64	42.27	XP_023921395.1	phosphoglucomutase, cytoplasmic [Quercus suber]	Quercus suber	20
73	37.23	37.31	29.97	26.26	23.48	XP_023894003.1	alpha-1,4 glucan phosphorylase L isozyme, chloroplastic/amyloplastic isoform X4 [Quercus suber]	Quercus suber	18
73	0	37.31	29.97	26.26	23.48	XP_023893995.1	alpha-1,4 glucan phosphorylase L isozyme, chloroplastic/amyloplastic isoform X3 [Quercus suber]	Quercus suber	18
73	0	37.31	29.63	25.97	23.22	XP_023893988.1	alpha-1,4 glucan phosphorylase L isozyme, chloroplastic/amyloplastic isoform X2 [Quercus suber]	Quercus suber	18
73	0	37.31	29.63	25.97	23.22	XP_023893980.1	alpha-1,4 glucan phosphorylase L isozyme, chloroplastic/amyloplastic isoform X1 [Quercus suber]	Quercus suber	18
74	37.03	37.05	39.19	33.38	32.95	XP_023897362.1	glycine--tRNA ligase, mitochondrial 1 [Quercus suber]	Quercus suber	19
75	36.88	36.96	25.52	23.04	17.22	XP_023875727.1	kinesin-like protein KIN-14B isoform X2 [Quercus suber]	Quercus suber	17
75	0	36.96	25.52	23.04	17.22	XP_023875726.1	kinesin-like protein KIN-14B isoform X1 [Quercus suber]	Quercus suber	17
76	36.8	36.8	63.13	58.09	58.09	XP_023914012.1	actin-7 [Quercus suber]	Quercus suber	19
77	36.45	36.49	48.39	45.85	42.64	XP_023891188.1	NADP-dependent malic enzyme [Quercus suber]	Quercus suber	18
78	36.36	38.12	48.94	44.17	41.17	XP_023929758.1	glucose-1-phosphate adenylyltransferase small subunit 1, chloroplastic [Quercus suber]	Quercus suber	18
79	36	36.11	26.93	20.77	16.73	XP_023928449.1	probable phosphoribosylformylglycinamidine synthase, chloroplastic/mitochondrial [Quercus suber]	Quercus suber	17
80	35.55	35.58	57.05	57.05	51.24	XP_023904708.1	UDP-sulfoquinovose synthase, chloroplastic [Quercus suber]	Quercus suber	18
81	35.42	35.43	65.32	61.07	54.36	XP_023887323.1	elongation factor 1-alpha [Quercus suber]	Quercus suber	20
81	0	35.43	65.32	61.07	54.36	XP_023887322.1	elongation factor 1-alpha [Quercus suber]	Quercus suber	20
82	35.22	35.24	37.93	35.7	32.41	XP_023885590.1	DEAD-box ATP-dependent RNA helicase 3, chloroplastic [Quercus suber]	Quercus suber	19
83	34.88	34.99	56.87	50.76	47.71	XP_023924705.1	protein plastid transcriptionally active 16, chloroplastic [Quercus suber]	Quercus suber	19
84	34.77	34.8	68.7	58.54	54.47	XP_023912101.1	acid phosphatase 1-like [Quercus suber]	Quercus suber	17
85	34.45	34.57	36.48	36.48	32.7	XP_023889024.1	patellin-3-like [Quercus suber]	Quercus suber	15
85	0	34.57	36.48	36.48	32.7	XP_023889018.1	patellin-3-like [Quercus suber]	Quercus suber	15
86	34.34	34.38	61.06	59.94	59.94	XP_023879742.1	fructose-bisphosphate aldolase, cytoplasmic isozyme 1 [Quercus suber]	Quercus suber	18
87	34.28	36.61	39.5	32.62	30.49	XP_023881450.1	alpha-glucan phosphorylase, H isozyme [Quercus suber]	Quercus suber	19
87	0	36.61	39.5	32.62	30.49	XP_023881449.1	alpha-glucan phosphorylase, H isozyme [Quercus suber]	Quercus suber	19
88	34.17	34.25	71.14	71.14	59.7	XP_023925994.1	photosystem I reaction center subunit II, chloroplastic-like [Quercus suber]	Quercus suber	16
89	33.48	33.57	32.95	30.66	28.08	XP_023874907.1	sulfite reductase [ferredoxin], chloroplastic [Quercus suber]	2.38749e+07	18
90	33.44	33.51	25.05	21.7	20.34	XP_023887977.1	plasma membrane ATPase 4 [Quercus suber]	Quercus suber	17
91	32.9	32.9	55.36	49.63	49.63	XP_023885719.1	serine--glyoxylate aminotransferase [Quercus suber]	Quercus suber	18
92	32.66	32.67	23.92	22.36	19.78	XP_023885807.1	leucine--tRNA ligase, cytoplasmic [Quercus suber]	Quercus suber	17
93	32.45	32.46	47.88	43.21	43.21	XP_023925108.1	rhodanese-like domain-containing protein 4, chloroplastic [Quercus suber]	Quercus suber	17
94	32.03	32.04	23.21	22.72	20.47	XP_023929194.1	2-oxoglutarate dehydrogenase, mitochondrial-like [Quercus suber]	Quercus suber	16
95	32	32	37.74	35.1	35.1	XP_023892083.1	fructose-1,6-bisphosphatase, chloroplastic-like [Quercus suber]	Quercus suber	16
95	0	32	35.18	35.18	35.18	XP_023929880.1	fructose-1,6-bisphosphatase, chloroplastic-like [Quercus suber]	Quercus suber	16
96	31.81	31.82	53.79	52.76	50.69	XP_023927625.1	lactoylglutathione lyase GLX1 [Quercus suber]	Quercus suber	17
96	0	31.82	53.79	52.76	50.69	XP_023927624.1	lactoylglutathione lyase GLX1 [Quercus suber]	Quercus suber	17
97	31.72	31.77	64.3	60.53	53.44	XP_023914970.1	enolase-like [Quercus suber]	Quercus suber	17
98	31.72	31.72	64.33	62.36	62.36	XP_023910640.1	malate dehydrogenase, glyoxysomal [Quercus suber]	Quercus suber	16
99	31.47	31.55	63.26	61.74	60.98	XP_023896722.1	40S ribosomal protein S4-1-like [Quercus suber]	Quercus suber	16
99	0	31.55	63.26	61.74	60.98	XP_023882036.1	40S ribosomal protein S4-1-like [Quercus suber]	Quercus suber	16
100	31.01	31.05	54.93	45.44	37.41	XP_023926755.1	carotenoid 9,10(9',10')-cleavage dioxygenase 1-like [Quercus suber]	Quercus suber	16
101	30.8	30.86	26.44	23.6	21.94	XP_023883698.1	protein TIC110, chloroplastic [Quercus suber]	Quercus suber	15
102	30.74	30.77	52.65	52.65	52.65	XP_023894409.1	chlorophyll a-b binding protein CP29.2, chloroplastic-like [Quercus suber]	Quercus suber	18
103	30.71	30.72	45.27	45.07	40.44	XP_023874688.1	NADP-dependent glyceraldehyde-3-phosphate dehydrogenase [Quercus suber]	Quercus suber	15
104	30.61	30.65	38.75	38.75	38.75	XP_023874301.1	protein disulfide-isomerase-like [Quercus suber]	Quercus suber	17
104	0	30.65	38.75	38.75	38.75	XP_023874300.1	protein disulfide-isomerase-like [Quercus suber]	Quercus suber	17
105	30.6	30.64	31.04	27.48	27.48	XP_023872207.1	glycerophosphodiester phosphodiesterase GDPDL3-like [Quercus suber]	Quercus suber	16
106	30.38	30.43	66.67	66.67	66.67	XP_023877687.1	chlorophyll a-b binding protein of LHCII type 1 [Quercus suber]	Quercus suber	18
107	30.19	30.22	39.68	35.45	35.45	XP_023923621.1	ADP,ATP carrier protein 3, mitochondrial [Quercus suber]	Quercus suber	15
108	30.08	30.11	51.91	50.38	44.27	XP_023926644.1	calcium sensing receptor, chloroplastic isoform X1 [Quercus suber]	Quercus suber	14
109	29.92	29.95	55.56	51.39	50.46	XP_023871616.1	peroxiredoxin Q, chloroplastic [Quercus suber]	Quercus suber	14
110	29.87	29.98	70.9	68.44	61.07	XP_023920661.1	60S ribosomal protein L7-4-like [Quercus suber]	Quercus suber	14
110	0	29.98	70.9	68.44	61.07	XP_023920660.1	60S ribosomal protein L7-4-like [Quercus suber]	Quercus suber	14
110	0	29.98	70.9	68.44	61.07	XP_023920647.1	60S ribosomal protein L7-4 [Quercus suber]	Quercus suber	14
111	29.53	29.67	40.52	38.12	35.54	XP_023873465.1	puromycin-sensitive aminopeptidase-like [Quercus suber]	Quercus suber	16
112	29.51	29.54	58.2	58.2	58.2	XP_023885279.1	20 kDa chaperonin, chloroplastic-like [Quercus suber]	Quercus suber	15
113	29.39	29.44	45.56	45.56	45.56	XP_023885943.1	probable aldo-keto reductase 2 isoform X2 [Quercus suber]	Quercus suber	15
113	0	29.44	45.56	45.56	45.56	XP_023885942.1	probable aldo-keto reductase 2 isoform X1 [Quercus suber]	Quercus suber	15
114	29.24	29.34	59.16	56.68	54.95	XP_023875635.1	puromycin-sensitive aminopeptidase-like [Quercus suber]	Quercus suber	16
115	29.24	29.27	63.77	56.16	56.16	XP_023888251.1	mitochondrial outer membrane protein porin 2-like [Quercus suber]	Quercus suber	15
116	29.16	29.22	19.2	18.12	17.43	XP_023895734.1	protein translocase subunit SecA, chloroplastic [Quercus suber]	Quercus suber	17
117	29.13	29.22	54.25	52.88	49.32	XP_023881419.1	50S ribosomal protein L1, chloroplastic [Quercus suber]	Quercus suber	15
118	28.95	31.11	39.46	34.82	24.92	XP_023909483.1	phosphoglucomutase, chloroplastic [Quercus suber]	Quercus suber	14
119	28.89	37.08	66.02	65.75	63.26	XP_023904353.1	ferredoxin--NADP reductase, leaf isozyme, chloroplastic-like [Quercus suber]	Quercus suber	20
120	28.8	28.9	46.28	42.45	42.45	XP_023910678.1	30S ribosomal protein S1, chloroplastic [Quercus suber]	Quercus suber	15
121	28.74	28.76	47.43	46.09	42.73	XP_023877142.1	tubulin beta-4 chain [Quercus suber]	Quercus suber	15
121	0	28.76	45.88	45.88	42.54	XP_023925755.1	tubulin beta-5 chain [Quercus suber]	Quercus suber	15
122	28.56	28.62	38.17	37.1	37.1	XP_023895747.1	glutathione reductase, chloroplastic [Quercus suber]	Quercus suber	15
122	0	28.62	38.17	37.1	37.1	XP_023895746.1	glutathione reductase, chloroplastic [Quercus suber]	Quercus suber	15
123	28.3	28.42	19.38	17.98	17.18	XP_023893788.1	alanine--tRNA ligase isoform X1 [Quercus suber]	Quercus suber	14
124	28.28	28.41	37.42	35.6	28.31	XP_023874963.1	uncharacterized protein LOC111987473 [Quercus suber]	Quercus suber	16
124	0	28.41	37.42	35.6	28.31	XP_023874962.1	uncharacterized protein LOC111987473 [Quercus suber]	Quercus suber	16
125	28	28	66.96	64.78	64.78	XP_023928336.1	peroxiredoxin-2E-2, chloroplastic-like [Quercus suber]	Quercus suber	14
126	27.96	27.98	59.34	56.63	54.82	XP_023879128.1	malate dehydrogenase [Quercus suber]	Quercus suber	14
127	27.92	28.28	51.94	51.94	50.24	XP_023886554.1	malate dehydrogenase, chloroplastic [Quercus suber]	Quercus suber	14
128	27.88	33.98	77.56	76.38	76.38	XP_023904762.1	triosephosphate isomerase, cytosolic-like [Quercus suber]	Quercus suber	15
129	27.86	27.93	55.28	53.17	50.7	XP_023924734.1	plastid-lipid-associated protein 6, chloroplastic [Quercus suber]	Quercus suber	14
130	27.47	27.52	51.03	51.03	41	XP_023927302.1	protein MET1, chloroplastic [Quercus suber]	Quercus suber	14
131	27.38	27.4	47.53	46.6	46.6	XP_023885270.1	plastid-lipid-associated protein, chloroplastic [Quercus suber]	Quercus suber	14
132	27.37	27.4	81.16	78.26	71.74	XP_023922643.1	oxygen-evolving enhancer protein 3-2, chloroplastic-like, partial [Quercus suber]	Quercus suber	13
133	27.35	27.41	59.57	59.57	59.57	XP_023870756.1	ACT domain-containing protein ACR11 [Quercus suber]	Quercus suber	15
134	27.28	27.3	55.22	53.54	53.54	XP_023918104.1	mitochondrial carnitine/acylcarnitine carrier-like protein [Quercus suber]	Quercus suber	15
134	0	27.3	55.22	53.54	53.54	XP_023918103.1	mitochondrial carnitine/acylcarnitine carrier-like protein [Quercus suber]	Quercus suber	15
135	27.22	27.31	53.73	53.73	53.36	XP_023886516.1	2-Cys peroxiredoxin BAS1, chloroplastic [Quercus suber]	Quercus suber	15
136	26.88	27.08	20.63	18.17	17.29	XP_023919489.1	probable alpha-mannosidase At5g13980 [Quercus suber]	Quercus suber	14
137	26.43	26.48	37.66	37.45	37.45	XP_023910760.1	protease Do-like 1, chloroplastic [Quercus suber]	Quercus suber	14
138	26.28	26.32	60.64	55.02	55.02	XP_023916785.1	L-ascorbate peroxidase, cytosolic [Quercus suber]	Quercus suber	13
138	0	26.32	60.64	55.02	55.02	XP_023916784.1	L-ascorbate peroxidase, cytosolic [Quercus suber]	Quercus suber	13
139	26.26	26.27	45.07	45.07	45.07	XP_023893755.1	aspartyl protease family protein At5g10770-like [Quercus suber]	Quercus suber	14
140	25.76	25.8	47.63	42.37	37.37	XP_023877079.1	alcohol dehydrogenase-like [Quercus suber]	Quercus suber	13
141	25.74	25.74	20.33	18.81	16.74	XP_023891850.1	CSC1-like protein ERD4 [Quercus suber]	Quercus suber	13
142	25.68	25.68	34.07	34.07	34.07	XP_023880134.1	beta-glucosidase 13-like [Quercus suber]	Quercus suber	14
143	25.58	25.61	27.27	23.25	20.42	XP_023912679.1	phosphoglucan, water dikinase, chloroplastic-like, partial [Quercus suber]	Quercus suber	13
143	0	25.61	24.56	20.94	18.39	XP_023912433.1	phosphoglucan, water dikinase, chloroplastic-like [Quercus suber]	Quercus suber	13
144	25.55	25.64	19.16	15.62	13.36	XP_023929386.1	ubiquitin-activating enzyme E1 1 isoform X3 [Quercus suber]	Quercus suber	12
144	0	25.64	17.68	14.42	12.33	XP_023929385.1	ubiquitin-activating enzyme E1 1 isoform X2 [Quercus suber]	Quercus suber	12
144	0	25.64	17.68	14.42	12.33	XP_023929384.1	ubiquitin-activating enzyme E1 1 isoform X2 [Quercus suber]	Quercus suber	12
144	0	25.64	16.77	13.67	11.69	XP_023929383.1	ubiquitin-activating enzyme E1 1 isoform X1 [Quercus suber]	Quercus suber	12
145	25.49	25.53	36.28	31.14	27.93	XP_023923238.1	V-type proton ATPase catalytic subunit A [Quercus suber]	Quercus suber	13
146	25.32	27.48	63.42	57.98	57.98	XP_023917146.1	carbonic anhydrase 2-like isoform X2 [Quercus suber]	Quercus suber	14
146	0	27.48	58.21	53.21	53.21	XP_023917140.1	carbonic anhydrase 2-like isoform X1 [Quercus suber]	Quercus suber	14
147	25.26	72.07	57.54	51.18	47.19	XP_023915385.1	protein SIEVE ELEMENT OCCLUSION B-like [Quercus suber]	Quercus suber	13
148	25.26	25.34	30.99	24.1	23.53	XP_023895210.1	long chain acyl-CoA synthetase 9, chloroplastic [Quercus suber]	Quercus suber	13
148	0	25.34	30.99	24.1	23.53	XP_023895209.1	long chain acyl-CoA synthetase 9, chloroplastic [Quercus suber]	Quercus suber	13
149	25.22	25.3	50.68	41.1	36.76	XP_023879667.1	malate dehydrogenase [NADP], chloroplastic [Quercus suber]	NADP	12
150	25.17	25.19	36.46	36.46	34.43	XP_023909430.1	fructose-1,6-bisphosphatase, cytosolic isoform X1 [Quercus suber]	Quercus suber	13
151	25	25.04	41.18	39.84	38.24	XP_023887391.1	ATP synthase gamma chain, chloroplastic [Quercus suber]	Quercus suber	13
152	24.99	25.01	50.81	49.51	49.51	XP_023873858.1	uncharacterized protein LOC111986455 isoform X1 [Quercus suber]	Quercus suber	12
153	24.98	25.03	39.59	31.78	31.41	XP_023905153.1	trigger factor-like protein TIG, Chloroplastic [Quercus suber]	Quercus suber	13
154	24.94	25	43.77	39.95	36.64	XP_023880691.1	isocitrate dehydrogenase [NADP] isoform X2 [Quercus suber]	NADP	12
154	0	25	41.75	38.11	34.95	XP_023880690.1	isocitrate dehydrogenase [NADP] isoform X1 [Quercus suber]	NADP	12
155	24.9	25.1	17.2	15.31	12.05	XP_023881487.1	LOW QUALITY PROTEIN: uncharacterized protein LOC111993890 [Quercus suber]	Quercus suber	13
156	24.49	33.91	65.92	64.8	56.42	XP_023881864.1	fructose-bisphosphate aldolase 6, cytosolic [Quercus suber]	Quercus suber	12
157	24.45	24.65	9.214	7.556	4.947	XP_023911162.1	E3 ubiquitin-protein ligase UPL2-like [Quercus suber]	Quercus suber	14
158	24.4	24.46	31.14	30.95	30.95	XP_023912923.1	probable 2-carboxy-D-arabinitol-1-phosphatase [Quercus suber]	Quercus suber	13
159	24.26	24.27	48.08	43.59	42.31	XP_023914186.1	3-ketoacyl-CoA thiolase 2, peroxisomal [Quercus suber]	Quercus suber	12
160	24.09	24.11	55.43	52.54	52.54	XP_023928050.1	mitochondrial outer membrane protein porin of 36 kDa [Quercus suber]	Quercus suber	12
161	23.88	23.91	37.84	36.24	31.19	XP_023928243.1	chaperone protein dnaJ A6, chloroplastic-like [Quercus suber]	Quercus suber	13
162	23.74	23.8	21.25	18.07	13.18	XP_023906095.1	villin-2-like isoform X2 [Quercus suber]	Quercus suber	10
162	0	23.8	20.51	17.44	12.72	XP_023906094.1	villin-2-like isoform X1 [Quercus suber]	Quercus suber	10
163	23.68	23.71	72.59	70.74	66.67	XP_023922923.1	cysteine synthase, mitochondrial [Quercus suber]	Quercus suber	12
164	23.66	23.68	40.33	38.4	38.4	XP_023880642.1	peroxidase 12 [Quercus suber]	Quercus suber	13
165	23.52	23.54	43.27	43.27	41.69	XP_023928159.1	phosphoglycolate phosphatase 1B, chloroplastic-like [Quercus suber]	Quercus suber	13
166	23.48	23.52	45.83	42.4	30.64	XP_023916863.1	60S ribosomal protein L4 [Quercus suber]	Quercus suber	11
166	0	23.52	45.83	42.4	30.64	XP_023916764.1	60S ribosomal protein L4-like [Quercus suber]	Quercus suber	11
167	23.4	23.44	62.83	62.83	54.87	XP_023911936.1	50S ribosomal protein L6, chloroplastic-like isoform X2 [Quercus suber]	Quercus suber	11
167	0	23.44	62.83	62.83	54.87	XP_023911935.1	50S ribosomal protein L6, chloroplastic-like isoform X1 [Quercus suber]	Quercus suber	11
167	0	23.44	62.83	62.83	54.87	XP_023879850.1	50S ribosomal protein L6, chloroplastic-like [Quercus suber]	Quercus suber	11
168	22.99	23.03	47.26	46.95	44.82	XP_023919209.1	guanine nucleotide-binding protein subunit beta-like protein [Quercus suber]	Quercus suber	12
169	22.98	23.04	55.83	50.83	50.83	XP_023904787.1	psbP-like protein 1, chloroplastic isoform X1 [Quercus suber]	Quercus suber	13
170	22.95	39.28	63.34	60.1	59.85	XP_023906696.1	phosphoglycerate kinase, cytosolic [Quercus suber]	Quercus suber	12
170	0	39.28	63.34	60.1	59.85	XP_023906695.1	phosphoglycerate kinase, cytosolic [Quercus suber]	Quercus suber	12
171	22.89	22.95	44.14	43.83	40.74	XP_023920636.1	CBBY-like protein [Quercus suber]	Quercus suber	12
172	22.66	22.73	19.85	17.95	13.68	XP_023905676.1	probable sucrose-phosphate synthase 1 [Quercus suber]	Quercus suber	11
173	22.58	25.01	57.1	49.72	47.73	XP_023879788.1	malate dehydrogenase, mitochondrial [Quercus suber]	Quercus suber	11
174	22.57	22.66	34.55	27.1	27.1	XP_023889810.1	cucumisin-like [Quercus suber]	Quercus suber	14
175	22.48	23.36	61.11	61.11	50	XP_023897912.1	chlorophyll a-b binding protein CP26, chloroplastic [Quercus suber]	Quercus suber	16
176	22.34	22.55	21.8	16.72	13.81	XP_023904056.1	LOW QUALITY PROTEIN: COP1-interactive protein 1 [Quercus suber]	Quercus suber	12
177	22.3	22.33	63.96	49.35	44.81	XP_023910627.1	isoflavone reductase-like protein [Quercus suber]	Quercus suber	11
178	22.14	22.2	20.59	19.37	16.15	XP_023928166.1	ribonuclease TUDOR 1 [Quercus suber]	Quercus suber	12
179	22.13	24.2	59.12	59.12	59.12	XP_023896345.1	photosystem I reaction center subunit IV A, chloroplastic-like [Quercus suber]	Quercus suber	12
180	22.12	22.16	33.4	31.32	31.32	XP_023915795.1	probable mitochondrial-processing peptidase subunit beta, mitochondrial [Quercus suber]	Quercus suber	13
181	22.07	22.12	52.47	52.47	52.47	XP_023913574.1	tropinone reductase homolog At5g06060-like isoform X2 [Quercus suber]	Quercus suber	13
182	22	22	37.03	34.1	34.1	XP_023927516.1	glutamate-1-semialdehyde 2,1-aminomutase 2, chloroplastic-like [Quercus suber]	Quercus suber	11
183	21.96	22.01	47.44	45.45	42.61	XP_023878553.1	2-alkenal reductase (NADP(+)-dependent)-like [Quercus suber]	Quercus suber	10
184	21.77	21.8	40.53	40.53	40.53	XP_023903811.1	peptidyl-prolyl cis-trans isomerase, chloroplastic [Quercus suber]	Quercus suber	11
185	21.73	30.17	49.59	46.54	43.29	XP_023920386.1	catalase isozyme 3-like isoform X2 [Quercus suber]	Quercus suber	12
186	21.72	21.82	20.79	17.79	15.41	XP_023920112.1	4-alpha-glucanotransferase DPE2 isoform X3 [Quercus suber]	Quercus suber	10
186	0	21.82	20.76	17.77	15.39	XP_023920111.1	4-alpha-glucanotransferase DPE2 isoform X2 [Quercus suber]	Quercus suber	10
186	0	21.82	20.76	17.77	15.39	XP_023920110.1	4-alpha-glucanotransferase DPE2 isoform X1 [Quercus suber]	Quercus suber	10
187	21.71	21.83	19.76	16.4	11.65	XP_023908013.1	glycine--tRNA ligase, chloroplastic/mitochondrial 2-like [Quercus suber]	Quercus suber	11
188	21.68	21.81	39.41	39.14	35.12	XP_023887783.1	bifunctional L-3-cyanoalanine synthase/cysteine synthase 1, mitochondrial [Quercus suber]	Quercus suber	11
189	21.55	21.62	43.68	36.36	34.59	XP_023892404.1	tubulin alpha chain-like isoform X3 [Quercus suber]	Quercus suber	11
189	0	21.62	43.68	36.36	34.59	XP_023892400.1	tubulin alpha chain-like isoform X2 [Quercus suber]	Quercus suber	11
189	0	21.62	43.68	36.36	34.59	XP_023892391.1	tubulin alpha chain-like isoform X1 [Quercus suber]	Quercus suber	11
189	0	21.62	43.68	36.36	34.59	XP_023883418.1	tubulin alpha-2 chain [Quercus suber]	Quercus suber	11
189	0	21.62	41.78	36.44	34.67	XP_023898539.1	tubulin alpha chain [Quercus suber]	Quercus suber	11
190	21.37	21.41	50.37	46.64	46.64	XP_023890138.1	glutathione S-transferase DHAR3, chloroplastic isoform X1 [Quercus suber]	Quercus suber	11
191	21.32	23.46	50.51	43.59	42.05	XP_023874369.1	probable L-ascorbate peroxidase 6, chloroplastic/mitochondrial isoform X2 [Quercus suber]	Quercus suber	11
191	0	23.46	44.87	38.72	37.36	XP_023874368.1	probable L-ascorbate peroxidase 6, chloroplastic/mitochondrial isoform X1 [Quercus suber]	Quercus suber	11
192	21.11	21.18	41.71	41.71	37.17	XP_023897135.1	mitochondrial phosphate carrier protein 3, mitochondrial-like [Quercus suber]	Quercus suber	11
193	21.09	21.11	46.07	32.06	30.79	XP_023900467.1	serine hydroxymethyltransferase 4 [Quercus suber]	Quercus suber	10
194	20.89	21	17.05	15.45	13.16	XP_023873719.1	26S proteasome non-ATPase regulatory subunit 1 homolog A [Quercus suber]	Quercus suber	10
195	20.89	20.91	66.49	60.31	60.31	XP_023872086.1	60S ribosomal protein L9 [Quercus suber]	Quercus suber	11
196	20.88	20.9	13.01	12.55	11.62	XP_023894813.1	protein SUPPRESSOR OF QUENCHING 1, chloroplastic isoform X3 [Quercus suber]	Quercus suber	10
196	0	20.9	13.01	12.55	11.62	XP_023894808.1	protein SUPPRESSOR OF QUENCHING 1, chloroplastic isoform X2 [Quercus suber]	Quercus suber	10
196	0	20.9	12.67	12.22	11.32	XP_023894804.1	protein SUPPRESSOR OF QUENCHING 1, chloroplastic isoform X1 [Quercus suber]	Quercus suber	10
196	0	20.9	12.67	12.22	11.32	XP_023894792.1	protein SUPPRESSOR OF QUENCHING 1, chloroplastic isoform X1 [Quercus suber]	Quercus suber	10
197	20.56	30.94	24.53	24.32	22.63	XP_023922099.1	ATPase 10, plasma membrane-type-like [Quercus suber]	Quercus suber	11
198	20.5	20.59	24.55	20.09	15.96	XP_023912340.1	protein SIEVE ELEMENT OCCLUSION B-like [Quercus suber]	Quercus suber	11
199	20.46	22.57	40.31	40.31	35.08	XP_023885244.1	plastid-lipid-associated protein, chloroplastic-like [Quercus suber]	Quercus suber	12
200	20.4	20.46	57.45	57.45	53.62	XP_023886777.1	40S ribosomal protein S3-2-like [Quercus suber]	Quercus suber	10
201	20.36	20.4	49.34	49.34	49.34	XP_023882758.1	cytochrome b6-f complex iron-sulfur subunit, chloroplastic [Quercus suber]	Quercus suber	14
202	20.27	20.27	30.93	30.1	28.66	XP_023921362.1	adenosylhomocysteinase [Quercus suber]	Quercus suber	10
203	20.2	20.24	52.34	48.05	45.31	XP_023893085.1	chlorophyll a-b binding protein CP24 10A, chloroplastic [Quercus suber]	Quercus suber	12
204	20.17	20.21	55.9	55.9	52.82	XP_023875978.1	50S ribosomal protein L9, chloroplastic [Quercus suber]	Quercus suber	11
205	20.16	20.19	30.9	26.99	24.45	XP_023889967.1	ketol-acid reductoisomerase, chloroplastic [Quercus suber]	Quercus suber	10
206	20.16	20.17	75	74.64	72.46	XP_023913747.1	mitochondrial outer membrane protein porin 4-like [Quercus suber]	Quercus suber	11
207	20.11	20.18	25.98	25.98	24.61	XP_023884421.1	aldehyde dehydrogenase family 7 member A1 [Quercus suber]	Quercus suber	11
207	0	20.18	25.98	25.98	24.61	XP_023884420.1	aldehyde dehydrogenase family 7 member A1 [Quercus suber]	Quercus suber	11
208	19.99	20.02	18.61	16.75	16.75	XP_023925927.1	phospholipase D alpha 1 [Quercus suber]	Quercus suber	10
208	0	20.02	18.61	16.75	16.75	XP_023925867.1	phospholipase D alpha 1 [Quercus suber]	Quercus suber	10
209	19.87	19.9	47.62	46.15	46.15	XP_023924768.1	chlorophyll a-b binding protein 8, chloroplastic [Quercus suber]	Quercus suber	10
210	19.76	19.88	47.83	47.83	47.49	XP_023892740.1	mitochondrial dicarboxylate/tricarboxylate transporter DTC [Quercus suber]	Quercus suber	10
211	19.62	19.67	34.54	34.54	34.54	XP_023873496.1	probable carboxylesterase 12 [Quercus suber]	Quercus suber	9
212	19.59	19.61	31.68	26.48	26.48	XP_023905360.1	elongation factor 1-gamma-like [Quercus suber]	Quercus suber	10
212	0	19.61	31.68	26.48	26.48	XP_023905359.1	elongation factor 1-gamma-like [Quercus suber]	Quercus suber	10
213	19.46	22.9	47.87	47.87	47.87	XP_023899172.1	chlorophyll a-b binding protein CP29.3, chloroplastic [Quercus suber]	Quercus suber	12
214	19.41	19.44	63.32	59.8	59.8	XP_023895699.1	peroxiredoxin-2F, mitochondrial isoform X2 [Quercus suber]	Quercus suber	11
215	19.38	19.4	20.97	18.64	17.86	XP_023917849.1	leucine-rich repeat extensin-like protein 3 [Quercus suber]	Quercus suber	11
216	19.3	19.33	66.67	66.67	66.67	XP_023894359.1	chlorophyll a-b binding protein P4, chloroplastic [Quercus suber]	Quercus suber	12
217	19.2	19.28	37.92	30.77	27.19	XP_023891669.1	2,3-bisphosphoglycerate-independent phosphoglycerate mutase [Quercus suber]	Quercus suber	10
218	19.15	19.27	28.33	28.33	27.02	XP_023911643.1	dihydropyrimidinase-like [Quercus suber]	Quercus suber	10
219	18.94	19.08	14.66	13.26	10.05	XP_023924287.1	spliceosome-associated protein 130 A [Quercus suber]	Quercus suber	9
220	18.83	18.95	27.65	24.83	19.06	XP_023922070.1	NADH dehydrogenase [ubiquinone] iron-sulfur protein 1, mitochondrial isoform X3 [Quercus suber]	2.39221e+07	10
220	0	18.95	27.65	24.83	19.06	XP_023922069.1	NADH dehydrogenase [ubiquinone] iron-sulfur protein 1, mitochondrial isoform X2 [Quercus suber]	2.39221e+07	10
220	0	18.95	27.65	24.83	19.06	XP_023922068.1	NADH dehydrogenase [ubiquinone] iron-sulfur protein 1, mitochondrial isoform X1 [Quercus suber]	2.39221e+07	10
221	18.71	18.77	32.36	27.75	18.41	XP_023917800.1	uncharacterized protein LOC112029341 isoform X2 [Quercus suber]	Quercus suber	10
221	0	18.77	32.31	27.72	18.38	XP_023917799.1	acylamino-acid-releasing enzyme isoform X1 [Quercus suber]	Quercus suber	10
222	18.62	18.63	44.44	41.33	41.33	XP_023884997.1	photosystem I reaction center subunit III, chloroplastic [Quercus suber]	Quercus suber	11
222	0	18.63	44.44	41.33	41.33	XP_023884996.1	photosystem I reaction center subunit III, chloroplastic [Quercus suber]	Quercus suber	11
223	18.57	18.62	44.13	41.07	41.07	XP_023903440.1	enoyl-[acyl-carrier-protein] reductase [NADH], chloroplastic [Quercus suber]	2.39034e+07	10
224	18.56	22.81	64.8	64	60.8	XP_023909159.1	L-ascorbate peroxidase, cytosolic-like [Quercus suber]	Quercus suber	10
225	18.46	18.53	24	18.06	14.45	XP_023913384.1	LOW QUALITY PROTEIN: polyribonucleotide nucleotidyltransferase 1, chloroplastic [Quercus suber]	Quercus suber	9
226	18.44	18.49	17.9	16.44	13.32	XP_023895855.1	probable glutamyl endopeptidase, chloroplastic [Quercus suber]	Quercus suber	9
227	18.37	73.31	30.18	26.9	24.7	XP_023918555.1	clathrin heavy chain 1-like [Quercus suber]	Quercus suber	9
228	18.28	18.33	51.12	49.44	49.44	XP_023900631.1	60S ribosomal protein L18a-like [Quercus suber]	Quercus suber	10
228	0	18.33	51.12	49.44	49.44	XP_023900096.1	60S ribosomal protein L18a [Quercus suber]	Quercus suber	10
229	18.22	24.58	51.86	51.55	51.55	XP_023913970.1	probable lactoylglutathione lyase, chloroplastic [Quercus suber]	Quercus suber	12
230	18.2	18.25	35.22	33.22	33.22	XP_023891275.1	50S ribosomal protein L4, chloroplastic [Quercus suber]	Quercus suber	12
231	18.19	18.24	16.32	13.84	13.35	XP_023920680.1	protein TOC75-3, chloroplastic [Quercus suber]	Quercus suber	9
232	18.15	18.71	20.24	16.5	12.54	XP_023928108.1	chaperone protein ClpB1 [Quercus suber]	Quercus suber	9
232	0	18.71	20.24	16.5	12.54	XP_023928107.1	chaperone protein ClpB1 [Quercus suber]	Quercus suber	9
233	18.09	18.14	30.89	26.93	24.75	XP_023912086.1	mitochondrial-processing peptidase subunit alpha-like [Quercus suber]	Quercus suber	9
233	0	18.14	30.89	26.93	24.75	XP_023912081.1	mitochondrial-processing peptidase subunit alpha-like [Quercus suber]	Quercus suber	9
234	17.96	17.96	39.42	36.5	36.5	XP_023891263.1	glutamate dehydrogenase 1 [Quercus suber]	Quercus suber	9
235	17.93	17.97	53.7	53.33	46.67	XP_023910780.1	peptidyl-prolyl cis-trans isomerase [Quercus suber]	Quercus suber	10
236	17.78	17.89	35.71	34.49	28.16	XP_023887093.1	LOW QUALITY PROTEIN: fatty acid hydroperoxide lyase, chloroplastic [Quercus suber]	Quercus suber	11
237	17.77	17.77	18.52	18.52	17.59	XP_023883722.1	uncharacterized protein LOC111996010 [Quercus suber]	Quercus suber	9
238	17.72	17.83	16.26	15.82	13.08	XP_023924935.1	alanine--tRNA ligase, chloroplastic/mitochondrial-like [Quercus suber]	Quercus suber	8
239	17.72	17.62	43.77	41.53	38.34	XP_023886840.1	short-chain dehydrogenase TIC 32, chloroplastic-like isoform X2 [Quercus suber]	Quercus suber	9
239	0	17.62	43.63	41.4	38.22	XP_023886838.1	short-chain dehydrogenase TIC 32, chloroplastic-like isoform X1 [Quercus suber]	Quercus suber	9
239	0	17.62	41.4	39.17	37.9	XP_023886823.1	short-chain dehydrogenase TIC 32, chloroplastic-like isoform X2 [Quercus suber]	Quercus suber	9
240	17.71	17.74	42.55	42.55	42.55	XP_023884907.1	peptidyl-prolyl cis-trans isomerase CYP26-2, chloroplastic [Quercus suber]	Quercus suber	10
241	17.66	17.74	50.6	44.98	38.15	XP_023914790.1	40S ribosomal protein S6 [Quercus suber]	Quercus suber	8
242	17.58	19.52	19.77	14.53	13.72	XP_023876114.1	LOW QUALITY PROTEIN: probable linoleate 9S-lipoxygenase 5 [Quercus suber]	Quercus suber	10
243	17.44	17.53	33.23	33.23	30.31	XP_023896623.1	granule-bound starch synthase 1, chloroplastic/amyloplastic-like [Quercus suber]	Quercus suber	10
244	17.32	19.78	60.22	60.22	60.22	XP_023895511.1	chlorophyll a-b binding protein 13, chloroplastic [Quercus suber]	Quercus suber	11
245	17.27	17.29	38.16	38.16	38.16	XP_023902142.1	60S ribosomal protein L13-1-like [Quercus suber]	Quercus suber	9
245	0	17.29	38.16	38.16	38.16	XP_023875912.1	60S ribosomal protein L13-1 [Quercus suber]	Quercus suber	9
246	17.23	17.25	27.7	25.16	25.16	XP_023887998.1	uncharacterized protein LOC112000119 [Quercus suber]	Quercus suber	10
247	17.2	17.24	70.52	60.12	56.65	XP_023892180.1	peptidyl-prolyl cis-trans isomerase isoform X2 [Quercus suber]	Quercus suber	10
247	0	17.24	70.52	60.12	56.65	XP_023892179.1	peptidyl-prolyl cis-trans isomerase isoform X1 [Quercus suber]	Quercus suber	10
248	17.13	17.15	27.05	27.05	27.05	XP_023872562.1	chlorophyll a-b binding protein 6A, chloroplastic [Quercus suber]	Quercus suber	10
249	17.08	17.14	25.15	22.42	20.27	XP_023901186.1	aspartic proteinase-like isoform X2 [Quercus suber]	Quercus suber	8
250	17.05	17.17	45.18	38.58	37.06	XP_023882819.1	40S ribosomal protein S9-2-like [Quercus suber]	Quercus suber	9
251	17.04	17.07	46.76	46.76	42.66	XP_023891068.1	uncharacterized protein At1g32220, chloroplastic [Quercus suber]	Quercus suber	8
252	16.99	17.01	41.2	37.87	37.87	XP_023893464.1	bifunctional monothiol glutaredoxin-S16, chloroplastic [Quercus suber]	Quercus suber	8
253	16.96	17	26.83	25.71	20.79	XP_023894991.1	2-isopropylmalate synthase 2, chloroplastic-like [Quercus suber]	Quercus suber	8
254	16.94	17.05	38.94	35.64	35.64	XP_023903673.1	probable plastid-lipid-associated protein 13, chloroplastic isoform X1 [Quercus suber]	Quercus suber	9
255	16.93	17.01	34.41	29.1	26.56	XP_023895001.1	amidase 1-like isoform X4 [Quercus suber]	Quercus suber	9
255	0	17.01	37.37	32.47	29.64	XP_023894999.1	amidase 1-like isoform X2 [Quercus suber]	Quercus suber	9
256	16.7	16.75	22.58	20.9	20.9	XP_023916417.1	uncharacterized protein LOC112028010 [Quercus suber]	Quercus suber	10
257	16.53	16.57	34.17	33.61	30.83	XP_023922633.1	uncharacterized oxidoreductase At4g09670 isoform X2 [Quercus suber]	Quercus suber	9
257	0	16.57	34.17	33.61	30.83	XP_023922627.1	uncharacterized oxidoreductase At4g09670 isoform X1 [Quercus suber]	Quercus suber	9
258	16.43	16.52	47.43	43.75	36.76	XP_023890896.1	40S ribosomal protein S2-3-like [Quercus suber]	Quercus suber	9
259	16.36	16.4	17.35	14.32	12.75	XP_023917201.1	pyrophosphate-energized vacuolar membrane proton pump-like [Quercus suber]	Quercus suber	10
260	16.3	16.35	65.05	58.25	54.37	XP_023913710.1	histone H4 [Quercus suber]	Quercus suber	9
260	0	16.35	65.05	58.25	54.37	XP_023913709.1	histone H4 [Quercus suber]	Quercus suber	9
260	0	16.35	65.05	58.25	54.37	XP_023913690.1	histone H4 [Quercus suber]	Quercus suber	9
260	0	16.35	65.05	58.25	54.37	XP_023904035.1	histone H4 [Quercus suber]	Quercus suber	9
260	0	16.35	65.05	58.25	54.37	XP_023904034.1	histone H4 [Quercus suber]	Quercus suber	9
260	0	16.35	65.05	58.25	54.37	XP_023888716.1	histone H4 [Quercus suber]	Quercus suber	9
260	0	16.35	65.05	58.25	54.37	XP_023884217.1	histone H4 [Quercus suber]	Quercus suber	9
260	0	16.35	65.05	58.25	54.37	XP_023876250.1	histone H4 [Quercus suber]	Quercus suber	9
261	16.28	16.47	15.4	12.16	9.163	XP_023899926.1	stromal processing peptidase, chloroplastic [Quercus suber]	Quercus suber	9
262	16.24	16.27	29.78	23.03	18.73	XP_023928794.1	protein TIC 62, chloroplastic-like [Quercus suber]	Quercus suber	8
263	16.22	16.34	48.04	46.22	46.22	XP_023918886.1	non-functional NADPH-dependent codeinone reductase 2-like [Quercus suber]	Quercus suber	9
264	16.14	20.18	65.94	65.94	61.59	XP_023911743.1	mitochondrial outer membrane protein porin of 34 kDa [Quercus suber]	Quercus suber	8
265	16.11	16.2	43.25	38.89	38.89	XP_023892869.1	30S ribosomal protein 2, chloroplastic-like [Quercus suber]	Quercus suber	8
266	16.1	16.11	22	18.5	17.37	XP_023911402.1	uncharacterized protein LOC112023019 [Quercus suber]	Quercus suber	8
267	16.04	16.05	24.7	23.09	20.28	XP_023905491.1	hexokinase-1-like [Quercus suber]	Quercus suber	8
268	16.01	16.01	49.71	49.71	49.71	XP_023905968.1	uncharacterized protein At5g48480-like [Quercus suber]	Quercus suber	9
269	16	16.13	50.33	42.38	42.38	XP_023921947.1	40S ribosomal protein S13 isoform X2 [Quercus suber]	Quercus suber	8
269	0	16.13	50.33	42.38	42.38	XP_023921946.1	40S ribosomal protein S13 isoform X1 [Quercus suber]	Quercus suber	8
269	0	16.13	42.38	42.38	42.38	XP_023885558.1	40S ribosomal protein S13-like [Quercus suber]	Quercus suber	8
270	16	16	23.92	23.92	23.92	XP_023900237.1	uncharacterized protein At1g32220, chloroplastic [Quercus suber]	Quercus suber	8
271	16	16	34.02	32.65	32.65	XP_023894611.1	uncharacterized protein LOC112006561 isoform X2 [Quercus suber]	Quercus suber	8
271	0	16	34.02	32.65	32.65	XP_023894610.1	uncharacterized protein LOC112006561 isoform X1 [Quercus suber]	Quercus suber	8
272	16	16	37.11	35.98	35.98	XP_023876960.1	thiamine thiazole synthase, chloroplastic [Quercus suber]	Quercus suber	8
273	15.94	16.07	34.62	29.02	29.02	XP_023911739.1	hypersensitive-induced response protein 1-like [Quercus suber]	Quercus suber	9
274	15.92	16.02	31.43	27.96	25.71	XP_023870454.1	uncharacterized protein LOC111983038 isoform X1 [Quercus suber]	Quercus suber	8
275	15.87	15.94	12.24	9.283	9.283	XP_023914620.1	eukaryotic translation initiation factor 3 subunit C-like [Quercus suber]	Quercus suber	8
276	15.83	15.88	24.39	23.06	21.29	XP_023915563.1	D-glycerate 3-kinase, chloroplastic isoform X2 [Quercus suber]	Quercus suber	8
277	15.81	29.61	66.52	62.92	54.16	XP_023928354.1	enolase 1 [Quercus suber]	Quercus suber	8
278	15.76	15.87	30.8	28.69	28.69	XP_023923965.1	phospholipid hydroperoxide glutathione peroxidase 1, chloroplastic [Quercus suber]	Quercus suber	9
279	15.7	15.72	40.32	34.41	34.41	XP_023892412.1	thioredoxin M-type, chloroplastic-like [Quercus suber]	Quercus suber	8
280	15.53	15.63	40.04	30.57	28.01	XP_023902082.1	NADPH-dependent thioredoxin reductase 3 [Quercus suber]	Quercus suber	9
281	15.39	15.45	46.01	45.25	42.21	XP_023874168.1	50S ribosomal protein L5, chloroplastic [Quercus suber]	Quercus suber	8
282	15.3	15.54	16.43	13.1	11.39	XP_023903205.1	protein CHUP1, chloroplastic [Quercus suber]	Quercus suber	9
283	15.28	34.18	40.5	33.38	28.93	XP_023881779.1	protein SIEVE ELEMENT OCCLUSION B-like [Quercus suber]	Quercus suber	9
284	15.07	15.17	46.32	44.91	44.91	XP_023885824.1	probable ribose-5-phosphate isomerase 3, chloroplastic [Quercus suber]	Quercus suber	9
285	15.04	15.08	30.4	28.27	23.47	XP_023911690.1	uncharacterized oxidoreductase At1g06690, chloroplastic [Quercus suber]	Quercus suber	7
286	14.97	15.11	51.06	51.06	51.06	XP_023894071.1	proteasome subunit alpha type-2-B [Quercus suber]	Quercus suber	8
287	14.88	15.03	14.01	13.25	10.67	XP_023879500.1	protein argonaute 4-like [Quercus suber]	Quercus suber	8
287	0	15.03	14.01	13.25	10.67	XP_023879499.1	protein argonaute 4-like [Quercus suber]	Quercus suber	8
287	0	15.03	14.01	13.25	10.67	XP_023879498.1	protein argonaute 4-like [Quercus suber]	Quercus suber	8
287	0	15.03	14.01	13.25	10.67	XP_023879497.1	protein argonaute 4-like [Quercus suber]	Quercus suber	8
288	14.86	14.95	36.4	34.1	31.03	XP_023923265.1	60S ribosomal protein L7a-1 [Quercus suber]	Quercus suber	8
288	0	14.95	36.4	34.1	31.03	XP_023923261.1	60S ribosomal protein L7a-1 [Quercus suber]	Quercus suber	8
289	14.79	14.87	46.03	46.03	43.1	XP_023891738.1	endo-1,3;1,4-beta-D-glucanase-like [Quercus suber]	Quercus suber	8
290	14.78	14.81	21.1	18.04	12.64	XP_023907248.1	sucrose synthase 3 [Quercus suber]	Quercus suber	7
291	14.77	14.83	36.25	32.63	30.51	XP_023911375.1	peroxidase 72-like isoform X2 [Quercus suber]	Quercus suber	7
291	0	14.83	36.25	32.63	30.51	XP_023911374.1	peroxidase 72-like isoform X1 [Quercus suber]	Quercus suber	7
292	14.71	14.74	49.19	48.79	37.5	XP_023894472.1	ATP synthase delta chain, chloroplastic [Quercus suber]	Quercus suber	7
293	14.65	14.66	26.06	22.57	15.96	XP_023927792.1	protein TIC 55, chloroplastic [Quercus suber]	Quercus suber	7
294	14.63	14.65	40.64	40.64	35.29	XP_023904514.1	60S ribosomal protein L18-3 [Quercus suber]	Quercus suber	7
295	14.54	16.14	34.14	34.14	29.57	XP_023922293.1	formate dehydrogenase, mitochondrial [Quercus suber]	Quercus suber	7
296	14.53	14.55	30.2	30.2	27.85	XP_023892486.1	thioredoxin-like protein CDSP32, chloroplastic [Quercus suber]	Quercus suber	8
297	14.38	14.39	32.57	32.57	32.57	XP_023886314.1	40S ribosomal protein S3a [Quercus suber]	Quercus suber	7
298	14.35	14.41	20.51	18.89	14.3	XP_023926855.1	4-hydroxy-3-methylbut-2-en-1-yl diphosphate synthase (ferredoxin), chloroplastic [Quercus suber]	Quercus suber	8
298	0	14.41	20.51	18.89	14.3	XP_023926854.1	4-hydroxy-3-methylbut-2-en-1-yl diphosphate synthase (ferredoxin), chloroplastic [Quercus suber]	Quercus suber	8
299	14.3	14.31	30.27	24.21	21.79	XP_023885353.1	eukaryotic initiation factor 4A-11-like isoform X3 [Quercus suber]	Quercus suber	7
299	0	14.31	30.27	24.21	21.79	XP_023885352.1	eukaryotic initiation factor 4A-11-like isoform X2 [Quercus suber]	Quercus suber	7
299	0	14.31	30.27	24.21	21.79	XP_023885351.1	eukaryotic initiation factor 4A-11-like isoform X1 [Quercus suber]	Quercus suber	7
300	14.2	14.22	36.66	32.48	32.48	XP_023888928.1	superoxide dismutase [Fe], chloroplastic isoform X2 [Quercus suber]	Fe	8
300	0	14.22	36.54	32.37	32.37	XP_023888927.1	superoxide dismutase [Fe], chloroplastic isoform X1 [Quercus suber]	Fe	8
301	14.13	14.14	27.59	22.84	17.46	XP_023919144.1	peptidyl-prolyl cis-trans isomerase CYP37, chloroplastic [Quercus suber]	Quercus suber	7
302	14.13	14.13	30.94	23.57	21.52	XP_023916556.1	V-type proton ATPase subunit B2 [Quercus suber]	Quercus suber	7
303	14.07	14.08	51.03	48.28	42.76	XP_023928167.1	40S ribosomal protein S16 [Quercus suber]	Quercus suber	7
303	0	14.08	49.01	46.36	41.06	XP_023879316.1	40S ribosomal protein S16-like [Quercus suber]	Quercus suber	7
304	14.05	14.09	18.1	12.45	10.46	XP_023914888.1	uncharacterized protein LOC112026435 isoform X2 [Quercus suber]	Quercus suber	8
304	0	14.09	18.08	12.43	10.45	XP_023914887.1	uncharacterized protein LOC112026435 isoform X1 [Quercus suber]	Quercus suber	8
304	0	14.09	19.47	12.94	12.09	XP_023914889.1	uncharacterized protein LOC112026435 isoform X3 [Quercus suber]	Quercus suber	8
305	14.01	14.01	40.58	26.45	26.45	XP_023928696.1	psbP domain-containing protein 4, chloroplastic [Quercus suber]	Quercus suber	7
306	14	14	22.29	21.14	19.43	XP_023904853.1	thylakoid lumenal 29 kDa protein, chloroplastic [Quercus suber]	Quercus suber	7
307	14	14	32.7	32.7	32.7	XP_023896532.1	5'-methylthioadenosine/S-adenosylhomocysteine nucleosidase 2-like [Quercus suber]	Quercus suber	7
308	14	14	34.44	33.33	33.33	XP_023882789.1	glyoxylate/succinic semialdehyde reductase 2, chloroplastic isoform X2 [Quercus suber]	Quercus suber	7
308	0	14	34.35	33.24	33.24	XP_023882788.1	glyoxylate/succinic semialdehyde reductase 2, chloroplastic isoform X1 [Quercus suber]	Quercus suber	7
309	13.89	13.98	32.41	28.28	26.9	XP_023903796.1	uncharacterized protein LOC112015608 isoform X1 [Quercus suber]	Quercus suber	7
310	13.89	13.89	25.45	25.45	25.45	XP_023928782.1	ATP-dependent Clp protease proteolytic subunit-related protein 1, chloroplastic [Quercus suber]	Quercus suber	7
311	13.85	13.89	27.01	24.76	22.51	XP_023882207.1	probable pyridoxal 5'-phosphate synthase subunit PDX1 [Quercus suber]	Quercus suber	7
312	13.85	13.88	16.47	13.6	12.39	XP_023912271.1	long chain acyl-CoA synthetase 4 [Quercus suber]	Quercus suber	7
313	13.83	13.87	45.96	41.3	41.3	XP_023885190.1	uncharacterized protein LOC111997344 isoform X2 [Quercus suber]	Quercus suber	8
314	13.8	13.86	31.26	23.19	23.19	XP_023885018.1	monodehydroascorbate reductase, chloroplastic/mitochondrial [Quercus suber]	Quercus suber	6
315	13.77	13.82	25.83	24.17	21.94	XP_023923522.1	probable protein disulfide-isomerase A6 isoform X2 [Quercus suber]	Quercus suber	7
315	0	13.82	25.83	24.17	21.94	XP_023923521.1	probable protein disulfide-isomerase A6 isoform X1 [Quercus suber]	Quercus suber	7
316	13.76	13.81	34.04	26.06	22.87	XP_023888244.1	GDP-mannose 3,5-epimerase 1 [Quercus suber]	Quercus suber	7
316	0	13.81	34.04	26.06	22.87	XP_023874971.1	GDP-mannose 3,5-epimerase 1 [Quercus suber]	Quercus suber	7
317	13.74	13.9	8.324	6.725	5.017	XP_023881676.1	proteasome activator subunit 4 [Quercus suber]	Quercus suber	7
318	13.74	13.82	29.43	28.34	28.34	XP_023917470.1	porphobilinogen deaminase, chloroplastic, partial [Quercus suber]	Quercus suber	8
319	13.66	15.93	16.9	11.84	7.794	XP_023882389.1	chaperone protein ClpB3, chloroplastic [Quercus suber]	Quercus suber	7
320	13.66	13.69	33.44	21.17	21.17	XP_023876898.1	PGR5-like protein 1A, chloroplastic [Quercus suber]	Quercus suber	7
321	13.64	13.68	48.97	47.33	47.33	XP_023879546.1	peptidyl-prolyl cis-trans isomerase FKBP16-4, chloroplastic [Quercus suber]	Quercus suber	7
322	13.62	38.97	62.72	61.83	61.83	XP_023882741.1	glyceraldehyde-3-phosphate dehydrogenase, cytosolic-like [Quercus suber]	Quercus suber	7
323	13.62	13.64	20.62	18.97	14.85	XP_023928375.1	6-phosphogluconate dehydrogenase, decarboxylating 3 [Quercus suber]	Quercus suber	7
323	0	13.64	20.62	18.97	14.85	XP_023928374.1	6-phosphogluconate dehydrogenase, decarboxylating 3 [Quercus suber]	Quercus suber	7
324	13.59	13.66	26.51	25.9	22.29	XP_023927550.1	NADH-cytochrome b5 reductase-like protein [Quercus suber]	Quercus suber	7
325	13.58	13.63	28.31	28.31	25.57	XP_023887377.1	probable glutathione S-transferase [Quercus suber]	Quercus suber	7
326	13.54	13.57	21.39	16.67	16.67	XP_023892914.1	uncharacterized protein LOC112004907 [Quercus suber]	Quercus suber	7
327	13.49	13.53	21.55	20.07	18.05	XP_023907335.1	alternative NAD(P)H-ubiquinone oxidoreductase C1, chloroplastic/mitochondrial [Quercus suber]	Quercus suber	7
328	13.48	13.6	40.56	28.17	28.17	XP_023890884.1	photosynthetic NDH subunit of subcomplex B 2, chloroplastic [Quercus suber]	Quercus suber	8
329	13.34	13.42	34.22	30.09	28.02	XP_023924759.1	probable 3-hydroxyisobutyrate dehydrogenase-like 1, mitochondrial [Quercus suber]	Quercus suber	7
330	13.29	13.32	15.34	15.34	15.34	XP_023924347.1	zeaxanthin epoxidase, chloroplastic [Quercus suber]	Quercus suber	7
331	13.27	13.37	20.43	18.01	17.47	XP_023898634.1	plastoglobulin-1, chloroplastic [Quercus suber]	Quercus suber	6
332	13.27	13.31	23.31	19.12	19.12	XP_023892933.1	serine carboxypeptidase-like 40 [Quercus suber]	Quercus suber	8
333	13.25	13.34	28.76	27.45	27.45	XP_023884551.1	40S ribosomal protein SA-like [Quercus suber]	Quercus suber	8
334	13.22	13.25	25.42	25.42	25.42	XP_023922814.1	2-methyl-6-phytyl-1,4-hydroquinone methyltransferase, chloroplastic [Quercus suber]	Quercus suber	7
335	13.16	13.25	46.61	42.63	32.27	XP_023907602.1	carbonic anhydrase 2-like [Quercus suber]	Quercus suber	7
335	0	13.25	46.61	42.63	32.27	XP_023907601.1	carbonic anhydrase 2-like [Quercus suber]	Quercus suber	7
336	13.14	13.21	31.59	22.33	22.33	XP_023922926.1	uncharacterized protein LOC112034343 isoform X1 [Quercus suber]	Quercus suber	8
337	13.12	13.15	21.46	21.46	19.51	XP_023879147.1	uncharacterized protein LOC111991596 [Quercus suber]	Quercus suber	7
338	13.1	13.21	30.46	28.62	28.62	XP_023894212.1	28 kDa ribonucleoprotein, chloroplastic-like [Quercus suber]	Quercus suber	8
339	13.02	15.17	52.36	52.36	49.53	XP_023924305.1	glutathione S-transferase DHAR2-like [Quercus suber]	Quercus suber	7
340	13.02	13.05	70.99	64.81	64.81	XP_023913442.1	peroxiredoxin-2B-like [Quercus suber]	Quercus suber	7
341	13	13.04	35.69	23.98	22.34	XP_023898570.1	sorbitol dehydrogenase [Quercus suber]	Quercus suber	6
342	12.96	13.9	17.84	14.43	12.95	XP_023912654.1	uncharacterized protein LOC112024245 [Quercus suber]	Quercus suber	7
343	12.93	13.03	56.92	56.92	51.54	XP_023920809.1	40S ribosomal protein S15a-1-like [Quercus suber]	Quercus suber	7
343	0	13.03	56.92	56.92	51.54	XP_023920807.1	40S ribosomal protein S15a-1-like [Quercus suber]	Quercus suber	7
343	0	13.03	56.92	56.92	51.54	XP_023878850.1	40S ribosomal protein S15a-1 [Quercus suber]	Quercus suber	7
343	0	13.03	56.92	56.92	51.54	XP_023878779.1	40S ribosomal protein S15a-1 [Quercus suber]	Quercus suber	7
343	0	13.03	56.92	56.92	51.54	XP_023876254.1	40S ribosomal protein S15a-1 [Quercus suber]	Quercus suber	7
344	12.88	13.01	48.5	42.49	28.76	XP_023892856.1	60S ribosomal protein L6-1-like isoform X2 [Quercus suber]	Quercus suber	5
344	0	13.01	48.5	42.49	28.76	XP_023892854.1	60S ribosomal protein L6-1-like isoform X1 [Quercus suber]	Quercus suber	5
345	12.86	12.97	14.9	13.29	8.761	XP_023892454.1	uncharacterized protein LOC112004435 [Quercus suber]	Quercus suber	7
346	12.85	12.92	21.02	19.11	19.11	XP_023912399.1	28 kDa ribonucleoprotein, chloroplastic-like [Quercus suber]	Quercus suber	7
347	12.82	12.96	21.38	21.38	17.92	XP_023896504.1	formate--tetrahydrofolate ligase [Quercus suber]	Quercus suber	7
348	12.72	12.86	30.13	28.21	25.32	XP_023881402.1	30S ribosomal protein S5, chloroplastic [Quercus suber]	Quercus suber	7
349	12.69	12.78	26.05	26.05	26.05	XP_023884422.1	60S ribosomal protein L8-3-like [Quercus suber]	Quercus suber	6
349	0	12.78	26.05	26.05	26.05	XP_023884416.1	60S ribosomal protein L8-3-like [Quercus suber]	Quercus suber	6
349	0	12.78	26.15	26.15	26.15	XP_023874791.1	60S ribosomal protein L8-3 [Quercus suber]	Quercus suber	6
349	0	12.78	26.15	26.15	26.15	XP_023874783.1	60S ribosomal protein L8-3 [Quercus suber]	Quercus suber	6
349	0	12.78	26.15	26.15	26.15	XP_023873292.1	60S ribosomal protein L8-3 [Quercus suber]	Quercus suber	6
350	12.67	12.7	34.1	34.1	24.92	XP_023915554.1	ATP-dependent Clp protease proteolytic subunit 5, chloroplastic [Quercus suber]	Quercus suber	6
351	12.66	12.73	41.42	38.08	38.08	XP_023891732.1	endo-1,3;1,4-beta-D-glucanase-like [Quercus suber]	Quercus suber	7
352	12.51	12.61	32.8	26.84	25.05	XP_023927166.1	glutamate decarboxylase-like [Quercus suber]	Quercus suber	7
353	12.5	12.56	33.89	33.89	28.03	XP_023922785.1	small heat shock protein, chloroplastic-like [Quercus suber]	Quercus suber	6
354	12.49	23.8	24.33	23.33	18.56	XP_023911181.1	aconitate hydratase 1 [Quercus suber]	Quercus suber	7
355	12.46	14.51	46.77	39.38	35.69	XP_023876555.1	cysteine synthase [Quercus suber]	Quercus suber	8
355	0	14.51	46.77	39.38	35.69	XP_023876554.1	cysteine synthase [Quercus suber]	Quercus suber	8
356	12.43	12.51	46.34	41.46	35.37	XP_023912356.1	60S ribosomal protein L21-1 [Quercus suber]	Quercus suber	6
357	12.42	12.45	32.21	25.84	23.83	XP_023883423.1, XP_023880781.1	fruit protein pKIWI502-like [Quercus suber]	Quercus suber	7
357	0	12.45	32.21	25.84	23.83	XP_023880781.1	fruit protein pKIWI502-like [Quercus suber]	Quercus suber	7
358	12.38	12.53	37.77	23.99	18.76	XP_023920124.1	succinate--CoA ligase [ADP-forming] subunit beta, mitochondrial [Quercus suber]	ADP-forming	7
359	12.35	12.48	34.94	33.98	26.02	XP_023881451.1	uncharacterized protein LOC111993864 [Quercus suber]	Quercus suber	6
360	12.33	12.36	19.67	14.91	12.42	XP_023903184.1	NADH dehydrogenase [ubiquinone] flavoprotein 1, mitochondrial [Quercus suber]	2.39032e+07	6
361	12.3	12.32	18.64	17.54	16.75	XP_023891220.1	succinate dehydrogenase [ubiquinone] flavoprotein subunit 1, mitochondrial [Quercus suber]	2.38912e+07	8
362	12.29	12.39	11.66	9.452	8.039	XP_023876573.1	phytochrome B [Quercus suber]	Quercus suber	7
363	12.24	14.28	23.87	23.66	19.55	XP_023927772.1	aspartyl protease family protein At5g10770-like [Quercus suber]	Quercus suber	6
364	12.24	12.32	20.18	17.74	15.3	XP_023914029.1	rubisco accumulation factor 1.1, chloroplastic-like [Quercus suber]	Quercus suber	6
365	12.24	12.28	12.78	11.39	8.593	XP_023891061.1	phototropin-2 [Quercus suber]	Quercus suber	6
366	12.21	12.23	22.77	18.01	15.94	XP_023927821.1	aspartyl protease family protein At5g10770-like [Quercus suber]	Quercus suber	6
367	12.2	12.34	32.94	32.94	32.94	XP_023903793.1	allene oxide cyclase, chloroplastic-like [Quercus suber]	Quercus suber	8
368	12.19	12.26	35.6	35.6	31.2	XP_023904744.1	stem-specific protein TSJT1-like [Quercus suber]	Quercus suber	7
368	0	12.26	35.6	35.6	31.2	XP_023881520.1	stem-specific protein TSJT1-like [Quercus suber]	Quercus suber	7
369	12.12	12.2	23.37	19.55	19.33	XP_023916760.1	uncharacterized protein At4g06744-like [Quercus suber]	Quercus suber	7
370	12.07	12.07	24.51	21.57	21.57	XP_023915391.1	fructose-1,6-bisphosphatase, chloroplastic [Quercus suber]	Quercus suber	6
371	12.06	51.51	71.01	70.76	67.32	XP_023920150.1	aminomethyltransferase, mitochondrial [Quercus suber]	Quercus suber	7
371	0	51.51	71.01	70.76	67.32	XP_023920149.1	aminomethyltransferase, mitochondrial [Quercus suber]	Quercus suber	7
372	12.04	12.09	17.12	17.12	13.99	XP_023898512.1	serine carboxypeptidase-like 17 [Quercus suber]	Quercus suber	6
373	12.01	35.63	32.39	32.25	28.71	XP_023879721.1	heat shock cognate protein 80 [Quercus suber]	Quercus suber	6
374	12.01	12.05	40	28.79	28.79	XP_023929588.1	chloroplast envelope quinone oxidoreductase homolog [Quercus suber]	Quercus suber	6
375	12.01	12.02	30.64	26.94	26.94	XP_023892136.1	protein THYLAKOID FORMATION1, chloroplastic [Quercus suber]	Quercus suber	6
376	12.01	12.02	70.81	61.49	61.49	XP_023919405.1	nascent polypeptide-associated complex subunit alpha-like protein 1 [Quercus suber]	Quercus suber	6
377	12	12.07	27.08	27.08	23.96	XP_023888225.1	uncharacterized protein LOC112000343 [Quercus suber]	Quercus suber	6
378	12	12	43.7	37.78	37.78	XP_023921107.1	60S ribosomal protein L27 [Quercus suber]	Quercus suber	6
378	0	12	43.7	37.78	37.78	XP_023921106.1	60S ribosomal protein L27 [Quercus suber]	Quercus suber	6
379	12	12	29.55	27.65	27.65	XP_023906833.1	mitochondrial import inner membrane translocase subunit TIM22-like [Quercus suber]	Quercus suber	6
379	0	12	29.55	27.65	27.65	XP_023906832.1	mitochondrial import inner membrane translocase subunit TIM22-like [Quercus suber]	Quercus suber	6
380	12	12	65.06	65.06	65.06	XP_023901161.1	copper transport protein ATX1-like [Quercus suber]	Quercus suber	6
381	12	12	36.59	36.59	34.15	XP_023898736.1	60S ribosomal protein L35-like [Quercus suber]	Quercus suber	6
382	12	12	29.17	29.17	29.17	XP_023896784.1	small heat shock protein, chloroplastic-like [Quercus suber]	Quercus suber	6
383	12	12	21.36	21.36	21.36	XP_023885197.1	NADP-dependent D-sorbitol-6-phosphate dehydrogenase-like [Quercus suber]	Quercus suber	6
384	12	12	20.65	20.65	20.65	XP_023883908.1	uncharacterized protein LOC111996184 isoform X2 [Quercus suber]	Quercus suber	6
384	0	12	20.65	20.65	20.65	XP_023883907.1	uncharacterized protein LOC111996184 isoform X1 [Quercus suber]	Quercus suber	6
385	12	12	41.7	41.7	41.7	XP_023916258.1	proteasome subunit beta type-1 [Quercus suber]	Quercus suber	6
386	11.9	12.06	27.74	17.3	17.3	XP_023921101.1	uncharacterized protein ycf39 [Quercus suber]	Quercus suber	7
387	11.89	11.92	32.61	32.61	32.61	XP_023872131.1	60S acidic ribosomal protein P0 [Quercus suber]	Quercus suber	6
388	11.85	11.95	48.62	45.41	44.95	XP_023896283.1	glutathione S-transferase-like [Quercus suber]	Quercus suber	7
389	11.8	11.85	29.93	28.57	28.57	XP_023897935.1	UPF0603 protein At1g54780, chloroplastic [Quercus suber]	Quercus suber	6
390	11.8	11.82	19.79	19.79	19.79	XP_023908217.1	omega-amidase, chloroplastic-like [Quercus suber]	Quercus suber	6
390	0	11.82	19.89	19.89	19.89	XP_023896644.1	omega-amidase, chloroplastic-like isoform X2 [Quercus suber]	Quercus suber	6
390	0	11.82	19.89	19.89	19.89	XP_023896638.1	omega-amidase, chloroplastic-like isoform X1 [Quercus suber]	Quercus suber	6
391	11.71	11.77	37.04	37.04	32.92	XP_023927396.1	ATP synthase subunit O, mitochondrial [Quercus suber]	Quercus suber	6
392	11.65	11.83	15.27	10	8.545	XP_023910484.1	ATP synthase subunit alpha, mitochondrial-like [Quercus suber]	Quercus suber	7
392	0	11.83	12.55	10	8.545	XP_023912882.1	ATP synthase subunit alpha, mitochondrial [Quercus suber]	Quercus suber	7
393	11.64	11.68	35.36	35.36	35.36	XP_023924480.1	50S ribosomal protein L12, chloroplastic-like [Quercus suber]	Quercus suber	7
393	0	11.68	35.36	35.36	35.36	XP_023873085.1	50S ribosomal protein L12, chloroplastic-like [Quercus suber]	Quercus suber	7
394	11.57	11.6	24.39	24.39	24.39	XP_023889612.1	proteasome subunit alpha type-6 [Quercus suber]	Quercus suber	6
395	11.55	11.64	53.04	53.04	37.39	XP_023872509.1	superoxide dismutase [Mn], mitochondrial-like [Quercus suber]	Mn	5
396	11.55	11.63	45.76	37.71	31.78	XP_023920879.1	proteasome subunit beta type-6 [Quercus suber]	Quercus suber	6
397	11.54	11.61	19.61	13.29	12.16	XP_023879692.1	myrcene synthase, chloroplastic [Quercus suber]	Quercus suber	6
398	11.52	11.63	13.55	13.55	13.55	XP_023871941.1	serine carboxypeptidase-like 18 [Quercus suber]	Quercus suber	6
399	11.5	11.66	17.35	17.35	17.35	XP_023910885.1	ribosome-binding factor PSRP1, chloroplastic isoform X2 [Quercus suber]	Quercus suber	7
399	0	11.66	15.99	15.99	15.99	XP_023910884.1	ribosome-binding factor PSRP1, chloroplastic isoform X1 [Quercus suber]	Quercus suber	7
400	11.5	11.57	35.16	33.33	33.33	XP_023920220.1	proteasome subunit beta type-5-like [Quercus suber]	Quercus suber	7
400	0	11.57	35.16	33.33	33.33	XP_023920219.1	proteasome subunit beta type-5-like [Quercus suber]	Quercus suber	7
400	0	11.57	35.16	33.33	33.33	XP_023896788.1	proteasome subunit beta type-5 [Quercus suber]	Quercus suber	7
400	0	11.57	35.16	33.33	33.33	XP_023896787.1	proteasome subunit beta type-5 [Quercus suber]	Quercus suber	7
401	11.48	11.56	52.86	47.14	46.43	XP_023887452.1	60S ribosomal protein L23 [Quercus suber]	Quercus suber	5
401	0	11.56	52.86	47.14	46.43	XP_023879824.1	60S ribosomal protein L23 [Quercus suber]	Quercus suber	5
402	11.47	11.62	43.35	40.77	36.91	XP_023910981.1	40S ribosomal protein S8-like [Quercus suber]	Quercus suber	6
402	0	11.62	43.35	40.77	36.91	XP_023910980.1	40S ribosomal protein S8-like isoform X2 [Quercus suber]	Quercus suber	6
402	0	11.62	43.35	40.77	36.91	XP_023910979.1	40S ribosomal protein S8-like isoform X1 [Quercus suber]	Quercus suber	6
403	11.45	11.49	22.55	14.1	13.43	XP_023905488.1	adenylate kinase 5, chloroplastic isoform X2 [Quercus suber]	Quercus suber	6
404	11.42	11.5	43.75	42.08	42.08	XP_023887066.1	50S ribosomal protein L13, chloroplastic [Quercus suber]	Quercus suber	7
405	11.41	11.46	16.06	11.58	11.58	XP_023910955.1	serine protease SPPA, chloroplastic-like isoform X2 [Quercus suber]	Quercus suber	6
405	0	11.46	16.06	11.58	11.58	XP_023910954.1	serine protease SPPA, chloroplastic-like isoform X1 [Quercus suber]	Quercus suber	6
406	11.4	11.54	27.59	18.69	14.34	XP_023876039.1	protoporphyrinogen oxidase 1, chloroplastic [Quercus suber]	Quercus suber	7
407	11.36	11.4	25.95	25.95	25.95	XP_023895573.1	fumarylacetoacetase [Quercus suber]	Quercus suber	6
408	11.34	11.4	24.73	24.73	22.85	XP_023882155.1	protein SGT1 homolog isoform X3 [Quercus suber]	Quercus suber	6
408	0	11.4	24.34	24.34	22.49	XP_023882154.1	protein SGT1 homolog isoform X2 [Quercus suber]	Quercus suber	6
408	0	11.4	23.59	23.59	21.79	XP_023882153.1	protein SGT1 homolog isoform X1 [Quercus suber]	Quercus suber	6
409	11.3	11.35	14.19	9.366	9.366	XP_023914960.1	glyoxysomal fatty acid beta-oxidation multifunctional protein MFP-a [Quercus suber]	Quercus suber	6
410	11.28	11.32	41.89	41.89	41.89	XP_023921630.1	zeaxanthin epoxidase, chloroplastic isoform X2 [Quercus suber]	Quercus suber	6
411	11.23	11.29	19.2	19.2	15.46	XP_023922708.1	calreticulin-like [Quercus suber]	Quercus suber	6
412	11.22	11.34	11.22	9.85	9.102	XP_023894823.1	prolyl endopeptidase-like isoform X1 [Quercus suber]	Quercus suber	6
413	11.13	11.27	28.83	28.83	28.83	XP_023921700.1	uncharacterized protein LOC112033151 [Quercus suber]	Quercus suber	6
414	11.1	11.16	62.16	62.16	39.86	XP_023906276.1	nucleoside diphosphate kinase 1 [Quercus suber]	Quercus suber	5
415	11.09	11.27	24.02	22.86	19.63	XP_023899305.1	stomatin-like protein 2, mitochondrial [Quercus suber]	Quercus suber	6
416	11.08	16.15	18.44	15.15	12.4	XP_023878450.1	alpha-1,4 glucan phosphorylase L-2 isozyme, chloroplastic/amyloplastic-like isoform X2 [Quercus suber]	Quercus suber	7
416	0	16.15	17.46	14.35	11.75	XP_023878449.1	alpha-1,4 glucan phosphorylase L-2 isozyme, chloroplastic/amyloplastic-like isoform X1 [Quercus suber]	Quercus suber	7
417	11.08	11.12	36.25	36.25	36.25	XP_023917014.1	major allergen Pru ar 1-like [Quercus suber]	Quercus suber	6
418	11.03	11.44	7.679	6.594	5.175	XP_023914596.1	translocase of chloroplast 120, chloroplastic [Quercus suber]	Quercus suber	6
419	11.03	11.17	54.1	54.1	44.81	XP_023911792.1	lactoylglutathione lyase isoform X2 [Quercus suber]	Quercus suber	6
419	0	11.17	41.25	41.25	34.17	XP_023911791.1	lactoylglutathione lyase isoform X1 [Quercus suber]	Quercus suber	6
419	0	11.17	41.25	41.25	34.17	XP_023911790.1	lactoylglutathione lyase isoform X1 [Quercus suber]	Quercus suber	6
420	11.01	11.07	41.43	41.43	41.43	XP_023887173.1	NAD(P)H-quinone oxidoreductase subunit M, chloroplastic [Quercus suber]	Quercus suber	5
421	10.95	10.99	30.25	29.62	29.62	XP_023873288.1	chlorophyllase-1-like [Quercus suber]	Quercus suber	6
422	10.93	11	63.54	51.93	39.78	XP_023918833.1	ADP-ribosylation factor 2-like isoform X3 [Quercus suber]	Quercus suber	6
422	0	11	63.54	51.93	39.78	XP_023918832.1	ADP-ribosylation factor 2-like isoform X2 [Quercus suber]	Quercus suber	6
422	0	11	62.84	51.37	39.34	XP_023918831.1	ADP-ribosylation factor-like isoform X1 [Quercus suber]	Quercus suber	6
422	0	11	63.54	51.93	39.78	XP_023918830.1	ADP-ribosylation factor 2-like isoform X2 [Quercus suber]	Quercus suber	6
422	0	11	62.84	51.37	39.34	XP_023918829.1	ADP-ribosylation factor-like isoform X1 [Quercus suber]	Quercus suber	6
422	0	11	63.54	51.93	39.78	XP_023883805.1	ADP-ribosylation factor 2-like isoform X2 [Quercus suber]	Quercus suber	6
422	0	11	63.54	51.93	39.78	XP_023883804.1	ADP-ribosylation factor 2-like isoform X3 [Quercus suber]	Quercus suber	6
422	0	11	63.54	51.93	39.78	XP_023883803.1	ADP-ribosylation factor 2-like isoform X2 [Quercus suber]	Quercus suber	6
422	0	11	62.84	51.37	39.34	XP_023883802.1	ADP-ribosylation factor-like isoform X1 [Quercus suber]	Quercus suber	6
422	0	11	62.84	51.37	39.34	XP_023883801.1	ADP-ribosylation factor-like isoform X1 [Quercus suber]	Quercus suber	6
422	0	11	55.25	51.93	39.78	XP_023924483.1	ADP-ribosylation factor 1-like isoform X2 [Quercus suber]	Quercus suber	6
422	0	11	54.64	51.37	39.34	XP_023924482.1	ADP-ribosylation factor 1-like isoform X1 [Quercus suber]	Quercus suber	6
422	0	11	54.64	51.37	39.34	XP_023924481.1	ADP-ribosylation factor 1-like isoform X1 [Quercus suber]	Quercus suber	6
422	0	11	55.25	51.93	39.78	XP_023924024.1	ADP-ribosylation factor 1-like isoform X2 [Quercus suber]	Quercus suber	6
422	0	11	54.64	51.37	39.34	XP_023924023.1	ADP-ribosylation factor 1-like isoform X1 [Quercus suber]	Quercus suber	6
422	0	11	54.64	51.37	39.34	XP_023924022.1	ADP-ribosylation factor 1-like isoform X1 [Quercus suber]	Quercus suber	6
423	10.92	11.1	38.17	29.77	22.52	XP_023921940.1	50S ribosomal protein L15, chloroplastic [Quercus suber]	Quercus suber	6
424	10.92	10.97	24	22.67	22.33	XP_023929173.1	60S ribosomal protein L5 [Quercus suber]	Quercus suber	5
424	0	10.97	24	22.67	22.33	XP_023901267.1	60S ribosomal protein L5 [Quercus suber]	Quercus suber	5
425	10.91	13.04	27.44	27.44	27.44	XP_023878447.1	alcohol dehydrogenase class-3 [Quercus suber]	Quercus suber	8
426	10.86	11.06	43.51	43.51	37.66	XP_023890893.1	18.1 kDa class I heat shock protein-like [Quercus suber]	Quercus suber	6
426	0	11.06	43.51	43.51	37.66	XP_023886930.1	18.1 kDa class I heat shock protein-like [Quercus suber]	Quercus suber	6
427	10.84	10.97	27.76	27.52	23.34	XP_023873815.1	uncharacterized protein LOC111986420 isoform X1 [Quercus suber]	Quercus suber	5
428	10.82	11	13.1	10.92	10.92	XP_023924623.1	beta-glucosidase-like SFR2, chloroplastic isoform X2 [Quercus suber]	Quercus suber	7
428	0	11	13.08	10.9	10.9	XP_023924622.1	beta-glucosidase-like SFR2, chloroplastic isoform X1 [Quercus suber]	Quercus suber	7
429	10.8	10.92	56.58	56.58	56.58	XP_023906061.1	40S ribosomal protein S18-like [Quercus suber]	Quercus suber	7
430	10.79	10.91	13.39	13.39	10.91	XP_023880136.1	probable carotenoid cleavage dioxygenase 4, chloroplastic [Quercus suber]	Quercus suber	5
431	10.77	10.86	35.78	35.78	35.78	XP_023913097.1	NAD(P)H dehydrogenase (quinone) FQR1 [Quercus suber]	Quercus suber	6
432	10.73	10.77	42.67	30.67	30.67	XP_023919571.1	histone H2A [Quercus suber]	Quercus suber	6
432	0	10.77	42.67	30.67	30.67	XP_023877105.1	histone H2A [Quercus suber]	Quercus suber	6
432	0	10.77	44.14	31.72	31.72	XP_023876263.1	probable histone H2A.2 [Quercus suber]	Quercus suber	6
432	0	10.77	44.14	31.72	31.72	XP_023870502.1	probable histone H2A.2 [Quercus suber]	Quercus suber	6
433	10.71	10.96	12.38	9.381	5.253	XP_023899805.1	guanylate-binding protein 2 [Quercus suber]	Quercus suber	4
434	10.7	10.88	46.92	46.92	34.6	XP_023926028.1	ras-related protein RABB1c [Quercus suber]	Quercus suber	6
435	10.68	10.9	30.62	28.18	28.18	XP_023878574.1	pyruvate dehydrogenase E1 component subunit beta-1, mitochondrial [Quercus suber]	Quercus suber	6
435	0	10.9	30.62	28.18	28.18	XP_023878573.1	pyruvate dehydrogenase E1 component subunit beta-1, mitochondrial [Quercus suber]	Quercus suber	6
436	10.66	10.69	26.53	17.2	17.2	XP_023885295.1	uncharacterized methyltransferase At2g41040, chloroplastic isoform X1 [Quercus suber]	Quercus suber	6
436	0	10.69	26.53	17.2	17.2	XP_023885294.1	uncharacterized methyltransferase At2g41040, chloroplastic isoform X1 [Quercus suber]	Quercus suber	6
436	0	10.69	26.53	17.2	17.2	XP_023885293.1	uncharacterized methyltransferase At2g41040, chloroplastic isoform X1 [Quercus suber]	Quercus suber	6
437	10.61	10.76	31.18	31.18	27.35	XP_023913878.1	uncharacterized protein At5g02240-like [Quercus suber]	Quercus suber	7
438	10.54	11.53	55.88	48.53	48.53	XP_023882185.1	peptidyl-prolyl cis-trans isomerase CYP20-1 [Quercus suber]	Quercus suber	6
439	10.53	10.57	19.81	12.34	12.34	XP_023892927.1	glucose-6-phosphate isomerase 1, chloroplastic [Quercus suber]	Quercus suber	6
440	10.52	10.62	41.85	41.85	38.04	XP_023922583.1	reactive Intermediate Deaminase A, chloroplastic-like [Quercus suber]	Quercus suber	5
440	0	10.62	41.85	41.85	38.04	XP_023885916.1	reactive Intermediate Deaminase A, chloroplastic-like [Quercus suber]	Quercus suber	5
441	10.51	10.54	49.74	43.98	29.32	XP_023887442.1	40S ribosomal protein S7-like [Quercus suber]	Quercus suber	5
442	10.49	10.59	25	19.06	14.6	XP_023903849.1	coproporphyrinogen-III oxidase 1, chloroplastic-like [Quercus suber]	Quercus suber	5
443	10.47	10.63	10.61	8.659	5.307	XP_023876073.1	isoleucine--tRNA ligase, chloroplastic/mitochondrial [Quercus suber]	Quercus suber	5
444	10.47	10.51	25.43	20.54	16.87	XP_023886834.1	alpha-galactosidase 1-like [Quercus suber]	Quercus suber	5
445	10.46	10.58	42.97	38.4	35.74	XP_023924681.1	ribosome-recycling factor, chloroplastic isoform X2 [Quercus suber]	Quercus suber	7
445	0	10.58	40.79	36.46	33.94	XP_023924680.1	ribosome-recycling factor, chloroplastic isoform X1 [Quercus suber]	Quercus suber	7
446	10.45	10.48	38.15	38.15	38.15	XP_023886996.1	photosystem I reaction center subunit N, chloroplastic [Quercus suber]	Quercus suber	6
447	10.44	10.57	16.85	16.85	12.73	XP_023900884.1	bifunctional 3-dehydroquinate dehydratase/shikimate dehydrogenase, chloroplastic-like isoform X2 [Quercus suber]	Quercus suber	5
447	0	10.57	16.76	16.76	12.66	XP_023900883.1	bifunctional 3-dehydroquinate dehydratase/shikimate dehydrogenase, chloroplastic-like isoform X1 [Quercus suber]	Quercus suber	5
448	10.44	10.47	29.7	29.7	25.74	XP_023880725.1	uncharacterized protein LOC111993098 [Quercus suber]	Quercus suber	5
449	10.4	10.5	35.54	34.04	30.72	XP_023890161.1	succinate--CoA ligase [ADP-forming] subunit alpha, mitochondrial [Quercus suber]	ADP-forming	7
450	10.38	14.1	24.39	22.76	22.76	XP_023926710.1	probable phospholipid hydroperoxide glutathione peroxidase isoform X3 [Quercus suber]	Quercus suber	6
450	0	14.1	24.39	22.76	22.76	XP_023926709.1	probable phospholipid hydroperoxide glutathione peroxidase isoform X2 [Quercus suber]	Quercus suber	6
450	0	14.1	24.39	22.76	22.76	XP_023926708.1	probable phospholipid hydroperoxide glutathione peroxidase isoform X1 [Quercus suber]	Quercus suber	6
451	10.38	10.59	13.81	10.73	8.105	XP_023912037.1	protein PLASTID MOVEMENT IMPAIRED 1 [Quercus suber]	Quercus suber	7
452	10.37	10.45	17.36	16.32	16.32	XP_023885261.1	serine carboxypeptidase-like 13 [Quercus suber]	Quercus suber	5
452	0	10.45	17.36	16.32	16.32	XP_023885260.1	serine carboxypeptidase-like 13 [Quercus suber]	Quercus suber	5
453	10.34	14.77	20.68	20.68	17.27	XP_023915683.1	patellin-3-like [Quercus suber]	Quercus suber	5
454	10.26	24.78	67.92	60.38	60.38	XP_023878027.1	chlorophyll a-b binding protein 5, chloroplastic [Quercus suber]	Quercus suber	9
455	10.26	10.44	30.1	30.1	28.64	XP_023922030.1	60S ribosomal protein L13a-4 [Quercus suber]	Quercus suber	5
455	0	10.44	30.1	30.1	28.64	XP_023874218.1	60S ribosomal protein L13a-4 [Quercus suber]	Quercus suber	5
456	10.23	10.42	14.87	8.961	5.556	XP_023871688.1	uncharacterized protein LOC111984298 [Quercus suber]	Quercus suber	6
457	10.22	10.24	28.74	24.34	21.41	XP_023913556.1	adenosine kinase 2 [Quercus suber]	Quercus suber	5
457	0	10.24	28.74	24.34	21.41	XP_023907734.1	adenosine kinase 2 [Quercus suber]	Quercus suber	5
458	10.19	10.27	20.05	19.1	16.98	XP_023896980.1	fasciclin-like arabinogalactan protein 10 [Quercus suber]	Quercus suber	5
459	10.15	41.91	36.17	36.17	36	XP_023899452.1	heat shock cognate 70 kDa protein 2-like [Quercus suber]	Quercus suber	5
459	0	41.91	33.44	33.44	33.28	XP_023895458.1	heat shock cognate 70 kDa protein 2 [Quercus suber]	Quercus suber	5
460	10.15	10.25	40.43	25.53	25.53	XP_023873792.1	ribulose-phosphate 3-epimerase, chloroplastic [Quercus suber]	Quercus suber	5
461	10.12	10.33	41.84	41.84	35.82	XP_023892425.1	psbP domain-containing protein 6, chloroplastic [Quercus suber]	Quercus suber	7
462	10.11	10.3	21.56	20.52	18.44	XP_023883340.1	probable fructokinase-6, chloroplastic isoform X2 [Quercus suber]	Quercus suber	6
462	0	10.3	21.56	20.52	18.44	XP_023883332.1	probable fructokinase-6, chloroplastic isoform X1 [Quercus suber]	Quercus suber	6
463	10.1	10.23	44.06	44.06	38.46	XP_023919524.1	40S ribosomal protein S19-3-like [Quercus suber]	Quercus suber	6
464	10.08	14.72	28.33	28.33	28.33	XP_023923519.1	probable lactoylglutathione lyase, chloroplastic [Quercus suber]	Quercus suber	6
465	10.07	10.15	46.51	35.35	35.35	XP_023926902.1	outer envelope pore protein 24, chloroplastic-like [Quercus suber]	Quercus suber	5
466	10.05	10.06	32.33	26.29	26.29	XP_023905758.1	50S ribosomal protein L10, chloroplastic [Quercus suber]	Quercus suber	5
467	10.04	10.14	6.15	4.635	3.717	XP_023876117.1	DExH-box ATP-dependent RNA helicase DExH12-like [Quercus suber]	Quercus suber	5
467	0	10.14	6.15	4.635	3.717	XP_023876116.1	DExH-box ATP-dependent RNA helicase DExH12-like [Quercus suber]	Quercus suber	5
468	10.04	10.05	27.64	27.14	27.14	XP_023905896.1	uncharacterized protein LOC112017674 [Quercus suber]	Quercus suber	5
469	10.02	10.02	12.57	9.98	9.98	XP_023888112.1	low-temperature-induced cysteine proteinase-like [Quercus suber]	Quercus suber	6
470	10.01	22.31	43.05	38.42	35.15	XP_023893402.1	(S)-2-hydroxy-acid oxidase GLO1-like [Quercus suber]	Quercus suber	6
470	0	22.31	43.05	38.42	35.15	XP_023893401.1	(S)-2-hydroxy-acid oxidase GLO1-like [Quercus suber]	Quercus suber	6
471	10.01	10.01	25	16.41	16.41	XP_023896671.1	pyruvate dehydrogenase E1 component subunit alpha, mitochondrial-like [Quercus suber]	Quercus suber	5
472	10.01	10.01	28.25	26.59	25.48	XP_023894286.1	probable mannitol dehydrogenase [Quercus suber]	Quercus suber	5
473	10.01	10.01	11.88	10.7	10.7	XP_023880440.1	uncharacterized protein LOC111992814 [Quercus suber]	Quercus suber	5
474	10	52.9	74.38	73.38	66.42	XP_023904444.1	glyceraldehyde-3-phosphate dehydrogenase A, chloroplastic-like [Quercus suber]	Quercus suber	6
475	10	10	21.45	20.29	20.29	XP_023924203.1	glucan endo-1,3-beta-glucosidase, basic isoform-like [Quercus suber]	Quercus suber	5
476	10	10	25.82	25.82	25.82	XP_023925953.1	uncharacterized protein LOC112037376 [Quercus suber]	Quercus suber	5
477	10	10	32.93	32.93	32.93	XP_023905706.1	photosynthetic NDH subunit of lumenal location 5, chloroplastic [Quercus suber]	Quercus suber	5
478	10	10	32.69	32.21	32.21	XP_023905402.1	30S ribosomal protein S9, chloroplastic-like [Quercus suber]	Quercus suber	5
478	0	10	32.69	32.21	32.21	XP_023902195.1	30S ribosomal protein S9, chloroplastic-like [Quercus suber]	Quercus suber	5
479	10	10	27.75	27.75	27.75	XP_023913393.1	50S ribosomal protein L24, chloroplastic [Quercus suber]	Quercus suber	5
480	10	10	21.2	21.2	21.2	XP_023900711.1	photosystem I reaction center subunit XI, chloroplastic [Quercus suber]	Quercus suber	5
481	9.89	9.99	35.44	30.53	23.86	XP_023879944.1	S-formylglutathione hydrolase [Quercus suber]	Quercus suber	5
482	9.89	9.97	31.25	27.5	27.5	XP_023878003.1	nucleoside diphosphate kinase 3-like [Quercus suber]	Quercus suber	5
483	9.85	9.92	13.81	13.02	13.02	XP_023903562.1	serine carboxypeptidase-like 20 [Quercus suber]	Quercus suber	5
484	9.83	9.95	21.48	12.36	12.36	XP_023876246.1	pyruvate kinase 1, cytosolic-like isoform X2 [Quercus suber]	Quercus suber	5
484	0	9.95	21.48	12.36	12.36	XP_023876245.1	pyruvate kinase 1, cytosolic-like isoform X1 [Quercus suber]	Quercus suber	5
485	9.81	9.87	20.6	19.68	19.68	XP_023921021.1	protein SSUH2 homolog [Quercus suber]	Quercus suber	5
486	9.79	9.88	19.34	19.34	13.74	XP_023893527.1	S-adenosylmethionine synthase 2 [Quercus suber]	Quercus suber	5
487	9.71	9.85	37.63	37.63	34.02	XP_023894083.1	ferredoxin-thioredoxin reductase, variable chain, chloroplastic-like [Quercus suber]	Quercus suber	6
488	9.7	9.81	20.83	20.83	20.83	XP_023907608.1	protein CURVATURE THYLAKOID 1A, chloroplastic [Quercus suber]	Quercus suber	6
489	9.69	9.89	10.5	8.972	6.346	XP_023905749.1	heat shock 70 kDa protein 17 [Quercus suber]	Quercus suber	5
489	0	9.89	10.5	8.972	6.346	XP_023905748.1	heat shock 70 kDa protein 17 [Quercus suber]	Quercus suber	5
490	9.68	9.82	45.45	33.77	31.17	XP_023882080.1	60S ribosomal protein L23a-1 [Quercus suber]	Quercus suber	5
490	0	9.82	45.45	33.77	31.17	XP_023882079.1	60S ribosomal protein L23a-1 [Quercus suber]	Quercus suber	5
491	9.68	9.75	32.71	26.81	26.81	XP_023928272.1	phosphatase IMPL1, chloroplastic [Quercus suber]	Quercus suber	6
492	9.65	9.71	9.218	4.774	4.774	XP_023895831.1	K(+) efflux antiporter 2, chloroplastic-like [Quercus suber]	Quercus suber	5
493	9.64	27.9	58.33	58.33	58.33	XP_023919051.1	chlorophyll a-b binding protein of LHCII type 1-like [Quercus suber]	Quercus suber	5
494	9.64	9.7	15.15	15.15	15.15	XP_023913727.1	serine carboxypeptidase-like 3 [Quercus suber]	Quercus suber	5
495	9.62	9.82	28.38	23.65	23.65	XP_023892631.1	acidic endochitinase-like [Quercus suber]	Quercus suber	5
496	9.6	9.81	18.42	15.58	10.67	XP_023925694.1	probable starch synthase 4, chloroplastic/amyloplastic [Quercus suber]	Quercus suber	6
496	0	9.81	18.42	15.58	10.67	XP_023925693.1	probable starch synthase 4, chloroplastic/amyloplastic [Quercus suber]	Quercus suber	6
497	9.6	9.72	26.39	25.93	22.69	XP_023927889.1	peptidyl-prolyl cis-trans isomerase FKBP13, chloroplastic [Quercus suber]	Quercus suber	5
498	9.59	9.9	13.75	10.64	8.301	XP_023905310.1	nudix hydrolase 3-like isoform X2 [Quercus suber]	Quercus suber	6
498	0	9.9	13.71	10.61	8.279	XP_023905309.1	nudix hydrolase 3-like isoform X1 [Quercus suber]	Quercus suber	6
499	9.59	9.87	7.024	4.129	2.658	XP_023901909.1	nuclear-pore anchor [Quercus suber]	Quercus suber	5
500	9.59	9.64	36.53	36.53	36.53	XP_023905097.1	outer envelope pore protein 21, chloroplastic-like [Quercus suber]	Quercus suber	5
501	9.55	9.87	42.62	36.29	21.94	XP_023893302.1	glutathione S-transferase L3-like [Quercus suber]	Quercus suber	5
502	9.52	9.64	20.65	18.64	18.64	XP_023904150.1	uncharacterized protein LOC112015917 [Quercus suber]	Quercus suber	5
503	9.51	9.57	27.18	22.33	22.33	XP_023923655.1	ras-related protein RABG3f [Quercus suber]	Quercus suber	5
503	0	9.57	27.05	22.22	22.22	XP_023912500.1	ras-related protein Rab7 [Quercus suber]	Quercus suber	5
503	0	9.57	30.27	24.86	24.86	XP_023895682.1	ras-related protein Rab7 [Quercus suber]	Quercus suber	5
504	9.5	9.59	45	45	40	XP_023886479.1	eukaryotic translation initiation factor 5A-2-like [Quercus suber]	Quercus suber	5
504	0	9.59	45	45	40	XP_023873172.1	eukaryotic translation initiation factor 5A-2-like [Quercus suber]	Quercus suber	5
505	9.5	9.57	34.07	23.08	23.08	XP_023875791.1	ferritin, chloroplastic [Quercus suber]	Quercus suber	5
506	9.47	9.54	9.233	9.233	9.233	XP_023922415.1	uncharacterized protein LOC112033876 isoform X1 [Quercus suber]	Quercus suber	5
506	0	9.54	9.233	9.233	9.233	XP_023922414.1	uncharacterized protein LOC112033876 isoform X1 [Quercus suber]	Quercus suber	5
506	0	9.54	9.233	9.233	9.233	XP_023922413.1	uncharacterized protein LOC112033876 isoform X1 [Quercus suber]	Quercus suber	5
507	9.46	9.74	6.184	5.797	5.797	XP_023914952.1	valine--tRNA ligase, mitochondrial 1-like isoform X1 [Quercus suber]	Quercus suber	6
508	9.45	12.91	31.45	30.19	16.14	XP_023903483.1	aspartate aminotransferase, cytoplasmic [Quercus suber]	Quercus suber	5
509	9.45	9.64	40.31	40.31	40.31	XP_023880318.1	3-isopropylmalate dehydratase small subunit 3-like [Quercus suber]	Quercus suber	6
510	9.43	9.49	30.7	30.7	30.7	XP_023922101.1	glutathione S-transferase-like [Quercus suber]	Quercus suber	5
511	9.41	9.52	17.87	16.13	12.9	XP_023925632.1	NADH dehydrogenase [ubiquinone] 1 alpha subcomplex subunit 9, mitochondrial [Quercus suber]	2.39256e+07	5
511	0	9.52	15.45	13.95	11.16	XP_023893770.1	NADH dehydrogenase [ubiquinone] 1 alpha subcomplex subunit 9, mitochondrial-like [Quercus suber]	2.38938e+07	5
512	9.4	9.52	50.55	33.52	29.12	XP_023883563.1	60S ribosomal protein L11 [Quercus suber]	Quercus suber	5
513	9.39	9.46	45.34	41.95	41.95	XP_023914848.1	stem-specific protein TSJT1 [Quercus suber]	Quercus suber	5
514	9.38	9.59	30.77	26.09	24.08	XP_023877273.1	ATP-dependent Clp protease proteolytic subunit-related protein 4, chloroplastic [Quercus suber]	Quercus suber	6
515	9.33	9.62	34.09	34.09	25.45	XP_023893124.1	60S ribosomal protein L10 [Quercus suber]	Quercus suber	5
516	9.28	9.35	29.44	29.44	29.44	XP_023904011.1	chalcone--flavonone isomerase-like [Quercus suber]	Quercus suber	5
517	9.27	9.48	11.11	9.921	7.672	XP_023892410.1	6-phosphofructo-2-kinase/fructose-2,6-bisphosphatase isoform X2 [Quercus suber]	Quercus suber	5
517	0	9.48	11.1	9.908	7.662	XP_023892409.1	6-phosphofructo-2-kinase/fructose-2,6-bisphosphatase isoform X1 [Quercus suber]	Quercus suber	5
518	9.26	9.41	8	7.282	6.051	XP_023891988.1	leucine--tRNA ligase, chloroplastic/mitochondrial [Quercus suber]	Quercus suber	5
519	9.26	9.32	28.7	20.83	20.83	XP_023911345.1	60S ribosomal protein L10a-like [Quercus suber]	Quercus suber	5
520	9.24	9.37	34.05	34.05	30.81	XP_023908180.1	temperature-induced lipocalin-1 [Quercus suber]	Quercus suber	4
521	9.24	9.34	31.98	31.98	25.68	XP_023921616.1	elongation factor 1-beta 2 [Quercus suber]	Quercus suber	5
522	9.24	9.32	30.36	30.36	30.36	XP_023924505.1	30S ribosomal protein S13, chloroplastic [Quercus suber]	Quercus suber	5
523	9.24	9.31	22.3	18.62	18.62	XP_023874775.1	dolichyl-diphosphooligosaccharide--protein glycosyltransferase 48 kDa subunit [Quercus suber]	Quercus suber	5
524	9.23	15.58	18.59	14.99	14.09	XP_023923165.1	luminal-binding protein 5-like [Quercus suber]	Quercus suber	6
525	9.22	9.29	36.99	36.99	36.99	XP_023927194.1	glycine-rich RNA-binding protein-like [Quercus suber]	Quercus suber	5
525	0	9.29	36.99	36.99	36.99	XP_023916385.1	glycine-rich RNA-binding protein-like [Quercus suber]	Quercus suber	5
526	9.15	9.22	23.42	23.42	23.42	XP_023918130.1	membrane-associated 30 kDa protein, chloroplastic isoform X2 [Quercus suber]	Quercus suber	5
526	0	9.22	23.42	23.42	23.42	XP_023918129.1	membrane-associated 30 kDa protein, chloroplastic isoform X1 [Quercus suber]	Quercus suber	5
527	9.12	9.19	12.97	12.03	12.03	XP_023922402.1	ATP-dependent 6-phosphofructokinase 4, chloroplastic [Quercus suber]	Quercus suber	5
528	9.07	9.23	39.37	23.98	23.98	XP_023921278.1	GTP-binding nuclear protein Ran-3-like [Quercus suber]	Quercus suber	5
528	0	9.23	39.37	23.98	23.98	XP_023891957.1	GTP-binding nuclear protein Ran-3 [Quercus suber]	Quercus suber	5
529	9.06	9.12	36.77	36.77	36.77	XP_023928448.1	thylakoid lumenal 15 kDa protein 1, chloroplastic [Quercus suber]	Quercus suber	5
530	9.04	9.16	7.919	7.077	3.623	XP_023887385.1	starch synthase 3, chloroplastic/amyloplastic [Quercus suber]	Quercus suber	4
531	9.01	9.08	11.9	8.467	7.666	XP_023872586.1	aminopeptidase M1-like [Quercus suber]	Quercus suber	4
532	8.92	9.18	13.58	13.58	8.488	XP_023879781.1	polyadenylate-binding protein 8-like [Quercus suber]	Quercus suber	5
533	8.91	9	28	28	16.53	XP_023875991.1	alcohol dehydrogenase-like 1 isoform X2 [Quercus suber]	Quercus suber	4
533	0	9	28	28	16.53	XP_023875928.1	alcohol dehydrogenase-like 1 isoform X1 [Quercus suber]	Quercus suber	4
534	8.89	9.19	19.74	17.27	14.64	XP_023876561.1	ATP-citrate synthase beta chain protein 1 [Quercus suber]	Quercus suber	6
534	0	9.19	19.74	17.27	14.64	XP_023876560.1	ATP-citrate synthase beta chain protein 1 [Quercus suber]	Quercus suber	6
535	8.89	9.1	24.25	20.27	20.27	XP_023916814.1	uncharacterized protein At2g34460, chloroplastic [Quercus suber]	Quercus suber	6
536	8.89	8.98	29.67	29.67	21.98	XP_023899196.1	gamma carbonic anhydrase 1, mitochondrial [Quercus suber]	Quercus suber	4
537	8.85	8.93	22.62	19.01	17.68	XP_023912572.1	serine carboxypeptidase II-2-like [Quercus suber]	Quercus suber	5
538	8.84	8.98	24.17	24.17	24.17	XP_023900812.1	60S ribosomal protein L17-2-like [Quercus suber]	Quercus suber	6
539	8.83	8.98	35.94	27.19	27.19	XP_023873061.1	DNA repair RAD52-like protein 2, chloroplastic [Quercus suber]	Quercus suber	5
540	8.81	9.12	8.216	4.526	2.891	XP_023898437.1	protein ILITYHIA [Quercus suber]	Quercus suber	5
541	8.8	9.04	27.14	18.93	17.5	XP_023895113.1	succinate dehydrogenase [ubiquinone] iron-sulfur subunit 2, mitochondrial [Quercus suber]	2.38951e+07	6
542	8.77	8.82	35.37	35.37	32.15	XP_023886695.1	putative glucose-6-phosphate 1-epimerase [Quercus suber]	Quercus suber	4
543	8.69	8.74	26.75	26.75	20.97	XP_023913184.1	chloroplast envelope quinone oxidoreductase homolog [Quercus suber]	Quercus suber	4
544	8.64	8.68	32.12	32.12	32.12	XP_023893479.1	glycine cleavage system H protein, mitochondrial isoform X3 [Quercus suber]	Quercus suber	6
544	0	8.68	32.12	32.12	32.12	XP_023893478.1	glycine cleavage system H protein, mitochondrial isoform X2 [Quercus suber]	Quercus suber	6
544	0	8.68	32.12	32.12	32.12	XP_023893477.1	glycine cleavage system H protein, mitochondrial isoform X1 [Quercus suber]	Quercus suber	6
545	8.62	8.75	16.11	16.11	16.11	XP_023880141.1	xylose isomerase isoform X4 [Quercus suber]	Quercus suber	5
545	0	8.75	15.68	15.68	15.68	XP_023880140.1	xylose isomerase isoform X3 [Quercus suber]	Quercus suber	5
545	0	8.75	15.25	15.25	15.25	XP_023880139.1	xylose isomerase isoform X2 [Quercus suber]	Quercus suber	5
545	0	8.75	15.01	15.01	15.01	XP_023880138.1	xylose isomerase isoform X1 [Quercus suber]	Quercus suber	5
546	8.6	52.22	52.14	51.32	50.16	XP_023886016.1	chaperonin 60 subunit beta 2, chloroplastic [Quercus suber]	Quercus suber	5
547	8.6	8.81	11.88	10.18	7.211	XP_023919570.1	serine/threonine-protein phosphatase 6 regulatory subunit 3 isoform X2 [Quercus suber]	Quercus suber	4
547	0	8.81	11.86	10.17	7.203	XP_023919569.1	serine/threonine-protein phosphatase 6 regulatory subunit 3 isoform X1 [Quercus suber]	Quercus suber	4
548	8.58	8.62	28.92	28.92	22.06	XP_023916443.1	60S ribosomal protein L15-like [Quercus suber]	Quercus suber	4
549	8.52	8.56	38.32	22.43	17.76	XP_023901065.1	40S ribosomal protein S5-like [Quercus suber]	Quercus suber	4
549	0	8.56	25.93	22.22	17.59	XP_023881686.1	40S ribosomal protein S5 [Quercus suber]	Quercus suber	4
550	8.5	9.87	29.3	23.83	23.83	XP_023904261.1	acid phosphatase 1-like [Quercus suber]	Quercus suber	5
550	0	9.87	29.3	23.83	23.83	XP_023904260.1	acid phosphatase 1-like [Quercus suber]	Quercus suber	5
550	0	9.87	29.3	23.83	23.83	XP_023896965.1	acid phosphatase 1-like [Quercus suber]	Quercus suber	5
551	8.44	8.47	19	19	16.49	XP_023909300.1	cytochrome b-c1 complex subunit Rieske-4, mitochondrial-like [Quercus suber]	Quercus suber	4
552	8.43	8.62	10.17	7.25	4.421	XP_023872294.1	topless-related protein 4-like [Quercus suber]	Quercus suber	5
552	0	8.62	10.17	7.25	4.421	XP_023872292.1	topless-related protein 4-like [Quercus suber]	Quercus suber	5
553	8.43	8.47	22.22	22.22	11.85	XP_023889418.1	chlorophyll a-b binding protein 7, chloroplastic [Quercus suber]	Quercus suber	5
554	8.43	8.47	28.78	28.78	28.78	XP_023883773.1	peroxidase 3-like isoform X2 [Quercus suber]	Quercus suber	6
554	0	8.47	28.78	28.78	28.78	XP_023883772.1	peroxidase 3-like isoform X1 [Quercus suber]	Quercus suber	6
555	8.39	8.85	37.56	37.56	30.32	XP_023874086.1	ATP synthase subunit b', chloroplastic-like [Quercus suber]	Quercus suber	6
556	8.32	8.43	19.17	19.17	12.14	XP_023916330.1	uncharacterized protein LOC112027921 isoform X2 [Quercus suber]	Quercus suber	4
556	0	8.43	17.49	17.49	11.08	XP_023916329.1	uncharacterized protein LOC112027921 isoform X1 [Quercus suber]	Quercus suber	4
557	8.3	8.43	30.46	23.08	20	XP_023892651.1	quinone oxidoreductase PIG3-like [Quercus suber]	Quercus suber	4
558	8.29	8.42	15.56	9.64	8.014	XP_023897834.1	1,4-alpha-glucan-branching enzyme 1, chloroplastic/amyloplastic-like isoform X3 [Quercus suber]	Quercus suber	5
558	0	8.42	15.49	9.595	7.977	XP_023897833.1	1,4-alpha-glucan-branching enzyme 1, chloroplastic/amyloplastic-like isoform X2 [Quercus suber]	Quercus suber	5
558	0	8.42	15.42	9.551	7.94	XP_023897832.1	1,4-alpha-glucan-branching enzyme 2-2, chloroplastic/amyloplastic-like isoform X1 [Quercus suber]	Quercus suber	5
559	8.29	8.4	16.67	12.28	12.28	XP_023880099.1	cytochrome c1 2, heme protein, mitochondrial-like [Quercus suber]	Quercus suber	5
559	0	8.4	27.92	22.73	22.73	XP_023887781.1	cytochrome c1-2, heme protein, mitochondrial [Quercus suber]	Quercus suber	5
560	8.28	8.38	23.33	23.33	20.42	XP_023898464.1	uncharacterized protein LOC112010345 [Quercus suber]	Quercus suber	4
561	8.28	8.31	17.87	12.77	11.28	XP_023920625.1	flowering locus K homology domain isoform X1 [Quercus suber]	Quercus suber	4
562	8.26	9.41	15.99	14.34	12.87	XP_023879210.1	uncharacterized protein LOC111991647 isoform X2 [Quercus suber]	Quercus suber	5
562	0	9.41	14.03	12.58	11.29	XP_023879209.1	uncharacterized protein LOC111991647 isoform X1 [Quercus suber]	Quercus suber	5
563	8.25	8.27	22.2	14.86	11.01	XP_023892360.1	CBS domain-containing protein CBSCBSPB3 isoform X2 [Quercus suber]	Quercus suber	4
563	0	8.27	22.16	14.84	10.99	XP_023892359.1	CBS domain-containing protein CBSCBSPB3 isoform X1 [Quercus suber]	Quercus suber	4
564	8.23	8.26	7.081	5.111	4.495	XP_023897452.1	ABC transporter C family member 2-like [Quercus suber]	Quercus suber	4
564	0	8.26	7.081	5.111	4.495	XP_023897451.1	ABC transporter C family member 2-like [Quercus suber]	Quercus suber	4
564	0	8.26	7.081	5.111	4.495	XP_023897450.1	ABC transporter C family member 2-like [Quercus suber]	Quercus suber	4
565	8.21	8.23	26.44	24.04	19.71	XP_023895345.1	50S ribosomal protein L17, chloroplastic [Quercus suber]	Quercus suber	4
566	8.21	8.23	28.11	28.11	24.1	XP_023927775.1	proteasome subunit alpha type-3 [Quercus suber]	Quercus suber	5
567	8.19	8.38	10.02	8.532	5.357	XP_023913265.1	translation initiation factor IF-2, chloroplastic [Quercus suber]	Quercus suber	5
568	8.18	8.38	11.79	9.434	5.189	XP_023894770.1	phosphoenolpyruvate carboxylase 4 [Quercus suber]	Quercus suber	3
569	8.16	8.18	30.63	30.63	30.63	XP_023894803.1	nascent polypeptide-associated complex subunit beta-like isoform X2 [Quercus suber]	Quercus suber	6
569	0	8.18	21.03	21.03	21.03	XP_023894802.1	basic transcription factor 3-like isoform X1 [Quercus suber]	Quercus suber	6
569	0	8.18	30.63	30.63	30.63	XP_023894724.1	nascent polypeptide-associated complex subunit beta-like isoform X1 [Quercus suber]	Quercus suber	6
569	0	8.18	30.63	30.63	30.63	XP_023894704.1	nascent polypeptide-associated complex subunit beta-like [Quercus suber]	Quercus suber	6
569	0	8.18	30.63	30.63	30.63	XP_023894703.1	nascent polypeptide-associated complex subunit beta-like [Quercus suber]	Quercus suber	6
570	8.16	8.17	41.75	30.53	22.81	XP_023888247.1	eukaryotic translation initiation factor 3 subunit F [Quercus suber]	Quercus suber	4
571	8.13	8.42	8.101	7.257	6.16	XP_023927306.1	isoleucine--tRNA ligase, cytoplasmic [Quercus suber]	Quercus suber	7
572	8.13	8.15	34.6	34.6	34.6	XP_023886229.1	uncharacterized protein LOC111998359 [Quercus suber]	Quercus suber	6
573	8.12	8.25	32.26	32.26	29.03	XP_023885570.1	germin-like protein subfamily 2 member 1 [Quercus suber]	Quercus suber	5
574	8.12	8.24	8.898	7.179	5.157	XP_023902604.1	110 kDa U5 small nuclear ribonucleoprotein component CLO-like [Quercus suber]	Quercus suber	5
574	0	8.24	8.898	7.179	5.157	XP_023876512.1	110 kDa U5 small nuclear ribonucleoprotein component CLO [Quercus suber]	Quercus suber	5
575	8.12	8.23	22.2	13.53	10.36	XP_023874879.1	dihydrolipoyllysine-residue succinyltransferase component of 2-oxoglutarate dehydrogenase complex 2, mitochondrial-like [Quercus suber]	Quercus suber	5
575	0	8.23	22.2	13.53	10.36	XP_023874878.1	dihydrolipoyllysine-residue succinyltransferase component of 2-oxoglutarate dehydrogenase complex 2, mitochondrial-like [Quercus suber]	Quercus suber	5
576	8.08	8.21	29.69	29.69	24.09	XP_023897897.1	probable UDP-arabinopyranose mutase 2 [Quercus suber]	Quercus suber	6
577	8.08	8.18	15.74	15.74	11.31	XP_023919977.1	elongation factor Tu, mitochondrial [Quercus suber]	Quercus suber	4
578	8.07	8.16	30.67	30.67	30.67	XP_023897974.1	40S ribosomal protein S14-3 [Quercus suber]	Quercus suber	5
579	8.06	8.07	17.22	10.93	10.19	XP_023918587.1	dihydrolipoyllysine-residue acetyltransferase component 2 of pyruvate dehydrogenase complex, mitochondrial-like [Quercus suber]	Quercus suber	4
580	8.05	21.97	18.63	16.92	12.51	XP_023880726.1	ubiquitin-activating enzyme E1 1-like [Quercus suber]	Quercus suber	5
581	8.03	10.04	19.9	16.09	14.71	XP_023928076.1	chaperonin CPN60-2, mitochondrial [Quercus suber]	Quercus suber	5
582	8.03	8.12	18.24	11.28	9.784	XP_023910551.1	D-3-phosphoglycerate dehydrogenase 3, chloroplastic-like [Quercus suber]	Quercus suber	4
583	8.02	13.62	34.63	28.06	24.48	XP_023875621.1	probable aldo-keto reductase 4 [Quercus suber]	Quercus suber	4
583	0	13.62	34.63	28.06	24.48	XP_023875620.1	probable aldo-keto reductase 4 [Quercus suber]	Quercus suber	4
583	0	13.62	34.63	28.06	24.48	XP_023875619.1	probable aldo-keto reductase 4 [Quercus suber]	Quercus suber	4
583	0	13.62	34.63	28.06	24.48	XP_023875618.1	probable aldo-keto reductase 4 [Quercus suber]	Quercus suber	4
584	8.02	8.02	50	45.33	45.33	XP_023929707.1	60S ribosomal protein L28-2-like [Quercus suber]	Quercus suber	4
584	0	8.02	50	45.33	45.33	XP_023929706.1	60S ribosomal protein L28-2-like [Quercus suber]	Quercus suber	4
584	0	8.02	50	45.33	45.33	XP_023906313.1	60S ribosomal protein L28-2-like [Quercus suber]	Quercus suber	4
584	0	8.02	50	45.33	45.33	XP_023906312.1	60S ribosomal protein L28-2-like [Quercus suber]	Quercus suber	4
584	0	8.02	50	45.33	45.33	XP_023887693.1	60S ribosomal protein L28-2-like [Quercus suber]	Quercus suber	4
584	0	8.02	50	45.33	45.33	XP_023887692.1	60S ribosomal protein L28-2-like [Quercus suber]	Quercus suber	4
585	8.02	8.02	35.54	31.33	31.33	XP_023926862.1	60S ribosomal protein L12 [Quercus suber]	Quercus suber	4
585	0	8.02	35.54	31.33	31.33	XP_023879204.1	60S ribosomal protein L12-like [Quercus suber]	Quercus suber	4
586	8.01	8.01	28.57	24.84	18.01	XP_023917021.1	peroxidase P7-like [Quercus suber]	Quercus suber	4
587	8	32.63	54.14	51.45	46.31	XP_023919427.1	elongation factor 1-alpha-like [Quercus suber]	Quercus suber	4
588	8	16	36.36	36.36	36.36	XP_023895833.1	(+)-neomenthol dehydrogenase-like [Quercus suber]	Quercus suber	4
589	8	10.04	15.45	13.21	13.21	XP_023886572.1	serine carboxypeptidase-like 40 [Quercus suber]	Quercus suber	4
590	8	8	18.74	18.74	18.74	XP_023874338.1	delta-aminolevulinic acid dehydratase, chloroplastic-like [Quercus suber]	Quercus suber	4
590	0	8	18.74	18.74	18.74	XP_023874337.1	delta-aminolevulinic acid dehydratase, chloroplastic-like [Quercus suber]	Quercus suber	4
591	8	8	18.41	18.41	18.41	XP_023911666.1	thiol protease aleurain-like [Quercus suber]	Quercus suber	4
591	0	8	18.41	18.41	18.41	XP_023880624.1	thiol protease aleurain-like [Quercus suber]	Quercus suber	4
592	8	8	15.7	14.84	12.69	XP_023910543.1	low-temperature-induced cysteine proteinase-like [Quercus suber]	Quercus suber	4
593	8	8	11.03	9.885	9.885	XP_023872497.1	alpha-galactosidase 3 [Quercus suber]	Quercus suber	4
594	8	8	16.67	15.04	15.04	XP_023924128.1	adenylate kinase 4 [Quercus suber]	Quercus suber	4
595	8	8	15.51	12.83	12.83	XP_023915723.1	photosystem II 10 kDa polypeptide, chloroplastic [Quercus suber]	Quercus suber	4
596	8	8	32.61	25.36	25.36	XP_023910634.1	50S ribosomal protein L31, chloroplastic [Quercus suber]	Quercus suber	4
597	8	8	23.74	23.74	23.74	XP_023884233.1	uncharacterized protein OsI_027940 [Quercus suber]	Quercus suber	4
598	8	8	14.38	14.38	10.96	XP_023879763.1	UBP1-associated protein 2C [Quercus suber]	Quercus suber	4
598	0	8	14.38	14.38	10.96	XP_023879762.1	UBP1-associated protein 2C [Quercus suber]	Quercus suber	4
598	0	8	14.38	14.38	10.96	XP_023879761.1	UBP1-associated protein 2C [Quercus suber]	Quercus suber	4
599	8	8	17.86	17.86	17.86	XP_023912404.1	riboflavin synthase [Quercus suber]	Quercus suber	4
599	0	8	17.86	17.86	17.86	XP_023912403.1	riboflavin synthase [Quercus suber]	Quercus suber	4
599	0	8	17.86	17.86	17.86	XP_023912402.1	riboflavin synthase [Quercus suber]	Quercus suber	4
599	0	8	17.86	17.86	17.86	XP_023912401.1	riboflavin synthase [Quercus suber]	Quercus suber	4
600	8	8	27.87	27.87	27.87	XP_023905773.1	succinate dehydrogenase subunit 5, mitochondrial [Quercus suber]	Quercus suber	4
601	8	8	50.43	50.43	50.43	XP_023903302.1	macrophage migration inhibitory factor homolog isoform X2 [Quercus suber]	Quercus suber	4
601	0	8	47.93	47.93	47.93	XP_023903301.1	macrophage migration inhibitory factor homolog isoform X1 [Quercus suber]	Quercus suber	4
602	8	8	14.06	14.06	14.06	XP_023889822.1	haloacid dehalogenase-like hydrolase domain-containing protein At4g39970 [Quercus suber]	Quercus suber	4
603	8	8	20.86	20.86	20.86	XP_023886295.1	photosystem I reaction center subunit V, chloroplastic [Quercus suber]	Quercus suber	4
604	8	8	51.3	51.3	51.3	XP_023884504.1	60S acidic ribosomal protein P2B-like [Quercus suber]	Quercus suber	4
604	0	8	51.3	51.3	51.3	XP_023884503.1	60S acidic ribosomal protein P2B-like [Quercus suber]	Quercus suber	4
605	7.95	8.17	21.21	19.11	19.11	XP_023878655.1	probable sucrose-phosphatase 2 [Quercus suber]	Quercus suber	6
605	0	8.17	21.21	19.11	19.11	XP_023878654.1	probable sucrose-phosphatase 2 [Quercus suber]	Quercus suber	6
605	0	8.17	21.21	19.11	19.11	XP_023878653.1	probable sucrose-phosphatase 2 [Quercus suber]	Quercus suber	6
605	0	8.17	21.21	19.11	19.11	XP_023878652.1	probable sucrose-phosphatase 2 [Quercus suber]	Quercus suber	6
606	7.92	8.2	43.58	22.97	22.97	XP_023913506.1	soluble inorganic pyrophosphatase 6, chloroplastic [Quercus suber]	Quercus suber	5
607	7.92	8.06	30.6	25.87	25.87	XP_023886755.1	red chlorophyll catabolite reductase, chloroplastic [Quercus suber]	Quercus suber	6
608	7.92	8	25.79	16.67	16.67	XP_023893264.1	14-3-3-like protein B [Quercus suber]	Quercus suber	4
609	7.86	8.01	19.4	14.37	11.57	XP_023892694.1	ubiquitin carboxyl-terminal hydrolase 14 [Quercus suber]	Quercus suber	4
610	7.85	8.05	9.524	7.251	6.385	XP_023880161.1	dynamin-2A-like [Quercus suber]	Quercus suber	5
611	7.82	23.22	45.5	45.5	45.5	XP_023871618.1	peroxiredoxin Q, chloroplastic-like isoform X2 [Quercus suber]	Quercus suber	5
612	7.81	7.99	23.38	18.03	18.03	XP_023872093.1	probable cinnamyl alcohol dehydrogenase 1 [Quercus suber]	Quercus suber	4
613	7.79	7.9	26.07	26.07	26.07	XP_023880931.1	NADH dehydrogenase [ubiquinone] flavoprotein 2, mitochondrial [Quercus suber]	2.38809e+07	5
614	7.7	7.87	48.08	48.08	48.08	XP_023928509.1	auxin-binding protein ABP19a-like [Quercus suber]	Quercus suber	8
615	7.63	7.78	21.09	21.09	14.78	XP_023877780.1	LL-diaminopimelate aminotransferase, chloroplastic [Quercus suber]	Quercus suber	5
616	7.62	7.75	7.448	5.278	3.905	XP_023922909.1	magnesium-chelatase subunit ChlH, chloroplastic-like [Quercus suber]	Quercus suber	4
616	0	7.75	7.448	5.278	3.905	XP_023922908.1	magnesium-chelatase subunit ChlH, chloroplastic [Quercus suber]	Quercus suber	4
617	7.59	7.66	31.29	31.29	31.29	XP_023907633.1	40S ribosomal protein S17-like [Quercus suber]	Quercus suber	4
618	7.56	7.7	16.79	11.26	11.26	XP_023883834.1	biotin carboxylase 1, chloroplastic-like [Quercus suber]	Quercus suber	5
619	7.53	7.63	9.005	8.175	6.754	XP_023927646.1	zinc finger BED domain-containing protein DAYSLEEPER-like [Quercus suber]	Quercus suber	4
619	0	7.63	9.005	8.175	6.754	XP_023927645.1	zinc finger BED domain-containing protein DAYSLEEPER-like [Quercus suber]	Quercus suber	4
620	7.51	11.17	18.03	16.67	16.67	XP_023892911.1	uncharacterized protein LOC112004903 [Quercus suber]	Quercus suber	4
621	7.49	7.62	42.6	26.71	18.41	XP_023917393.1	probable plastid-lipid-associated protein 10, chloroplastic [Quercus suber]	Quercus suber	4
622	7.46	7.52	20.36	20.36	14.25	XP_023879439.1	probable N-acetyl-gamma-glutamyl-phosphate reductase, chloroplastic [Quercus suber]	Quercus suber	4
623	7.44	7.66	31.3	26.34	20.61	XP_023894487.1	gamma carbonic anhydrase-like 2, mitochondrial [Quercus suber]	Quercus suber	4
624	7.43	7.69	32.13	23.91	12.85	XP_023886219.1	60S ribosomal protein L3-2-like [Quercus suber]	Quercus suber	6
624	0	7.69	32.13	23.91	12.85	XP_023886218.1	60S ribosomal protein L3-2-like [Quercus suber]	Quercus suber	6
625	7.43	7.52	22.61	22.61	20.49	XP_023916973.1	uncharacterized protein LOC112028502 isoform X2 [Quercus suber]	Quercus suber	4
625	0	7.52	22.61	22.61	20.49	XP_023916972.1	uncharacterized protein LOC112028502 isoform X1 [Quercus suber]	Quercus suber	4
626	7.39	7.71	12.5	12.5	12.5	XP_023888288.1	peptide methionine sulfoxide reductase A1-like [Quercus suber]	Quercus suber	6
627	7.39	7.46	24.7	24.7	24.7	XP_023918791.1	putative 4-hydroxy-4-methyl-2-oxoglutarate aldolase 2 [Quercus suber]	Quercus suber	4
628	7.33	33.5	33.62	28.61	23.32	XP_023925083.1	stromal 70 kDa heat shock-related protein, chloroplastic-like [Quercus suber]	Quercus suber	4
629	7.32	7.4	12.02	10.53	10.53	XP_023909238.1	alpha-L-arabinofuranosidase 1 [Quercus suber]	Quercus suber	4
630	7.31	7.4	32.26	32.26	32.26	XP_023882846.1	60S ribosomal protein L22-2 [Quercus suber]	Quercus suber	5
631	7.28	7.52	7.006	4.459	4.034	XP_023883691.1	protein TSS [Quercus suber]	Quercus suber	5
632	7.28	7.36	38.4	35.74	35.74	XP_023926437.1	psbP domain-containing protein 1, chloroplastic [Quercus suber]	Quercus suber	5
633	7.27	7.37	36.5	30.66	25.55	XP_023921556.1	probable histone H2B.3 [Quercus suber]	Quercus suber	5
633	0	7.37	36.76	30.88	25.74	XP_023919576.1	probable histone H2B.3 [Quercus suber]	Quercus suber	5
633	0	7.37	20.75	18.03	15.65	XP_023915471.1	histone H2B-like [Quercus suber]	Quercus suber	5
633	0	7.37	35.97	30.22	25.18	XP_023910802.1	probable histone H2B.3 [Quercus suber]	Quercus suber	5
633	0	7.37	36.5	30.66	25.55	XP_023883502.1	probable histone H2B.3 [Quercus suber]	Quercus suber	5
633	0	7.37	36.5	30.66	25.55	XP_023877106.1	probable histone H2B.3 [Quercus suber]	Quercus suber	5
633	0	7.37	33.78	28.38	23.65	XP_023876251.1	histone H2B [Quercus suber]	Quercus suber	5
633	0	7.37	32.68	27.45	22.88	XP_023876218.1	histone H2B [Quercus suber]	Quercus suber	5
633	0	7.37	35.46	29.79	24.82	XP_023875977.1	probable histone H2B.1 [Quercus suber]	Quercus suber	5
634	7.24	7.31	42.65	36.76	30.88	XP_023904149.1	40S ribosomal protein S24-1 [Quercus suber]	Quercus suber	4
635	7.22	9.44	25.95	25.95	23.53	XP_023925641.1	L-ascorbate peroxidase 3 [Quercus suber]	Quercus suber	4
636	7.19	7.32	19.24	17.76	14.38	XP_023907609.1	1-deoxy-D-xylulose 5-phosphate reductoisomerase, chloroplastic [Quercus suber]	Quercus suber	5
637	7.19	7.3	34.93	34.25	28.77	XP_023888240.1	60S ribosomal protein L26-1 [Quercus suber]	Quercus suber	3
638	7.19	7.26	16.56	10.27	10.27	XP_023884692.1	protease Do-like 8, chloroplastic isoform X1 [Quercus suber]	Quercus suber	4
639	7.17	7.35	11.13	9.444	6.986	XP_023888996.1	acylamino-acid-releasing enzyme isoform X2 [Quercus suber]	Quercus suber	4
639	0	7.35	10.19	8.649	6.398	XP_023888995.1	acylamino-acid-releasing enzyme isoform X1 [Quercus suber]	Quercus suber	4
640	7.17	7.25	18.64	18.64	10.02	XP_023870558.1	galactokinase [Quercus suber]	Quercus suber	4
641	7.13	7.35	36.48	30.82	30.82	XP_023924969.1	40S ribosomal protein S11-2 [Quercus suber]	Quercus suber	6
642	7.12	7.25	27.61	22.56	22.56	XP_023923017.1	reticulon-like protein B2 [Quercus suber]	Quercus suber	5
643	7.09	7.36	29.01	20.28	11.76	XP_023892944.1	adenylosuccinate synthetase 2, chloroplastic [Quercus suber]	Quercus suber	4
644	7.09	7.36	8.008	5.441	4.004	XP_023912726.1	eukaryotic translation initiation factor 3 subunit A-like [Quercus suber]	Quercus suber	4
645	7.09	7.3	16.03	13.14	9.936	XP_023895767.1	uncharacterized protein LOC112007626 [Quercus suber]	Quercus suber	3
646	7.08	7.15	29.97	14.59	14.59	XP_023872097.1	thiosulfate/3-mercaptopyruvate sulfurtransferase 1, mitochondrial [Quercus suber]	Quercus suber	4
647	7.08	7.15	16.46	16.14	16.14	XP_023917262.1	uncharacterized protein LOC112028804 [Quercus suber]	Quercus suber	4
648	7.06	27.6	28.91	26.84	17.82	XP_023889896.1	phosphoenolpyruvate carboxylase, housekeeping isozyme [Quercus suber]	Quercus suber	4
649	7.03	7.13	10.02	8.608	6.84	XP_023879807.1	pre-mRNA-processing factor 39 isoform X4 [Quercus suber]	Quercus suber	5
649	0	7.13	10.01	8.598	6.832	XP_023879805.1	pre-mRNA-processing factor 39 isoform X3 [Quercus suber]	Quercus suber	5
649	0	7.13	10.01	8.598	6.832	XP_023879804.1	pre-mRNA-processing factor 39 isoform X2 [Quercus suber]	Quercus suber	5
649	0	7.13	10	8.588	6.824	XP_023879803.1	pre-mRNA-processing factor 39 isoform X1 [Quercus suber]	Quercus suber	5
650	7.03	7.1	29.35	25.37	25.37	XP_023902192.1	peptide methionine sulfoxide reductase B1, chloroplastic isoform X1 [Quercus suber]	Quercus suber	4
651	7.02	7.1	10.92	10.75	8.666	XP_023898971.1	signal recognition particle 54 kDa protein, chloroplastic [Quercus suber]	Quercus suber	4
652	7.01	20.26	16.35	12.37	12.37	XP_023880024.1	plasma membrane ATPase 1-like [Quercus suber]	Quercus suber	4
653	6.98	7.09	12.81	11.06	7.286	XP_023892334.1	protochlorophyllide reductase, chloroplastic [Quercus suber]	Quercus suber	3
654	6.95	7.29	9.519	7.262	3.435	XP_023908363.1	AP-2 complex subunit alpha-1-like [Quercus suber]	Quercus suber	3
655	6.95	7.15	20.05	12.08	12.08	XP_023906656.1	serpin-ZX [Quercus suber]	Quercus suber	5
656	6.92	6.99	32.03	22.51	18.18	XP_023928717.1	glutathione S-transferase U17-like [Quercus suber]	Quercus suber	4
657	6.9	6.96	17.7	17.7	17.7	XP_023927489.1	thaumatin-like protein 1 isoform X2 [Quercus suber]	Quercus suber	4
657	0	6.96	17.7	17.7	17.7	XP_023927488.1	thaumatin-like protein 1 isoform X1 [Quercus suber]	Quercus suber	4
658	6.89	6.96	25.58	21.71	21.71	XP_023879258.1	peptidyl-prolyl cis-trans isomerase FKBP20-2, chloroplastic [Quercus suber]	Quercus suber	4
659	6.87	7.06	33.45	33.45	29.31	XP_023928414.1	prohibitin-1, mitochondrial isoform X2 [Quercus suber]	Quercus suber	5
659	0	7.06	33.45	33.45	29.31	XP_023928413.1	prohibitin-1, mitochondrial isoform X1 [Quercus suber]	Quercus suber	5
660	6.86	6.96	37.31	37.31	25.37	XP_023909698.1	60S ribosomal protein L14-2 [Quercus suber]	Quercus suber	3
661	6.86	6.95	17.32	14.61	12.65	XP_023887701.1	peroxisomal acyl-coenzyme A oxidase 1-like [Quercus suber]	Quercus suber	4
662	6.8	6.91	34.56	33.82	19.85	XP_023924801.1	histone H3.3 [Quercus suber]	Quercus suber	3
662	0	6.91	34.56	33.82	19.85	XP_023885343.1	histone H3.3 [Quercus suber]	Quercus suber	3
662	0	6.91	34.56	33.82	19.85	XP_023884417.1	histone H3.3 [Quercus suber]	Quercus suber	3
663	6.79	10.99	18.99	16.86	16.86	XP_023926498.1	ATP synthase subunit beta, mitochondrial-like, partial [Quercus suber]	Quercus suber	4
663	0	10.99	18.96	16.83	16.83	XP_023898403.1	ATP synthase subunit beta, mitochondrial-like [Quercus suber]	Quercus suber	4
664	6.77	6.83	7.495	7.495	7.495	XP_023886342.1	aspartate--tRNA ligase 2, cytoplasmic [Quercus suber]	Quercus suber	4
665	6.74	6.8	12.73	12.73	9.779	XP_023927888.1	aldehyde dehydrogenase family 3 member H1-like [Quercus suber]	Quercus suber	3
666	6.73	6.88	21.96	20.61	16.89	XP_023871989.1	uncharacterized protein LOC111984596 [Quercus suber]	Quercus suber	4
667	6.68	6.84	11.79	9.429	8.189	XP_023879715.1	probable cytosolic oligopeptidase A [Quercus suber]	Quercus suber	4
668	6.66	6.71	11.65	9.982	8.872	XP_023882281.1	calnexin homolog 1-like [Quercus suber]	Quercus suber	3
669	6.65	6.71	10.82	10.82	9.45	XP_023927075.1	prolycopene isomerase 1, chloroplastic [Quercus suber]	Quercus suber	3
670	6.64	6.67	24.26	20.33	20.33	XP_023914345.1	protein EXORDIUM-like 2 [Quercus suber]	Quercus suber	4
671	6.63	6.8	18.03	12.65	8.197	XP_023897872.1	DEAD-box ATP-dependent RNA helicase 56 isoform X1 [Quercus suber]	Quercus suber	4
672	6.59	6.73	9.31	9.31	7.931	XP_023926856.1	protein disulfide isomerase-like 1-4 [Quercus suber]	Quercus suber	3
673	6.57	6.62	7.439	5.179	4.143	XP_023888741.1	calcium-transporting ATPase 4, endoplasmic reticulum-type-like [Quercus suber]	Quercus suber	4
674	6.56	6.6	23.57	19.01	16.35	XP_023897046.1	acid phosphatase 1-like isoform X2 [Quercus suber]	Quercus suber	3
674	0	6.6	22.38	18.05	15.52	XP_023897045.1	acid phosphatase 1-like isoform X1 [Quercus suber]	Quercus suber	3
675	6.55	6.66	26.65	24.36	24.36	XP_023881539.1	bifunctional nitrilase/nitrile hydratase NIT4B [Quercus suber]	Quercus suber	5
676	6.51	6.55	11	8.134	5.423	XP_023914054.1	protease Do-like 2, chloroplastic isoform X2 [Quercus suber]	Quercus suber	3
676	0	6.55	10.99	8.121	5.414	XP_023914053.1	protease Do-like 2, chloroplastic isoform X1 [Quercus suber]	Quercus suber	3
677	6.51	6.54	12.55	11.05	11.05	XP_023916914.1	importin subunit alpha-2-like [Quercus suber]	Quercus suber	4
678	6.47	6.63	27.27	23.81	21.21	XP_023924878.1	50S ribosomal protein L19, chloroplastic-like [Quercus suber]	Quercus suber	4
679	6.45	6.53	20.5	20.5	20.5	XP_023875332.1	heme-binding-like protein At3g10130, chloroplastic isoform X2 [Quercus suber]	Quercus suber	5
679	0	6.53	16.88	16.88	16.88	XP_023875331.1	uncharacterized protein LOC111987821 isoform X1 [Quercus suber]	Quercus suber	5
680	6.44	6.55	30.26	22.56	19.49	XP_023920806.1	50S ribosomal protein L27, chloroplastic-like [Quercus suber]	Quercus suber	4
680	0	6.55	30.26	22.56	19.49	XP_023920805.1	50S ribosomal protein L27, chloroplastic-like [Quercus suber]	Quercus suber	4
681	6.44	6.54	24.5	21.29	21.29	XP_023924027.1	proteasome subunit alpha type-7 [Quercus suber]	Quercus suber	4
682	6.43	6.46	27.42	27.42	27.42	XP_023888194.1	30S ribosomal protein S20, chloroplastic [Quercus suber]	Quercus suber	4
683	6.42	6.53	27.06	25	18.82	XP_023871945.1	outer envelope pore protein 37, chloroplastic [Quercus suber]	Quercus suber	4
684	6.41	6.48	19.74	14.59	12.02	XP_023886565.1	geranylgeranyl diphosphate reductase, chloroplastic [Quercus suber]	Quercus suber	3
685	6.39	6.42	16.9	11.33	11.33	XP_023884203.1	probable nucleoredoxin 1 [Quercus suber]	Quercus suber	3
686	6.37	6.44	15.65	9.836	5.514	XP_023901157.1	putative elongation factor TypA-like SVR3, chloroplastic [Quercus suber]	Quercus suber	3
687	6.34	10.5	33.52	29.51	24.64	XP_023895459.1	2-alkenal reductase (NADP(+)-dependent)-like [Quercus suber]	Quercus suber	4
688	6.33	6.45	18.86	18.86	18.86	XP_023928208.1	endochitinase-like isoform X2 [Quercus suber]	Quercus suber	5
688	0	6.45	18.86	18.86	18.86	XP_023928207.1	endochitinase-like isoform X1 [Quercus suber]	Quercus suber	5
689	6.29	8.38	28.4	24.47	15.41	XP_023922013.1	fructokinase-2 [Quercus suber]	Quercus suber	3
690	6.25	6.32	12.61	11.57	6.39	XP_023919459.1	UPF0051 protein ABCI8, chloroplastic-like [Quercus suber]	Quercus suber	3
690	0	6.32	12.65	11.61	6.412	XP_023888106.1	UPF0051 protein ABCI8, chloroplastic-like [Quercus suber]	Quercus suber	3
691	6.22	17.92	41.87	37.42	35.63	XP_023892728.1	tubulin alpha-3 chain-like [Quercus suber]	Quercus suber	5
692	6.22	6.32	14.32	12.97	12.97	XP_023913726.1	UPF0160 protein-like [Quercus suber]	Quercus suber	3
693	6.21	6.23	22.71	22.71	13.9	XP_023893115.1	phosphoserine phosphatase, chloroplastic [Quercus suber]	Quercus suber	3
693	0	6.23	22.71	22.71	13.9	XP_023893114.1	phosphoserine phosphatase, chloroplastic [Quercus suber]	Quercus suber	3
693	0	6.23	22.71	22.71	13.9	XP_023893113.1	phosphoserine phosphatase, chloroplastic [Quercus suber]	Quercus suber	3
693	0	6.23	22.71	22.71	13.9	XP_023893112.1	phosphoserine phosphatase, chloroplastic [Quercus suber]	Quercus suber	3
693	0	6.23	22.71	22.71	13.9	XP_023893111.1	phosphoserine phosphatase, chloroplastic [Quercus suber]	Quercus suber	3
694	6.19	6.32	11	11	11	XP_023915632.1	serine carboxypeptidase-like [Quercus suber]	Quercus suber	5
695	6.18	6.2	23.91	19.2	14.13	XP_023913557.1	translation initiation factor IF3-4, chloroplastic-like [Quercus suber]	Quercus suber	3
696	6.15	6.18	29.63	27.31	20.37	XP_023900763.1	30S ribosomal protein S6 alpha, chloroplastic-like [Quercus suber]	Quercus suber	3
696	0	6.18	29.63	27.31	20.37	XP_023889861.1	30S ribosomal protein S6 alpha, chloroplastic-like [Quercus suber]	Quercus suber	3
696	0	6.18	22.79	20.47	20.47	XP_023889862.1	30S ribosomal protein S6 alpha, chloroplastic-like [Quercus suber]	Quercus suber	3
697	6.15	6.17	7.375	5.315	3.471	XP_023905975.1	coatomer subunit beta'-2 [Quercus suber]	Quercus suber	3
698	6.14	6.34	2.35	1.018	0.8811	XP_023912257.1	auxin transport protein BIG [Quercus suber]	Quercus suber	3
699	6.12	6.23	19.29	12.86	12.86	XP_023900277.1	ATP sulfurylase 2 [Quercus suber]	Quercus suber	5
700	6.12	6.13	46.77	46.77	46.77	XP_023895405.1	auxin-binding protein ABP19a-like [Quercus suber]	Quercus suber	4
701	6.12	6.13	8.153	8.153	8.153	XP_023912954.1	polyadenylate-binding protein RBP45B [Quercus suber]	Quercus suber	4
702	6.11	21.78	26.93	21.96	21.96	XP_023911642.1	5-methyltetrahydropteroyltriglutamate--homocysteine methyltransferase [Quercus suber]	Quercus suber	4
703	6.11	6.22	32.58	32.02	26.97	XP_023886475.1	photosystem II repair protein PSB27-H1, chloroplastic [Quercus suber]	Quercus suber	3
704	6.09	6.11	14.89	12.77	10.64	XP_023872470.1	S-adenosylmethionine carrier 1, chloroplastic/mitochondrial [Quercus suber]	Quercus suber	3
705	6.08	6.09	24.9	20	16.73	XP_023901184.1	pyridoxal phosphate homeostasis protein [Quercus suber]	Quercus suber	3
706	6.08	6.09	18.68	18.68	18.68	XP_023915585.1	adenine phosphoribosyltransferase 1-like [Quercus suber]	Quercus suber	4
707	6.05	6.06	29.11	26.58	17.3	XP_023912206.1	proteasome subunit alpha type-5 [Quercus suber]	Quercus suber	3
707	0	6.06	29.11	26.58	17.3	XP_023912205.1	proteasome subunit alpha type-5 [Quercus suber]	Quercus suber	3
708	6.05	6.05	24.57	19.65	19.65	XP_023884370.1	epimerase family protein SDR39U1 homolog, chloroplastic [Quercus suber]	Quercus suber	4
709	6.04	6.24	16.71	14.62	12.53	XP_023928062.1	uncharacterized protein LOC112039416 [Quercus suber]	Quercus suber	4
710	6.04	6.04	29.07	22.15	22.15	XP_023888245.1	probable aquaporin PIP1-2 [Quercus suber]	Quercus suber	3
711	6.03	10.3	28.67	26.57	26.57	XP_023928048.1	hypersensitive-induced response protein 1-like [Quercus suber]	Quercus suber	4
711	0	10.3	28.67	26.57	26.57	XP_023928047.1	hypersensitive-induced response protein 1-like [Quercus suber]	Quercus suber	4
711	0	10.3	28.67	26.57	26.57	XP_023928045.1	hypersensitive-induced response protein 1-like [Quercus suber]	Quercus suber	4
711	0	10.3	28.67	26.57	26.57	XP_023928044.1	hypersensitive-induced response protein 1-like [Quercus suber]	Quercus suber	4
712	6.03	6.05	9.739	4.801	4.801	XP_023915802.1	ABC transporter G family member 7-like [Quercus suber]	Quercus suber	3
713	6.02	6.43	5.994	4.942	4.942	XP_023883358.1	probable linoleate 9S-lipoxygenase 5 isoform X3 [Quercus suber]	Quercus suber	3
713	0	6.43	5.994	4.942	4.942	XP_023883357.1	probable linoleate 9S-lipoxygenase 5 isoform X2 [Quercus suber]	Quercus suber	3
713	0	6.43	5.994	4.942	4.942	XP_023883356.1	probable linoleate 9S-lipoxygenase 5 isoform X1 [Quercus suber]	Quercus suber	3
714	6.02	6.07	20.44	13.62	10.63	XP_023921546.1	diaminopimelate epimerase, chloroplastic [Quercus suber]	Quercus suber	3
715	6.02	6.02	33.13	25.3	21.08	XP_023872095.1	thioredoxin F-type, chloroplastic-like isoform X2 [Quercus suber]	Quercus suber	3
715	0	6.02	32.93	25.15	20.96	XP_023872094.1	thioredoxin F-type, chloroplastic-like isoform X1 [Quercus suber]	Quercus suber	3
716	6.02	6.02	15.81	13.06	11.68	XP_023893658.1	peroxidase 53-like [Quercus suber]	Quercus suber	3
717	6.02	6.02	27.23	23.66	23.66	XP_023883327.1	probable cysteine protease RD19B [Quercus suber]	Quercus suber	3
718	6.01	6.75	23.79	19.76	19.76	XP_023874552.1	probable plastid-lipid-associated protein 4, chloroplastic [Quercus suber]	Quercus suber	3
719	6.01	6.13	8.874	7.622	4.437	XP_023901356.1	26S proteasome non-ATPase regulatory subunit 2 homolog A-like [Quercus suber]	Quercus suber	3
720	6.01	6.1	23.97	14.6	12.67	XP_023913734.1	isocitrate dehydrogenase [NAD] catalytic subunit 5, mitochondrial [Quercus suber]	NAD	3
721	6.01	6.02	18.99	18.99	18.99	XP_023912557.1	uroporphyrinogen decarboxylase [Quercus suber]	Quercus suber	3
722	6.01	6.01	30.7	22.79	22.79	XP_023886450.1	protein CURVATURE THYLAKOID 1D, chloroplastic isoform X2 [Quercus suber]	Quercus suber	3
722	0	6.01	30.7	22.79	22.79	XP_023886449.1	protein CURVATURE THYLAKOID 1D, chloroplastic isoform X1 [Quercus suber]	Quercus suber	3
723	6.01	6.01	17.04	11.25	11.25	XP_023905381.1	peptidyl-prolyl cis-trans isomerase CYP28, chloroplastic [Quercus suber]	Quercus suber	3
724	6.01	6.01	27.47	19.74	19.74	XP_023901348.1	heme-binding protein 2 [Quercus suber]	Quercus suber	3
725	6	40.8	30.96	30.96	30.8	XP_023905508.1	heat shock cognate 70 kDa protein 2-like [Quercus suber]	Quercus suber	3
726	6	36.14	63.3	56.38	56.38	XP_023893266.1	actin-7-like [Quercus suber]	Quercus suber	3
727	6	8	45.83	35.42	35.42	XP_023916344.1	histone H2AX [Quercus suber]	Quercus suber	3
728	6	7.37	15.09	15.09	15.09	XP_023918936.1	tropinone reductase homolog At5g06060-like isoform X2 [Quercus suber]	Quercus suber	3
728	0	7.37	15.09	15.09	15.09	XP_023918935.1	tropinone reductase homolog At5g06060-like isoform X1 [Quercus suber]	Quercus suber	3
729	6	6.01	5.714	4.874	4.874	XP_023896672.1	DExH-box ATP-dependent RNA helicase DExH15 chloroplastic [Quercus suber]	Quercus suber	5
730	6	6.01	15.08	12.92	12.92	XP_023884491.1	LOW QUALITY PROTEIN: flagellar radial spoke protein 5 [Quercus suber]	Quercus suber	3
731	6	6	17.58	13.3	9.739	XP_023889763.1	uncharacterized protein LOC112001813 [Quercus suber]	Quercus suber	3
732	6	6	8.194	5.766	5.766	XP_023877030.1	acid beta-fructofuranosidase 1, vacuolar-like [Quercus suber]	Quercus suber	3
733	6	6	14.86	11.35	11.35	XP_023914582.1	12-oxophytodienoate reductase 2-like isoform X2 [Quercus suber]	Quercus suber	3
733	0	6	11.35	11.35	11.35	XP_023920876.1	12-oxophytodienoate reductase 2-like isoform X2 [Quercus suber]	Quercus suber	3
733	0	6	11.35	11.35	11.35	XP_023920875.1	12-oxophytodienoate reductase 2-like isoform X1 [Quercus suber]	Quercus suber	3
733	0	6	11.35	11.35	11.35	XP_023920858.1	12-oxophytodienoate reductase 2-like [Quercus suber]	Quercus suber	3
733	0	6	11.35	11.35	11.35	XP_023920857.1	12-oxophytodienoate reductase 2-like [Quercus suber]	Quercus suber	3
733	0	6	11.51	11.51	11.51	XP_023914588.1	12-oxophytodienoate reductase 2-like isoform X4 [Quercus suber]	Quercus suber	3
733	0	6	11.35	11.35	11.35	XP_023914586.1	12-oxophytodienoate reductase 2-like isoform X2 [Quercus suber]	Quercus suber	3
733	0	6	11.35	11.35	11.35	XP_023914585.1	12-oxophytodienoate reductase 2-like isoform X1 [Quercus suber]	Quercus suber	3
734	6	6	21.93	21.93	17.84	XP_023898779.1	psbP domain-containing protein 3, chloroplastic [Quercus suber]	Quercus suber	3
735	6	6	25.71	21.22	21.22	XP_023882751.1	3-oxoacyl-[acyl-carrier-protein] reductase, chloroplastic-like isoform X2 [Quercus suber]	2.38828e+07	3
735	0	6	16.35	16.35	16.35	XP_023882750.1	3-oxoacyl-[acyl-carrier-protein] reductase 4-like isoform X1 [Quercus suber]	2.38828e+07	3
736	6	6	23.53	23.53	23.53	XP_023922769.1	uncharacterized protein At3g03773-like isoform X2 [Quercus suber]	Quercus suber	3
736	0	6	23.53	23.53	23.53	XP_023922765.1	uncharacterized protein At3g03773-like isoform X1 [Quercus suber]	Quercus suber	3
736	0	6	23.16	23.16	23.16	XP_023896748.1	uncharacterized protein At3g03773-like, partial [Quercus suber]	Quercus suber	3
737	6	6	17.72	17.72	17.72	XP_023920799.1	aquaporin TIP1-1-like [Quercus suber]	Quercus suber	3
737	0	6	17.72	17.72	17.72	XP_023920797.1	aquaporin TIP1-1-like [Quercus suber]	Quercus suber	3
737	0	6	17.72	17.72	17.72	XP_023920796.1	aquaporin TIP1-1-like [Quercus suber]	Quercus suber	3
738	6	6	18.85	18.85	18.85	XP_023918128.1	thaumatin-like protein 1 [Quercus suber]	Quercus suber	3
738	0	6	18.85	18.85	18.85	XP_023885395.1	protein P21-like [Quercus suber]	Quercus suber	3
739	6	6	36.05	36.05	36.05	XP_023911665.1	40S ribosomal protein S27-2-like [Quercus suber]	Quercus suber	3
739	0	6	36.05	36.05	36.05	XP_023882144.1	40S ribosomal protein S27-2-like [Quercus suber]	Quercus suber	3
739	0	6	36.05	36.05	36.05	XP_023872417.1	40S ribosomal protein S27-2 [Quercus suber]	Quercus suber	3
740	6	6	16.23	16.23	16.23	XP_023906156.1	uricase-2 isozyme 1 [Quercus suber]	Quercus suber	3
741	6	6	12.63	12.63	12.63	XP_023897914.1	RNA-binding protein CP31B, chloroplastic-like [Quercus suber]	Quercus suber	3
741	0	6	12.63	12.63	12.63	XP_023896634.1	RNA-binding protein CP31B, chloroplastic-like [Quercus suber]	Quercus suber	3
742	6	6	16.42	16.42	16.42	XP_023887599.1	NADPH-dependent aldehyde reductase-like protein, chloroplastic [Quercus suber]	Quercus suber	3
743	6	6	23.74	23.74	23.74	XP_023876784.1	uncharacterized protein LOC111989232 [Quercus suber]	Quercus suber	3
744	5.98	6.07	7.692	6.462	5.385	XP_023882700.1	arginine--tRNA ligase, cytoplasmic-like isoform X1 [Quercus suber]	Quercus suber	3
744	0	6.07	7.85	7.167	5.973	XP_023882701.1	arginine--tRNA ligase, chloroplastic/mitochondrial-like isoform X2 [Quercus suber]	Quercus suber	3
745	5.96	26.71	42.98	40.09	40.09	XP_023909504.1	tubulin beta chain-like [Quercus suber]	Quercus suber	3
746	5.95	6.07	23.25	16.97	16.97	XP_023903957.1	thioredoxin-like protein AAED1, chloroplastic isoform X1 [Quercus suber]	Quercus suber	4
747	5.93	6.08	20.89	18.3	18.3	XP_023903197.1	methylmalonate-semialdehyde dehydrogenase [acylating], mitochondrial [Quercus suber]	2.39032e+07	5
748	5.88	5.99	21.59	21.59	15.91	XP_023928059.1	single-stranded DNA-binding protein WHY1, chloroplastic-like [Quercus suber]	Quercus suber	3
749	5.85	5.99	9.845	9.154	7.254	XP_023875843.1	peptidyl-prolyl cis-trans isomerase FKBP62-like [Quercus suber]	Quercus suber	4
750	5.84	5.94	13.48	7.022	7.022	XP_023890110.1	glutelin type-B 5-like isoform X2 [Quercus suber]	Quercus suber	3
750	0	5.94	13.45	7.003	7.003	XP_023890109.1	glutelin type-B 5-like isoform X1 [Quercus suber]	Quercus suber	3
751	5.84	5.9	25.61	20.12	19.51	XP_023900660.1	60S ribosomal protein L24-like isoform X2 [Quercus suber]	Quercus suber	3
751	0	5.9	25.61	20.12	19.51	XP_023884993.1	60S ribosomal protein L24 isoform X2 [Quercus suber]	Quercus suber	3
752	5.82	8.63	20.63	20.63	20.63	XP_023879083.1	uncharacterized protein LOC111991536 [Quercus suber]	Quercus suber	3
753	5.82	5.92	14.69	14.69	13.29	XP_023912537.1	protein TIC 22, chloroplastic [Quercus suber]	Quercus suber	3
754	5.8	5.86	13.75	11.75	11.75	XP_023893116.1	quinone oxidoreductase-like protein 2 homolog [Quercus suber]	Quercus suber	3
755	5.79	6.13	7.121	5.869	3.365	XP_023880681.1	splicing factor 3B subunit 1 [Quercus suber]	Quercus suber	3
756	5.79	5.95	17.38	15.37	12.34	XP_023893536.1	ERBB-3 BINDING PROTEIN 1 [Quercus suber]	Quercus suber	3
757	5.64	5.73	12.16	9.485	9.485	XP_023915535.1	cell division protein FtsZ homolog 2-2, chloroplastic-like isoform X2 [Quercus suber]	Quercus suber	3
757	0	5.73	12.16	9.485	9.485	XP_023915526.1	cell division protein FtsZ homolog 2-2, chloroplastic-like isoform X1 [Quercus suber]	Quercus suber	3
757	0	5.73	12.16	9.485	9.485	XP_023914292.1	cell division protein FtsZ homolog 2-2, chloroplastic-like [Quercus suber]	Quercus suber	3
758	5.64	5.72	12.18	9.829	9.829	XP_023901143.1	serine carboxypeptidase-like 25 [Quercus suber]	Quercus suber	4
759	5.63	5.79	14.02	7.893	3.61	XP_023876220.1	protein CROWDED NUCLEI 1 [Quercus suber]	Quercus suber	4
760	5.62	5.7	13.67	9.698	9.698	XP_023875148.1	NAD-dependent malic enzyme 62 kDa isoform, mitochondrial [Quercus suber]	Quercus suber	4
761	5.57	5.64	42	25.33	25.33	XP_023898896.1	60S ribosomal protein L28-2 [Quercus suber]	Quercus suber	3
762	5.57	5.64	23.5	13.36	13.36	XP_023908442.1	ras-related protein RABA1f [Quercus suber]	Quercus suber	3
762	0	5.64	22.17	13.68	13.68	XP_023907004.1	ras-related protein Rab-11A-like [Quercus suber]	Quercus suber	3
762	0	5.64	17.51	13.36	13.36	XP_023905511.1	ras-related protein RABA1f [Quercus suber]	Quercus suber	3
762	0	5.64	16.28	13.49	13.49	XP_023905337.1	ras-related protein RABA2a [Quercus suber]	Quercus suber	3
762	0	5.64	22.17	13.68	13.68	XP_023875324.1	ras-related protein Rab-11A-like [Quercus suber]	Quercus suber	3
762	0	5.64	13.3	13.3	13.3	XP_023925222.1	ras-related protein Rab11D-like [Quercus suber]	Quercus suber	3
762	0	5.64	13.3	13.3	13.3	XP_023875052.1	ras-related protein RABA1d [Quercus suber]	Quercus suber	3
763	5.57	5.63	23.77	20.08	20.08	XP_023879582.1	auxin-induced in root cultures protein 12-like [Quercus suber]	Quercus suber	3
764	5.56	5.8	8.308	8.308	8.308	XP_023883162.1	protease Do-like 7 [Quercus suber]	Quercus suber	4
765	5.52	5.6	23.31	19.63	16.56	XP_023898974.1	eukaryotic translation initiation factor 3 subunit I-like isoform X2 [Quercus suber]	Quercus suber	3
765	0	5.6	23.31	19.63	16.56	XP_023898973.1	eukaryotic translation initiation factor 3 subunit I-like isoform X1 [Quercus suber]	Quercus suber	3
766	5.52	5.6	13.1	11.03	11.03	XP_023928101.1	protein SRC2 [Quercus suber]	Quercus suber	3
767	5.51	5.61	6.128	6.128	4.039	XP_023927779.1	eukaryotic translation initiation factor 3 subunit B-like [Quercus suber]	Quercus suber	3
768	5.46	5.72	13.48	10.2	8.379	XP_023884288.1	glutamyl-tRNA(Gln) amidotransferase subunit B, chloroplastic/mitochondrial [Quercus suber]	Quercus suber	3
769	5.46	5.71	6.83	6.724	3.202	XP_023880468.1	probable glucan 1,3-alpha-glucosidase, partial [Quercus suber]	Quercus suber	3
770	5.43	5.63	14.72	14.72	14.72	XP_023894153.1	obg-like ATPase 1 isoform X2 [Quercus suber]	Quercus suber	4
770	0	5.63	14.72	14.72	14.72	XP_023894152.1	obg-like ATPase 1 isoform X1 [Quercus suber]	Quercus suber	4
771	5.42	5.48	22.54	16.2	16.2	XP_023929790.1	40S ribosomal protein S23 [Quercus suber]	Quercus suber	3
771	0	5.48	22.54	16.2	16.2	XP_023929789.1	40S ribosomal protein S23 [Quercus suber]	Quercus suber	3
771	0	5.48	23.53	16.91	16.91	XP_023928928.1	40S ribosomal protein S23-like [Quercus suber]	Quercus suber	3
771	0	5.48	22.54	16.2	16.2	XP_023916808.1	40S ribosomal protein S23 [Quercus suber]	Quercus suber	3
771	0	5.48	22.54	16.2	16.2	XP_023884035.1	40S ribosomal protein S23 [Quercus suber]	Quercus suber	3
772	5.4	5.58	3.239	2.456	2.456	XP_023897831.1	E3 ubiquitin-protein ligase UPL3 [Quercus suber]	Quercus suber	3
772	0	5.58	3.239	2.456	2.456	XP_023897830.1	E3 ubiquitin-protein ligase UPL3 [Quercus suber]	Quercus suber	3
773	5.39	5.46	21.07	12.86	12.86	XP_023911389.1	xanthoxin dehydrogenase-like [Quercus suber]	Quercus suber	3
774	5.36	5.56	17.2	16.45	11.72	XP_023876404.1	fe-S cluster assembly factor HCF101, chloroplastic [Quercus suber]	Quercus suber	4
775	5.32	5.38	18.6	18.6	18.6	XP_023899977.1	NAD(P)H-quinone oxidoreductase subunit U, chloroplastic [Quercus suber]	Quercus suber	3
776	5.29	5.53	12.42	7.901	4.74	XP_023895673.1	coatomer subunit gamma [Quercus suber]	Quercus suber	3
777	5.25	5.31	12.37	10.26	10.26	XP_023904859.1	serine--tRNA ligase, chloroplastic/mitochondrial isoform X2 [Quercus suber]	Quercus suber	3
777	0	5.31	9.144	7.588	7.588	XP_023904858.1	serine--tRNA ligase, chloroplastic/mitochondrial isoform X1 [Quercus suber]	Quercus suber	3
778	5.24	5.3	21.39	21.39	21.39	XP_023896633.1	protein CURVATURE THYLAKOID 1B, chloroplastic-like [Quercus suber]	Quercus suber	3
778	0	5.3	21.39	21.39	21.39	XP_023896619.1	protein CURVATURE THYLAKOID 1B, chloroplastic-like [Quercus suber]	Quercus suber	3
779	5.22	5.34	39.04	33.56	33.56	XP_023924268.1	60S ribosomal protein L27a-3 [Quercus suber]	Quercus suber	4
780	5.19	5.37	20.65	10	9.13	XP_023928760.1	glutathione reductase, cytosolic isoform X2 [Quercus suber]	Quercus suber	4
780	0	5.37	19.15	9.274	8.468	XP_023928759.1	glutathione reductase, chloroplastic isoform X1 [Quercus suber]	Quercus suber	4
781	5.18	5.37	21.18	21.18	16.75	XP_023924968.1	ATP synthase subunit delta', mitochondrial-like [Quercus suber]	Quercus suber	4
782	5.13	7.18	10.24	8.293	6.049	XP_023904624.1	probable sucrose-phosphate synthase 4 [Quercus suber]	Quercus suber	3
783	5.11	5.32	8.435	7.214	3.996	XP_023887748.1	LOW QUALITY PROTEIN: beta-adaptin-like protein C [Quercus suber]	Quercus suber	3
784	5.11	5.19	17.48	15.19	13.47	XP_023923444.1	2-alkenal reductase (NADP(+)-dependent)-like [Quercus suber]	Quercus suber	3
785	5.09	7.24	22.7	20.07	20.07	XP_023915142.1	ferritin-4, chloroplastic-like [Quercus suber]	Quercus suber	3
786	5.08	5.13	21.74	17.87	17.87	XP_023924256.1	uncharacterized protein LOC112035654 [Quercus suber]	Quercus suber	3
787	5.06	5.26	4.007	3.136	2.439	XP_023884778.1	brefeldin A-inhibited guanine nucleotide-exchange protein 5 [Quercus suber]	Quercus suber	3
788	5.02	5.51	23.2	23.2	20.1	XP_023902026.1	peptide methionine sulfoxide reductase-like [Quercus suber]	Quercus suber	3
789	5	5.08	10.92	10.92	8.193	XP_023924517.1	monodehydroascorbate reductase 4, peroxisomal [Quercus suber]	Quercus suber	3
790	5	5.06	13.19	9.816	9.816	XP_023874157.1	cinnamoyl-CoA reductase 1-like [Quercus suber]	Quercus suber	3
791	4.99	28.96	57.2	57.2	56.06	XP_023915126.1	40S ribosomal protein S4-1-like [Quercus suber]	Quercus suber	3
792	4.99	5.12	23.28	19.58	19.58	XP_023905877.1	dirigent protein 19-like, partial [Quercus suber]	Quercus suber	3
792	0	5.12	22.92	19.27	19.27	XP_023889902.1	dirigent protein 19-like [Quercus suber]	Quercus suber	3
793	4.94	5.09	18.55	15.64	11.64	XP_023914094.1	allene oxide cyclase, chloroplastic-like [Quercus suber]	Quercus suber	3
794	4.94	5.06	13.82	9.548	9.548	XP_023879121.1	FAM10 family protein At4g22670 [Quercus suber]	Quercus suber	3
795	4.91	5.05	4.39	4.39	3.212	XP_023894041.1	dentin sialophosphoprotein isoform X2 [Quercus suber]	Quercus suber	3
795	0	5.05	4.371	4.371	3.198	XP_023894040.1	dentin sialophosphoprotein isoform X1 [Quercus suber]	Quercus suber	3
796	4.9	4.97	17.83	17.83	14.35	XP_023905435.1	protein MAINTENANCE OF PSII UNDER HIGH LIGHT 1 [Quercus suber]	Quercus suber	3
797	4.87	5.02	9.786	9.174	7.492	XP_023894174.1	probable inactive receptor kinase At2g26730 [Quercus suber]	Quercus suber	3
798	4.87	4.93	16.07	16.07	16.07	XP_023921612.1	60S ribosomal protein L30 [Quercus suber]	Quercus suber	3
798	0	4.93	16.07	16.07	16.07	XP_023912045.1	60S ribosomal protein L30-like [Quercus suber]	Quercus suber	3
798	0	4.93	16.07	16.07	16.07	XP_023904951.1	60S ribosomal protein L30 [Quercus suber]	Quercus suber	3
799	4.85	4.98	10.9	8.654	8.654	XP_023912524.1	NADPH-dependent aldo-keto reductase, chloroplastic-like [Quercus suber]	Quercus suber	3
800	4.85	4.92	6.868	4.058	3.226	XP_023879674.1	pullulanase 1, chloroplastic isoform X2 [Quercus suber]	Quercus suber	3
800	0	4.92	6.854	4.05	3.219	XP_023879673.1	pullulanase 1, chloroplastic isoform X1 [Quercus suber]	Quercus suber	3
801	4.84	4.94	9.779	8.412	4.627	XP_023892509.1	coatomer subunit beta-1-like [Quercus suber]	Quercus suber	3
802	4.81	11.27	19.54	19.54	19.54	XP_023927799.1	aspartyl protease family protein At5g10770-like [Quercus suber]	Quercus suber	3
803	4.79	4.9	22.56	22.56	22.56	XP_023872026.1	subtilisin-like protease SBT3.3 [Quercus suber]	Quercus suber	3
804	4.77	4.9	7.222	4.778	2.889	XP_023901386.1	N-terminal acetyltransferase A complex auxiliary subunit NAA15 [Quercus suber]	Quercus suber	2
805	4.77	4.88	15.65	9.756	6.911	XP_023892189.1	selenium-binding protein 1-like [Quercus suber]	Quercus suber	3
806	4.76	4.93	13.38	12.86	7.204	XP_023879118.1	hsp70-Hsp90 organizing protein 3-like [Quercus suber]	Quercus suber	4
806	0	4.93	13.38	12.86	7.204	XP_023873662.1	hsp70-Hsp90 organizing protein 3-like [Quercus suber]	Quercus suber	4
807	4.74	4.92	9.402	9.402	6.838	XP_023904519.1	uncharacterized protein LOC112016231 isoform X2 [Quercus suber]	Quercus suber	3
807	0	4.92	9.382	9.382	6.823	XP_023904518.1	uncharacterized protein LOC112016231 isoform X1 [Quercus suber]	Quercus suber	3
808	4.74	4.82	46.63	46.07	36.52	XP_023890160.1	40S ribosomal protein S10-2-like isoform X2 [Quercus suber]	Quercus suber	3
808	0	4.82	46.63	46.07	36.52	XP_023890159.1	40S ribosomal protein S10-2-like isoform X1 [Quercus suber]	Quercus suber	3
809	4.74	4.78	22.89	14.46	14.46	XP_023899163.1	HMG1/2-like protein [Quercus suber]	Quercus suber	3
810	4.72	4.77	27.42	21.51	21.51	XP_023881012.1	thioredoxin X, chloroplastic [Quercus suber]	Quercus suber	3
811	4.71	4.91	23.71	23.71	23.71	XP_023885980.1	uncharacterized protein LOC111998102 [Quercus suber]	Quercus suber	3
811	0	4.91	23.71	23.71	23.71	XP_023885979.1	uncharacterized protein LOC111998102 [Quercus suber]	Quercus suber	3
812	4.71	4.76	35.75	26.26	23.46	XP_023900516.1	photosystem II reaction center PSB28 protein, chloroplastic [Quercus suber]	Quercus suber	3
813	4.7	4.75	15.92	15.92	15.92	XP_023906361.1	thylakoid lumenal 19 kDa protein, chloroplastic [Quercus suber]	Quercus suber	4
814	4.69	5	16.3	16.3	13.79	XP_023884470.1	cationic peroxidase 1-like [Quercus suber]	Quercus suber	4
815	4.69	4.75	28.13	28.13	19.79	XP_023923631.1	translocon-associated protein subunit beta [Quercus suber]	Quercus suber	3
816	4.69	4.74	11.87	6.122	4.453	XP_023878623.1	protochlorophyllide-dependent translocon component 52, chloroplastic isoform X2 [Quercus suber]	Quercus suber	3
816	0	4.74	11.87	6.122	4.453	XP_023878622.1	protochlorophyllide-dependent translocon component 52, chloroplastic isoform X1 [Quercus suber]	Quercus suber	3
817	4.64	4.85	8.998	7.055	5.215	XP_023929201.1	valine--tRNA ligase, chloroplastic/mitochondrial 2 isoform X1 [Quercus suber]	Quercus suber	3
818	4.64	4.72	6.519	3.36	1.815	XP_023922513.1	nuclear pore complex protein NUP155 isoform X1 [Quercus suber]	Quercus suber	2
819	4.63	4.66	34.4	34.4	34.4	XP_023921948.1	40S ribosomal protein S20-2-like [Quercus suber]	Quercus suber	2
820	4.62	6.86	15.97	12.65	11.15	XP_023924530.1	D-3-phosphoglycerate dehydrogenase 1, chloroplastic-like [Quercus suber]	Quercus suber	2
821	4.62	4.65	18.02	18.02	18.02	XP_023887640.1	PLAT domain-containing protein 3-like [Quercus suber]	Quercus suber	2
821	0	4.65	16.32	16.32	16.32	XP_023887528.1	PLAT domain-containing protein 3-like [Quercus suber]	Quercus suber	2
822	4.61	4.65	28.26	24.35	24.35	XP_023895312.1	NAD(P)H-quinone oxidoreductase subunit N, chloroplastic-like [Quercus suber]	Quercus suber	4
822	0	4.65	28.26	24.35	24.35	XP_023895311.1	NAD(P)H-quinone oxidoreductase subunit N, chloroplastic-like [Quercus suber]	Quercus suber	4
823	4.61	4.65	20.07	18.28	15.41	XP_023886974.1	serine carboxypeptidase-like 45 [Quercus suber]	Quercus suber	3
823	0	4.65	23.83	21.7	18.3	XP_023873901.1	serine carboxypeptidase-like 45 [Quercus suber]	Quercus suber	3
824	4.56	4.63	4.954	4.954	4.433	XP_023922636.1	subtilisin-like protease SBT1.9 [Quercus suber]	Quercus suber	2
825	4.53	4.59	15.61	15.61	15.61	XP_023895343.1	CBS domain-containing protein CBSX3, mitochondrial [Quercus suber]	Quercus suber	3
826	4.47	6.6	22.18	17.9	8.755	XP_023928382.1	aspartic proteinase A1-like [Quercus suber]	Quercus suber	2
827	4.46	4.55	29.57	25.22	12.61	XP_023895300.1	uncharacterized protein LOC112007218 [Quercus suber]	Quercus suber	3
828	4.46	4.49	12.33	12.33	9.251	XP_023918393.1	peptidyl-prolyl cis-trans isomerase FKBP16-3, chloroplastic-like, partial [Quercus suber]	Quercus suber	2
828	0	4.49	14	14	10.5	XP_023900864.1	peptidyl-prolyl cis-trans isomerase FKBP16-3, chloroplastic-like isoform X3 [Quercus suber]	Quercus suber	2
828	0	4.49	12.28	12.28	9.211	XP_023900862.1	peptidyl-prolyl cis-trans isomerase FKBP16-3, chloroplastic-like isoform X1 [Quercus suber]	Quercus suber	2
829	4.45	4.48	20.25	14.61	7.218	XP_023915408.1	glucose-6-phosphate isomerase, cytosolic 1 [Quercus suber]	Quercus suber	2
829	0	4.48	20.25	14.61	7.218	XP_023915406.1	glucose-6-phosphate isomerase, cytosolic 1 [Quercus suber]	Quercus suber	2
830	4.44	4.52	21.02	19.11	14.65	XP_023886754.1	red chlorophyll catabolite reductase-like [Quercus suber]	Quercus suber	3
831	4.44	4.51	19.22	16.47	16.47	XP_023923868.1	probable pyridoxal 5'-phosphate synthase subunit PDX2 [Quercus suber]	Quercus suber	3
832	4.42	6.51	42.22	29.63	24.44	XP_023875328.1	probable histone H2A variant 3 [Quercus suber]	Quercus suber	2
832	0	6.51	28.99	28.99	23.91	XP_023922835.1	histone H2A variant 1 [Quercus suber]	Quercus suber	2
832	0	6.51	29.85	29.85	24.63	XP_023892667.1	probable histone H2A variant 3 isoform X2 [Quercus suber]	Quercus suber	2
832	0	6.51	29.85	29.85	24.63	XP_023892660.1	probable histone H2A variant 3 isoform X1 [Quercus suber]	Quercus suber	2
833	4.42	4.48	25	23.17	23.17	XP_023883535.1	universal stress protein PHOS32-like [Quercus suber]	Quercus suber	3
834	4.41	4.44	3.833	1.704	0.9796	XP_023903445.1	pre-mRNA-processing-splicing factor 8A [Quercus suber]	Quercus suber	2
835	4.4	28.31	47.81	47.81	44.31	XP_023885941.1	probable aldo-keto reductase 2 [Quercus suber]	Quercus suber	2
836	4.39	4.42	7.609	4.62	2.989	XP_023924137.1	uncharacterized protein LOC112035548 isoform X3 [Quercus suber]	Quercus suber	2
836	0	4.42	6.243	3.79	2.453	XP_023924136.1	uncharacterized protein LOC112035548 isoform X2 [Quercus suber]	Quercus suber	2
836	0	4.42	6.195	3.761	2.434	XP_023924135.1	uncharacterized protein LOC112035548 isoform X1 [Quercus suber]	Quercus suber	2
837	4.39	4.41	8.143	7.166	3.583	XP_023905807.1	leukotriene A-4 hydrolase homolog [Quercus suber]	Quercus suber	2
838	4.37	4.4	18.46	15.38	15.38	XP_023920352.1	photosystem I reaction center subunit psaK, chloroplastic [Quercus suber]	Quercus suber	3
839	4.37	4.4	15.01	12.21	12.21	XP_023905900.1	glycerophosphodiester phosphodiesterase GDPD6 [Quercus suber]	Quercus suber	3
840	4.36	23.66	28.52	27.22	27.22	XP_023880188.1	beta-glucosidase 13-like [Quercus suber]	Quercus suber	3
841	4.35	4.39	18.45	18.45	15.53	XP_023892637.1	alpha-amylase/subtilisin inhibitor-like [Quercus suber]	Quercus suber	3
841	0	4.39	18.45	18.45	15.53	XP_023892632.1	miraculin-like [Quercus suber]	Quercus suber	3
842	4.34	4.36	7.057	5.852	4.647	XP_023913383.1	ferredoxin--nitrite reductase, chloroplastic isoform X2 [Quercus suber]	Quercus suber	2
842	0	4.36	6.868	5.695	4.523	XP_023913382.1	ferredoxin--nitrite reductase, chloroplastic isoform X1 [Quercus suber]	Quercus suber	2
843	4.3	4.4	7.15	3.731	3.005	XP_023884826.1	villin-4 [Quercus suber]	Quercus suber	3
844	4.29	4.38	14.15	14.15	10.73	XP_023873582.1	30S ribosomal protein S10, chloroplastic [Quercus suber]	Quercus suber	3
845	4.29	4.35	15.16	8.557	5.379	XP_023872862.1	ATPase ARSA1-like [Quercus suber]	Quercus suber	2
845	0	4.35	15.16	8.557	5.379	XP_023872861.1	ATPase ARSA1-like [Quercus suber]	Quercus suber	2
845	0	4.35	15.16	8.557	5.379	XP_023872860.1	ATPase ARSA1-like [Quercus suber]	Quercus suber	2
846	4.28	18.84	50.39	50.39	50.39	XP_023874701.1	triosephosphate isomerase, cytosolic [Quercus suber]	Quercus suber	3
847	4.27	4.3	16.42	16.42	11.34	XP_023922299.1	uncharacterized protein LOC112033752 isoform X2 [Quercus suber]	Quercus suber	2
847	0	4.3	16.27	16.27	11.24	XP_023922298.1	uncharacterized protein LOC112033752 isoform X1 [Quercus suber]	Quercus suber	2
848	4.26	4.29	14.7	14.7	7.987	XP_023909508.1	LOW QUALITY PROTEIN: hydroxyphenylpyruvate reductase-like [Quercus suber]	Quercus suber	2
849	4.25	4.28	15.64	15.64	15.64	XP_023886405.1	uncharacterized oxidoreductase At4g09670-like [Quercus suber]	Quercus suber	4
849	0	4.28	15.64	15.64	15.64	XP_023883825.1	uncharacterized oxidoreductase At4g09670-like isoform X2 [Quercus suber]	Quercus suber	4
849	0	4.28	15.64	15.64	15.64	XP_023883824.1	uncharacterized oxidoreductase At4g09670-like isoform X1 [Quercus suber]	Quercus suber	4
850	4.24	4.26	26.22	26.22	21.95	XP_023900419.1	nodulin-related protein 1-like [Quercus suber]	Quercus suber	2
851	4.23	7.7	8.216	7.155	3.71	XP_023906381.1	protein TOPLESS isoform X2 [Quercus suber]	Quercus suber	2
851	0	7.7	8.208	7.149	3.707	XP_023906380.1	protein TOPLESS isoform X1 [Quercus suber]	Quercus suber	2
852	4.21	5.05	4.67	3.959	3.249	XP_023914117.1	LOW QUALITY PROTEIN: ER membrane protein complex subunit 1 [Quercus suber]	Quercus suber	3
853	4.2	4.22	12.31	10.8	8.04	XP_023914301.1	ubiquitin receptor RAD23c-like [Quercus suber]	Quercus suber	2
853	0	4.22	12.6	11.05	8.226	XP_023914300.1	ubiquitin receptor RAD23c-like [Quercus suber]	Quercus suber	2
854	4.17	4.19	16.55	8.736	7.356	XP_023897351.1	phenylalanine--tRNA ligase, chloroplastic/mitochondrial-like [Quercus suber]	Quercus suber	2
855	4.16	4.25	29.75	29.75	28.93	XP_023929360.1	60S ribosomal protein L31 [Quercus suber]	Quercus suber	3
855	0	4.25	29.75	29.75	28.93	XP_023914270.1	60S ribosomal protein L31 [Quercus suber]	Quercus suber	3
855	0	4.25	29.75	29.75	28.93	XP_023891070.1	60S ribosomal protein L31-like [Quercus suber]	Quercus suber	3
856	4.16	4.18	9.474	9.474	9.474	XP_023911606.1	light-harvesting complex-like protein OHP2, chloroplastic [Quercus suber]	Quercus suber	2
857	4.15	4.3	12.42	10.82	6.613	XP_023912004.1	probable amidase At4g34880 isoform X2 [Quercus suber]	Quercus suber	3
857	0	4.3	11.95	10.4	6.358	XP_023912003.1	probable amidase At4g34880 isoform X1 [Quercus suber]	Quercus suber	3
858	4.15	4.17	38.21	38.21	26.83	XP_023918514.1	nuclear transport factor 2B [Quercus suber]	Quercus suber	2
859	4.15	4.16	6.98	6.41	5.128	XP_023889469.1	far upstream element-binding protein 1 isoform X2 [Quercus suber]	Quercus suber	2
860	4.13	4.14	24.13	15.7	7.849	XP_023904122.1	probable aldo-keto reductase 1 [Quercus suber]	Quercus suber	2
861	4.12	4.13	10.68	10.68	8.605	XP_023903502.1	uncharacterized protein LOC112015342 isoform X2 [Quercus suber]	Quercus suber	2
861	0	4.13	10.14	10.14	8.169	XP_023903501.1	uncharacterized protein LOC112015342 isoform X1 [Quercus suber]	Quercus suber	2
861	0	4.13	10.65	10.65	8.58	XP_023903500.1	uncharacterized protein LOC112015341 isoform X3 [Quercus suber]	Quercus suber	2
861	0	4.13	10.14	10.14	8.169	XP_023903499.1	uncharacterized protein LOC112015341 isoform X2 [Quercus suber]	Quercus suber	2
861	0	4.13	10.11	10.11	8.146	XP_023903498.1	uncharacterized protein LOC112015341 isoform X1 [Quercus suber]	Quercus suber	2
861	0	4.13	10.11	10.11	8.146	XP_023903497.1	uncharacterized protein LOC112015341 isoform X1 [Quercus suber]	Quercus suber	2
862	4.11	4.26	3.996	2.881	2.509	XP_023905701.1	calcium-transporting ATPase 10, plasma membrane-type [Quercus suber]	Quercus suber	2
863	4.1	4.28	5.921	3.043	2.714	XP_023872132.1	nodal modulator 3 [Quercus suber]	Quercus suber	3
864	4.1	4.15	8.369	5.365	3.648	XP_023928793.1	4-hydroxy-3-methylbut-2-enyl diphosphate reductase, chloroplastic [Quercus suber]	Quercus suber	2
864	0	4.15	6.579	6.579	4.474	XP_023877809.1	4-hydroxy-3-methylbut-2-enyl diphosphate reductase, chloroplastic [Quercus suber]	Quercus suber	2
865	4.1	4.11	13.69	11.01	6.25	XP_023903553.1	probable acetyl-CoA acetyltransferase, cytosolic 2 isoform X3 [Quercus suber]	Quercus suber	2
866	4.1	4.11	25.07	14.03	10.15	XP_023880746.1	ATP-dependent Clp protease proteolytic subunit 3, chloroplastic [Quercus suber]	Quercus suber	2
867	4.1	4.11	8.721	6.977	6.977	XP_023880185.1	histone-lysine N-methyltransferase setd3 isoform X2 [Quercus suber]	Quercus suber	3
867	0	4.11	8.287	6.63	6.63	XP_023880184.1	histone-lysine N-methyltransferase setd3 isoform X1 [Quercus suber]	Quercus suber	3
868	4.1	4.11	29.49	24.36	12.18	XP_023875615.1	30S ribosomal protein S17, chloroplastic [Quercus suber]	Quercus suber	2
869	4.08	12.54	28.52	28.14	25.1	XP_023913156.1	40S ribosomal protein S3a-like [Quercus suber]	Quercus suber	2
869	0	12.54	28.52	28.14	25.1	XP_023913151.1	40S ribosomal protein S3a-like [Quercus suber]	Quercus suber	2
869	0	12.54	28.52	28.14	25.1	XP_023893275.1	40S ribosomal protein S3a-like [Quercus suber]	Quercus suber	2
870	4.07	4.12	8.488	8.488	6.366	XP_023900762.1	dehydrin COR47-like [Quercus suber]	Quercus suber	2
871	4.07	4.08	33.33	18.14	12.75	XP_023887999.1	triphosphate tunel metalloenzyme 3-like [Quercus suber]	Quercus suber	2
872	4.07	4.08	11.44	11.44	7.625	XP_023903334.1	spermidine synthase 1 [Quercus suber]	Quercus suber	2
873	4.05	4.06	6.362	5.671	4.426	XP_023898121.1	MAR-binding filament-like protein 1-1 isoform X2 [Quercus suber]	Quercus suber	2
873	0	4.06	6.354	5.663	4.42	XP_023898120.1	MAR-binding filament-like protein 1-1 isoform X1 [Quercus suber]	Quercus suber	2
874	4.05	4.06	19.62	19.62	15.79	XP_023907747.1	probable chalcone--flavonone isomerase 3 [Quercus suber]	Quercus suber	2
875	4.04	4.05	25	11.89	11.89	XP_023895371.1	proteasome subunit beta type-4 [Quercus suber]	Quercus suber	2
876	4.04	4.05	5.959	4.097	4.097	XP_023916924.1	protein RETICULATA-RELATED 1, chloroplastic-like [Quercus suber]	Quercus suber	2
877	4.04	4.04	14.51	7.952	7.952	XP_023908499.1	betaine aldehyde dehydrogenase 1, chloroplastic [Quercus suber]	Quercus suber	3
878	4.03	5.36	34.57	34.57	19.75	XP_023922285.1	2-methylene-furan-3-one reductase-like [Quercus suber]	Quercus suber	2
879	4.03	4.03	8.406	3.678	3.678	XP_023916624.1	2-hydroxyacyl-CoA lyase [Quercus suber]	Quercus suber	2
880	4.02	4.04	9.332	3.341	3.341	XP_023881596.1	uncharacterized protein LOC111993978 isoform X4 [Quercus suber]	Quercus suber	2
880	0	4.04	9.321	3.337	3.337	XP_023881595.1	uncharacterized protein LOC111993978 isoform X3 [Quercus suber]	Quercus suber	2
880	0	4.04	9.31	3.333	3.333	XP_023881594.1	uncharacterized protein LOC111993978 isoform X2 [Quercus suber]	Quercus suber	2
880	0	4.04	9.3	3.33	3.33	XP_023881593.1	uncharacterized protein LOC111993978 isoform X1 [Quercus suber]	Quercus suber	2
881	4.02	4.03	17.73	17.73	14.29	XP_023895820.1	pre-mRNA cleavage factor Im 25 kDa subunit 2-like [Quercus suber]	Quercus suber	2
881	0	4.03	18	18	14.5	XP_023886879.1	pre-mRNA cleavage factor Im 25 kDa subunit 2 [Quercus suber]	Quercus suber	2
882	4.02	4.02	49.34	23.68	23.68	XP_023915905.1	40S ribosomal protein S15-4 [Quercus suber]	Quercus suber	2
883	4.02	4.02	15.94	13.39	9.931	XP_023874256.1	protein disulfide isomerase-like 2-3 [Quercus suber]	Quercus suber	2
884	4.02	4.02	4.769	3.846	3.846	XP_023912041.1	MICOS complex subunit MIC60 [Quercus suber]	Quercus suber	2
885	4.02	4.02	18.64	18.64	12.73	XP_023896817.1	nascent polypeptide-associated complex subunit alpha-like protein 2 [Quercus suber]	Quercus suber	2
886	4.01	23.34	25.57	21.45	19.18	XP_023903854.1	heat shock protein 83-like [Quercus suber]	Quercus suber	2
887	4.01	17.35	21.38	18.19	14.87	XP_023924926.1	alanine--tRNA ligase, chloroplastic/mitochondrial-like [Quercus suber]	Quercus suber	2
888	4.01	10.02	34.15	34.15	34.15	XP_023904025.1	60S ribosomal protein L35 [Quercus suber]	Quercus suber	2
888	0	10.02	34.15	34.15	34.15	XP_023892947.1	60S ribosomal protein L35 [Quercus suber]	Quercus suber	2
889	4.01	4.02	25.86	18.1	18.1	XP_023873520.1	thioredoxin H-type-like [Quercus suber]	Quercus suber	2
890	4.01	4.01	22.78	20.28	16.01	XP_023899195.1	proteasome subunit alpha type-1-B-like isoform X3 [Quercus suber]	Quercus suber	3
890	0	4.01	22.78	20.28	16.01	XP_023899194.1	proteasome subunit alpha type-1-B-like isoform X2 [Quercus suber]	Quercus suber	3
890	0	4.01	22.78	20.28	16.01	XP_023899193.1	proteasome subunit alpha type-1-B-like isoform X1 [Quercus suber]	Quercus suber	3
891	4.01	4.01	8.238	3.64	3.64	XP_023901054.1	pre-mRNA-processing factor 19-like [Quercus suber]	Quercus suber	2
892	4.01	4.01	15.74	12.69	12.69	XP_023894313.1	uncharacterized protein LOC112006251 [Quercus suber]	Quercus suber	2
893	4	30.77	52.65	52.65	52.65	XP_023894381.1	chlorophyll a-b binding protein CP29.2, chloroplastic-like [Quercus suber]	Quercus suber	2
894	4	24.2	59.12	59.12	59.12	XP_023885643.1	photosystem I reaction center subunit IV A, chloroplastic-like [Quercus suber]	Quercus suber	2
895	4	15.94	12.33	9.378	9.378	XP_023889585.1	eukaryotic translation initiation factor 3 subunit C-like [Quercus suber]	Quercus suber	2
896	4	13.41	22.37	20.05	16.45	XP_023898680.1	ADP,ATP carrier protein, mitochondrial-like [Quercus suber]	Quercus suber	2
896	0	13.41	22.37	20.05	16.45	XP_023898679.1	ADP,ATP carrier protein, mitochondrial-like [Quercus suber]	Quercus suber	2
896	0	13.41	22.37	20.05	16.45	XP_023898678.1	ADP,ATP carrier protein, mitochondrial-like [Quercus suber]	Quercus suber	2
897	4	11.45	18.27	12.26	12.26	XP_023903884.1	elongation factor 1-gamma 2-like [Quercus suber]	Quercus suber	2
898	4	11.12	35	35	35	XP_023916940.1	major allergen Pru ar 1-like isoform X3 [Quercus suber]	Quercus suber	2
898	0	11.12	35	35	35	XP_023916934.1	major allergen Pru ar 1-like isoform X2 [Quercus suber]	Quercus suber	2
898	0	11.12	35	35	35	XP_023916926.1	major allergen Pru ar 1-like isoform X1 [Quercus suber]	Quercus suber	2
899	4	10.72	44.33	41.24	41.24	XP_023913080.1	60S ribosomal protein L9-like [Quercus suber]	Quercus suber	2
899	0	10.72	44.33	41.24	41.24	XP_023913068.1	60S ribosomal protein L9 isoform X2 [Quercus suber]	Quercus suber	2
899	0	10.72	44.33	41.24	41.24	XP_023913067.1	60S ribosomal protein L9 isoform X1 [Quercus suber]	Quercus suber	2
900	4	6	16.67	16.67	16.67	XP_023921535.1	ras-related protein RABE1c-like [Quercus suber]	Quercus suber	2
900	0	6	16.67	16.67	16.67	XP_023920811.1	ras-related protein RABE1c-like [Quercus suber]	Quercus suber	2
901	4	5.89	40.49	28.22	19.63	XP_023892018.1	60S ribosomal protein L24-like [Quercus suber]	Quercus suber	2
901	0	5.89	40.49	28.22	19.63	XP_023885830.1	60S ribosomal protein L24-like [Quercus suber]	Quercus suber	2
901	0	5.89	20.12	20.12	19.51	XP_023887386.1	60S ribosomal protein L24 [Quercus suber]	Quercus suber	2
902	4	4.02	9.375	5.134	5.134	XP_023891692.1	aspartic proteinase-like [Quercus suber]	Quercus suber	2
902	0	4.02	9.375	5.134	5.134	XP_023891691.1	aspartic proteinase-like [Quercus suber]	Quercus suber	2
902	0	4.02	9.375	5.134	5.134	XP_023891690.1	aspartic proteinase-like [Quercus suber]	Quercus suber	2
902	0	4.02	8.367	4.582	4.582	XP_023875217.1	aspartic proteinase-like [Quercus suber]	Quercus suber	2
902	0	4.02	8.367	4.582	4.582	XP_023875216.1	aspartic proteinase-like [Quercus suber]	Quercus suber	2
903	4	4.01	5.067	2.792	2.792	XP_023920952.1	LOW QUALITY PROTEIN: copper-transporting ATPase PAA1, chloroplastic-like [Quercus suber]	Quercus suber	2
904	4	4.01	10.18	8.421	8.421	XP_023926844.1	aquaporin PIP2-7-like [Quercus suber]	Quercus suber	2
905	4	4	38.89	35.42	12.5	XP_023909507.1	photosystem I reaction center subunit VI, chloroplastic-like [Quercus suber]	Quercus suber	2
906	4	4	11.18	8.114	6.579	XP_023904649.1	serine carboxypeptidase-like 51 [Quercus suber]	Quercus suber	2
907	4	4	12.77	8.983	7.329	XP_023919363.1	26S proteasome regulatory subunit 6A homolog [Quercus suber]	Quercus suber	2
908	4	4	14.53	11.82	7.77	XP_023885384.1	endo-1,3;1,4-beta-D-glucanase-like [Quercus suber]	Quercus suber	2
909	4	4	11.67	7.571	7.571	XP_023872377.1	28 kDa ribonucleoprotein, chloroplastic isoform X4 [Quercus suber]	Quercus suber	2
909	0	4	11.67	7.571	7.571	XP_023872376.1	28 kDa ribonucleoprotein, chloroplastic isoform X3 [Quercus suber]	Quercus suber	2
909	0	4	11.67	7.571	7.571	XP_023872375.1	28 kDa ribonucleoprotein, chloroplastic isoform X2 [Quercus suber]	Quercus suber	2
909	0	4	11.25	7.295	7.295	XP_023872374.1	28 kDa ribonucleoprotein, chloroplastic isoform X1 [Quercus suber]	Quercus suber	2
910	4	4	10.53	9.023	9.023	XP_023929286.1	universal stress protein PHOS32-like [Quercus suber]	Quercus suber	2
910	0	4	10.53	9.023	9.023	XP_023929285.1	universal stress protein PHOS32-like [Quercus suber]	Quercus suber	2
910	0	4	10.53	9.023	9.023	XP_023929284.1	universal stress protein PHOS32-like [Quercus suber]	Quercus suber	2
910	0	4	10.45	8.955	8.955	XP_023929283.1	universal stress protein PHOS32-like isoform X2 [Quercus suber]	Quercus suber	2
910	0	4	10.29	8.824	8.824	XP_023929282.1	universal stress protein PHOS32-like isoform X1 [Quercus suber]	Quercus suber	2
911	4	4	9.924	8.651	8.651	XP_023928771.1	protein DJ-1 homolog D [Quercus suber]	Quercus suber	2
912	4	4	16.17	12.87	12.87	XP_023926714.1	uncharacterized protein LOC112038129 [Quercus suber]	Quercus suber	2
913	4	4	6.355	5.234	5.234	XP_023922305.1	T-complex protein 1 subunit zeta 1 [Quercus suber]	Quercus suber	2
914	4	4	8.537	6.098	6.098	XP_023920407.1	carboxymethylenebutenolidase homolog [Quercus suber]	Quercus suber	2
915	4	4	22.67	20	20	XP_023912877.1	peptidyl-prolyl cis-trans isomerase FKBP15-1 [Quercus suber]	Quercus suber	2
916	4	4	5	5	4.048	XP_023912384.1	uncharacterized protein LOC112023976 [Quercus suber]	Quercus suber	2
917	4	4	12.15	12.15	12.15	XP_023909467.1	uncharacterized protein LOC112021130 [Quercus suber]	Quercus suber	2
918	4	4	18.15	13.51	13.51	XP_023898549.1	HD domain-containing protein 2 isoform X3 [Quercus suber]	Quercus suber	2
918	0	4	18.15	13.51	13.51	XP_023898487.1	HD domain-containing protein 2 isoform X3 [Quercus suber]	Quercus suber	2
918	0	4	18.15	13.51	13.51	XP_023898426.1	HD domain-containing protein 2 isoform X3 [Quercus suber]	Quercus suber	2
919	4	4	16.15	15.38	15.38	XP_023897110.1	uncharacterized protein At2g34160-like [Quercus suber]	Quercus suber	2
919	0	4	16.28	15.5	15.5	XP_023893150.1	uncharacterized protein At2g34160-like [Quercus suber]	Quercus suber	2
920	4	4	7.735	5.801	5.801	XP_023895402.1	isocitrate dehydrogenase [NAD] regulatory subunit 1, mitochondrial isoform X2 [Quercus suber]	NAD	2
920	0	4	7.65	5.738	5.738	XP_023895398.1	isocitrate dehydrogenase [NAD] regulatory subunit 1, mitochondrial isoform X1 [Quercus suber]	NAD	2
921	4	4	16.91	16.91	16.91	XP_023889487.1	uncharacterized protein LOC112001535 [Quercus suber]	Quercus suber	2
922	4	4	15.49	15.04	15.04	XP_023881781.1	RNA-binding protein Y14 [Quercus suber]	Quercus suber	2
923	4	4	9.326	7.513	7.513	XP_023874612.1	protein LOW PSII ACCUMULATION 3, chloroplastic [Quercus suber]	Quercus suber	2
924	4	4	5.323	4.563	4.563	XP_023873183.1	glutamate--cysteine ligase, chloroplastic isoform X1 [Quercus suber]	Quercus suber	2
924	0	4	5.323	4.563	4.563	XP_023873182.1	glutamate--cysteine ligase, chloroplastic isoform X1 [Quercus suber]	Quercus suber	2
924	0	4	5.323	4.563	4.563	XP_023873181.1	glutamate--cysteine ligase, chloroplastic isoform X1 [Quercus suber]	Quercus suber	2
925	4	4	6.553	6.553	6.553	XP_023928320.1	uncharacterized methyltransferase At1g78140, chloroplastic-like [Quercus suber]	Quercus suber	2
925	0	4	6.553	6.553	6.553	XP_023899497.1	uncharacterized methyltransferase At1g78140, chloroplastic-like [Quercus suber]	Quercus suber	2
925	0	4	6.553	6.553	6.553	XP_023899496.1	uncharacterized methyltransferase At1g78140, chloroplastic-like [Quercus suber]	Quercus suber	2
926	4	4	8.283	8.283	8.283	XP_023928231.1	UDP-glycosyltransferase 73E1-like [Quercus suber]	Quercus suber	2
927	4	4	8.108	8.108	8.108	XP_023928212.1	endochitinase 2-like isoform X3 [Quercus suber]	Quercus suber	2
927	0	4	8.411	8.411	8.411	XP_023928211.1	endochitinase 2-like isoform X2 [Quercus suber]	Quercus suber	2
927	0	4	8.411	8.411	8.411	XP_023928210.1	endochitinase 2-like isoform X1 [Quercus suber]	Quercus suber	2
928	4	4	9.818	9.818	9.818	XP_023927543.1	ATP-dependent Clp protease proteolytic subunit 6, chloroplastic-like [Quercus suber]	Quercus suber	2
928	0	4	10.27	10.27	10.27	XP_023923666.1	ATP-dependent Clp protease proteolytic subunit 6, chloroplastic-like isoform X2 [Quercus suber]	Quercus suber	2
928	0	4	9.926	9.926	9.926	XP_023923665.1	ATP-dependent Clp protease proteolytic subunit 6, chloroplastic-like isoform X1 [Quercus suber]	Quercus suber	2
928	0	4	10.04	10.04	10.04	XP_023882488.1	ATP-dependent Clp protease proteolytic subunit 6, chloroplastic-like isoform X2 [Quercus suber]	Quercus suber	2
928	0	4	9.818	9.818	9.818	XP_023882480.1	ATP-dependent Clp protease proteolytic subunit 6, chloroplastic-like isoform X1 [Quercus suber]	Quercus suber	2
928	0	4	10.23	10.23	10.23	XP_023876533.1	ATP-dependent Clp protease proteolytic subunit 6, chloroplastic-like [Quercus suber]	Quercus suber	2
929	4	4	23.73	23.73	23.73	XP_023925193.1	non-specific lipid-transfer protein 1-like [Quercus suber]	Quercus suber	2
930	4	4	13.66	13.66	13.66	XP_023921666.1	uncharacterized protein LOC112033118 [Quercus suber]	Quercus suber	2
930	0	4	13.66	13.66	13.66	XP_023921665.1	uncharacterized protein LOC112033117 [Quercus suber]	Quercus suber	2
931	4	4	13.1	13.1	13.1	XP_023920021.1	eukaryotic translation initiation factor 3 subunit G-A-like [Quercus suber]	Quercus suber	2
931	0	4	8.302	8.302	8.302	XP_023920020.1	eukaryotic translation initiation factor 3 subunit G-like [Quercus suber]	Quercus suber	2
931	0	4	7.666	7.666	7.666	XP_023920014.1	eukaryotic translation initiation factor 3 subunit G-like [Quercus suber]	Quercus suber	2
931	0	4	7.407	7.407	7.407	XP_023910911.1	eukaryotic translation initiation factor 3 subunit G-A [Quercus suber]	Quercus suber	2
932	4	4	3.365	3.365	3.365	XP_023917261.1	nucleolin 1 [Quercus suber]	Quercus suber	2
933	4	4	12.11	12.11	12.11	XP_023905059.1	thioredoxin-like protein AAED1, chloroplastic isoform X2 [Quercus suber]	Quercus suber	2
933	0	4	12.02	12.02	12.02	XP_023905058.1	thioredoxin-like protein AAED1, chloroplastic isoform X1 [Quercus suber]	Quercus suber	2
933	0	4	12.3	12.3	12.3	XP_023889842.1	thioredoxin-like protein AAED1, chloroplastic [Quercus suber]	Quercus suber	2
934	4	4	4.605	4.605	4.605	XP_023904354.1	oxysterol-binding protein-related protein 3C [Quercus suber]	Quercus suber	2
934	0	4	4.762	4.762	4.762	XP_023889883.1	oxysterol-binding protein-related protein 3A-like [Quercus suber]	Quercus suber	2
934	0	4	4.605	4.605	4.605	XP_023870594.1	oxysterol-binding protein-related protein 3A-like [Quercus suber]	Quercus suber	2
935	4	4	7.222	7.222	7.222	XP_023902068.1	uncharacterized protein LOC112013919 [Quercus suber]	Quercus suber	2
935	0	4	7.222	7.222	7.222	XP_023902067.1	uncharacterized protein LOC112013919 [Quercus suber]	Quercus suber	2
936	4	4	3.846	3.846	3.846	XP_023901987.1	protein ASPARTIC PROTEASE IN GUARD CELL 1 [Quercus suber]	Quercus suber	2
937	4	4	18.45	18.45	18.45	XP_023901405.1	50S ribosomal protein L29, chloroplastic [Quercus suber]	Quercus suber	2
938	4	4	16.13	16.13	16.13	XP_023900672.1	putative phosphatidylglycerol/phosphatidylinositol transfer protein DDB_G0282179 [Quercus suber]	Quercus suber	2
938	0	4	16.45	16.45	16.45	XP_023889933.1	putative phosphatidylglycerol/phosphatidylinositol transfer protein DDB_G0282179, partial [Quercus suber]	Quercus suber	2
939	4	4	8.761	8.761	8.761	XP_023897406.1	probable carboxylesterase 15 [Quercus suber]	Quercus suber	2
940	4	4	23.31	23.31	23.31	XP_023897006.1	cysteine synthase, chloroplastic/chromoplastic-like [Quercus suber]	Quercus suber	2
941	4	4	13.42	13.42	13.42	XP_023891762.1	LOW QUALITY PROTEIN: thylakoid lumenal 16.5 kDa protein, chloroplastic [Quercus suber]	Quercus suber	2
942	4	4	22.38	22.38	22.38	XP_023888038.1	NADH dehydrogenase [ubiquinone] 1 alpha subcomplex subunit 13-B [Quercus suber]	2.3888e+07	2
943	4	4	12.75	12.75	12.75	XP_023887338.1	auxin-induced in root cultures protein 12-like [Quercus suber]	Quercus suber	2
944	4	4	5.075	5.075	5.075	XP_023886775.1	chloroplastic lipocalin isoform X2 [Quercus suber]	Quercus suber	2
944	0	4	4.985	4.985	4.985	XP_023886774.1	chloroplastic lipocalin isoform X1 [Quercus suber]	Quercus suber	2
945	4	4	12.54	12.54	12.54	XP_023884920.1	aspartyl protease family protein At5g10770-like [Quercus suber]	Quercus suber	2
946	4	4	19	19	19	XP_023883669.1	glycine-rich protein 2-like [Quercus suber]	Quercus suber	2
947	4	4	24.49	24.49	24.49	XP_023881962.1	succinate dehydrogenase subunit 6, mitochondrial [Quercus suber]	Quercus suber	2
948	4	4	5.793	5.793	5.793	XP_023880592.1	early nodulin-like protein 2 [Quercus suber]	Quercus suber	2
949	4	4	15.87	15.87	15.87	XP_023878999.1	small COPII coat GTPase sar1 [Quercus suber]	Quercus suber	2
950	4	4	14.18	14.18	14.18	XP_023876205.1	uncharacterized protein LOC111988653 [Quercus suber]	Quercus suber	2
951	4	4	16.04	16.04	16.04	XP_023872487.1	uncharacterized protein LOC111985090 [Quercus suber]	Quercus suber	2
952	4	4	18.6	18.6	18.6	XP_023872468.1	40S ribosomal protein S26-1 [Quercus suber]	Quercus suber	2
953	3.91	4.07	35.54	35.54	35.54	XP_023882170.1	probable NADH dehydrogenase [ubiquinone] 1 alpha subcomplex subunit 5, mitochondrial [Quercus suber]	2.38822e+07	4
953	0	4.07	35.54	35.54	35.54	XP_023875924.1	probable NADH dehydrogenase [ubiquinone] 1 alpha subcomplex subunit 5, mitochondrial [Quercus suber]	2.38759e+07	4
954	3.89	4.15	9.226	8.036	8.036	XP_023899765.1	palmitoyl-protein thioesterase 1 [Quercus suber]	Quercus suber	3
955	3.89	4.04	17.51	12.99	6.497	XP_023898483.1	chlorophyll(ide) b reductase NOL, chloroplastic-like [Quercus suber]	Quercus suber	2
956	3.89	4	5.691	4.675	4.675	XP_023922153.1	probable serine protease EDA2 [Quercus suber]	Quercus suber	2
956	0	4	5.738	4.713	4.713	XP_023890480.1	probable serine protease EDA2 isoform X2 [Quercus suber]	Quercus suber	2
956	0	4	5.738	4.713	4.713	XP_023890472.1	probable serine protease EDA2 isoform X1 [Quercus suber]	Quercus suber	2
957	3.89	3.96	10.71	10.71	10.71	XP_023916679.1	probable acylpyruvase FAHD1, mitochondrial [Quercus suber]	Quercus suber	2
958	3.85	3.98	16.41	14.24	14.24	XP_023884505.1	ABC transporter I family member 6, chloroplastic [Quercus suber]	Quercus suber	4
959	3.84	4	19.39	19.39	19.39	XP_023914967.1	uncharacterized protein LOC112026510 [Quercus suber]	Quercus suber	3
960	3.83	3.93	20.6	10.05	10.05	XP_023886923.1	remorin-like [Quercus suber]	Quercus suber	2
961	3.82	4.06	5.25	3.692	2.871	XP_023904722.1	cullin-associated NEDD8-dissociated protein 1 [Quercus suber]	Quercus suber	3
961	0	4.06	5.25	3.692	2.871	XP_023904713.1	cullin-associated NEDD8-dissociated protein 1 [Quercus suber]	Quercus suber	3
962	3.82	3.99	8.494	7.529	7.529	XP_023895835.1	DEAD-box ATP-dependent RNA helicase 8-like [Quercus suber]	Quercus suber	3
963	3.8	4.17	21.15	21.15	17.69	XP_023924528.1	uncharacterized protein LOC112035936 [Quercus suber]	Quercus suber	4
964	3.8	3.96	16.5	13	9.5	XP_023924602.1	ATP synthase subunit gamma, mitochondrial-like [Quercus suber]	Quercus suber	2
965	3.77	12.74	38.71	38.71	33.33	XP_023917245.1	60S ribosomal protein L18-2-like [Quercus suber]	Quercus suber	2
966	3.77	3.91	6.6	3.1	2	XP_023873091.1	cell division cycle 5-like protein isoform X2 [Quercus suber]	Quercus suber	2
966	0	3.91	6.6	3.1	2	XP_023873090.1	cell division cycle 5-like protein isoform X1 [Quercus suber]	Quercus suber	2
967	3.77	3.89	12.25	12.25	12.25	XP_023884161.1	cysteine proteinase inhibitor 12 [Quercus suber]	Quercus suber	2
968	3.74	3.85	7.483	7.483	7.483	XP_023929279.1	protein STRICTOSIDINE SYNTHASE-LIKE 5-like [Quercus suber]	Quercus suber	2
969	3.7	9.9	18.11	16.1	11.87	XP_023929188.1	6-phosphogluconate dehydrogenase, decarboxylating 2, chloroplastic isoform X1 [Quercus suber]	Quercus suber	2
970	3.7	3.97	19.9	19.9	16.75	XP_023904899.1	30S ribosomal protein 3-1, chloroplastic-like [Quercus suber]	Quercus suber	3
971	3.7	3.89	17.42	12.88	8.586	XP_023880336.1	probable plastid-lipid-associated protein 12, chloroplastic isoform X2 [Quercus suber]	Quercus suber	3
971	0	3.89	17	12.56	8.374	XP_023880335.1	probable plastid-lipid-associated protein 12, chloroplastic isoform X1 [Quercus suber]	Quercus suber	3
972	3.7	3.8	16.38	14.12	14.12	XP_023916567.1	cysteine proteinase 15A-like [Quercus suber]	Quercus suber	2
973	3.68	4.2	25.47	25.47	25.47	XP_023874927.1	auxin-binding protein ABP19a-like [Quercus suber]	Quercus suber	2
974	3.66	3.8	26.09	15.38	11.04	XP_023922482.1	bifunctional protein FolD 2-like isoform X2 [Quercus suber]	Quercus suber	2
975	3.64	3.81	26.45	23.87	23.87	XP_023897928.1	uncharacterized protein LOC112009816 isoform X4 [Quercus suber]	Quercus suber	3
975	0	3.81	26.45	23.87	23.87	XP_023897926.1	uncharacterized protein LOC112009816 isoform X2 [Quercus suber]	Quercus suber	3
975	0	3.81	26.45	23.87	23.87	XP_023890433.1	uncharacterized protein LOC112002510 [Quercus suber]	Quercus suber	3
976	3.64	3.74	11.57	11.57	11.57	XP_023892358.1	membrane steroid-binding protein 1 [Quercus suber]	Quercus suber	2
977	3.63	3.75	13.18	8.612	6.503	XP_023921295.1	pyrophosphate--fructose 6-phosphate 1-phosphotransferase subunit beta [Quercus suber]	Quercus suber	2
978	3.62	3.74	14.29	14.29	14.29	XP_023924513.1	peptide deformylase 1B, chloroplastic [Quercus suber]	Quercus suber	3
978	0	3.74	17.03	17.03	17.03	XP_023924036.1	peptide deformylase 1B, chloroplastic-like [Quercus suber]	Quercus suber	3
979	3.62	3.72	10.41	6.463	4.488	XP_023892491.1	xylulose kinase [Quercus suber]	Quercus suber	2
980	3.6	3.75	2.042	1.809	1.809	XP_023882018.1	CCR4-NOT transcription complex subunit 1 [Quercus suber]	Quercus suber	2
981	3.59	29.6	63.31	55.7	50.56	XP_023927561.1	elongation factor 1-alpha-like [Quercus suber]	Quercus suber	2
982	3.56	3.74	11.67	9.059	6.969	XP_023870363.1	asparagine--tRNA ligase, cytoplasmic 1-like [Quercus suber]	Quercus suber	2
983	3.56	3.71	35.78	27.06	27.06	XP_023885743.1	protein AF-9 [Quercus suber]	Quercus suber	3
984	3.55	3.66	17.44	8.915	8.915	XP_023911312.1	translocon-associated protein subunit alpha-like [Quercus suber]	Quercus suber	2
985	3.55	3.66	17.61	17.61	17.61	XP_023912119.1	actin-depolymerizing factor 1-like [Quercus suber]	Quercus suber	2
986	3.54	3.73	17.24	17.24	13.36	XP_023900817.1	elongation factor 1-delta-like [Quercus suber]	Quercus suber	3
986	0	3.73	17.24	17.24	13.36	XP_023900816.1	elongation factor 1-delta-like [Quercus suber]	Quercus suber	3
987	3.54	3.71	29.36	29.36	22.98	XP_023898795.1	peroxisomal membrane protein 11C [Quercus suber]	Quercus suber	3
987	0	3.71	29.36	29.36	22.98	XP_023898794.1	peroxisomal membrane protein 11C [Quercus suber]	Quercus suber	3
987	0	3.71	29.36	29.36	22.98	XP_023898793.1	peroxisomal membrane protein 11C [Quercus suber]	Quercus suber	3
988	3.54	3.65	12.47	5.412	5.412	XP_023892313.1	dihydropyrimidine dehydrogenase (NADP(+)), chloroplastic [Quercus suber]	Quercus suber	2
989	3.53	13.2	29.91	29.91	27.79	XP_023881940.1	peroxidase 72-like [Quercus suber]	Quercus suber	3
989	0	13.2	29.91	29.91	27.79	XP_023874735.1	peroxidase 72-like [Quercus suber]	Quercus suber	3
990	3.52	9.34	11.57	10.58	6.153	XP_023883338.1	coatomer subunit alpha-1-like [Quercus suber]	Quercus suber	3
991	3.52	3.74	12.95	9.832	9.832	XP_023929413.1	dnaJ protein homolog [Quercus suber]	Quercus suber	3
992	3.51	3.62	8.405	8.405	8.405	XP_023929433.1	fasciclin-like arabinogalactan protein 17 [Quercus suber]	Quercus suber	2
993	3.51	3.6	7.372	7.372	7.372	XP_023905769.1	26S proteasome non-ATPase regulatory subunit 14 homolog [Quercus suber]	Quercus suber	2
994	3.5	4.85	36.36	32.73	32.73	XP_023914880.1	60S ribosomal protein L36-2-like [Quercus suber]	Quercus suber	3
994	0	4.85	36.36	32.73	32.73	XP_023914879.1	60S ribosomal protein L36-2-like [Quercus suber]	Quercus suber	3
994	0	4.85	36.36	32.73	32.73	XP_023907757.1	60S ribosomal protein L36-2-like [Quercus suber]	Quercus suber	3
994	0	4.85	36.36	32.73	32.73	XP_023907749.1	60S ribosomal protein L36-2-like [Quercus suber]	Quercus suber	3
995	3.48	7.03	34.93	34.25	28.77	XP_023877253.1	60S ribosomal protein L26-1-like [Quercus suber]	Quercus suber	2
996	3.45	3.59	8.945	7.569	5.275	XP_023888945.1	eukaryotic peptide chain release factor subunit 1-3-like [Quercus suber]	Quercus suber	2
996	0	3.59	8.945	7.569	5.275	XP_023888885.1	eukaryotic peptide chain release factor subunit 1-3-like [Quercus suber]	Quercus suber	2
996	0	3.59	8.945	7.569	5.275	XP_023888816.1	eukaryotic peptide chain release factor subunit 1-3-like [Quercus suber]	Quercus suber	2
997	3.45	3.58	25.66	25.66	21.05	XP_023885382.1	protein TRI1 [Quercus suber]	Quercus suber	2
998	3.45	3.57	12.57	11.43	9.143	XP_023902957.1	ankyrin repeat domain-containing protein 2A-like [Quercus suber]	Quercus suber	2
999	3.44	3.64	26.46	26.46	15.25	XP_023872025.1	50S ribosomal protein L21, chloroplastic [Quercus suber]	Quercus suber	2
1000	3.44	3.58	20.83	15.28	15.28	XP_023904874.1	uncharacterized protein At4g13200, chloroplastic-like [Quercus suber]	Quercus suber	3
1001	3.42	3.64	7.193	7.077	5.452	XP_023887651.1	uncharacterized protein LOC111999770 [Quercus suber]	Quercus suber	4
1002	3.42	3.52	11.3	8.261	8.261	XP_023919635.1	V-type proton ATPase subunit E-like [Quercus suber]	Quercus suber	2
1003	3.42	3.52	20	20	20	XP_023880586.1	CDGSH iron-sulfur domain-containing protein NEET [Quercus suber]	Quercus suber	2
1004	3.41	3.74	11.83	7.884	6.639	XP_023888951.1	serine carboxypeptidase-like 46 [Quercus suber]	Quercus suber	3
1004	0	3.74	11.83	7.884	6.639	XP_023888950.1	serine carboxypeptidase-like 46 [Quercus suber]	Quercus suber	3
1005	3.41	3.64	9.398	5.764	3.634	XP_023921001.1	methionine--tRNA ligase, cytoplasmic [Quercus suber]	Quercus suber	3
1005	0	3.64	9.398	5.764	3.634	XP_023921000.1	methionine--tRNA ligase, cytoplasmic [Quercus suber]	Quercus suber	3
1006	3.39	3.62	2.971	2.507	2.507	XP_023872564.1	protein EXPORTIN 1A [Quercus suber]	Quercus suber	2
1007	3.39	3.5	19.01	19.01	12.68	XP_023877138.1	uncharacterized protein LOC111989576 [Quercus suber]	Quercus suber	2
1007	0	3.5	19.01	19.01	12.68	XP_023877137.1	uncharacterized protein LOC111989576 [Quercus suber]	Quercus suber	2
1008	3.39	3.49	15.57	15.57	15.57	XP_023898929.1	uncharacterized protein LOC112010793 [Quercus suber]	Quercus suber	2
1009	3.35	3.62	13.65	10.76	10.76	XP_023928533.1	protein TRIGALACTOSYLDIACYLGLYCEROL 2, chloroplastic-like [Quercus suber]	Quercus suber	3
1010	3.35	3.5	7.93	6.388	4.405	XP_023918270.1	cysteine desulfurase, mitochondrial [Quercus suber]	Quercus suber	2
1011	3.34	3.43	6.402	3.863	3.422	XP_023907537.1	dolichyl-diphosphooligosaccharide--protein glycosyltransferase subunit 2 [Quercus suber]	Quercus suber	2
1012	3.31	3.43	9.053	8.211	7.368	XP_023903155.1	serine carboxypeptidase-like 7 [Quercus suber]	Quercus suber	2
1012	0	3.43	9.824	8.816	8.816	XP_023898797.1	serine carboxypeptidase-like 18 isoform X2 [Quercus suber]	Quercus suber	2
1012	0	3.43	8.28	7.431	7.431	XP_023898796.1	serine carboxypeptidase-like 7 isoform X1 [Quercus suber]	Quercus suber	2
1013	3.28	3.38	19.4	7.328	7.328	XP_023904430.1	peptidyl-prolyl cis-trans isomerase FKBP18, chloroplastic isoform X2 [Quercus suber]	Quercus suber	2
1013	0	3.38	18	6.8	6.8	XP_023904429.1	peptidyl-prolyl cis-trans isomerase FKBP18, chloroplastic isoform X1 [Quercus suber]	Quercus suber	2
1013	0	3.38	16.14	7.623	7.623	XP_023904431.1	peptidyl-prolyl cis-trans isomerase FKBP18, chloroplastic isoform X3 [Quercus suber]	Quercus suber	2
1014	3.26	3.41	13.19	13.19	13.19	XP_023912370.1	proteasome subunit beta type-7-B [Quercus suber]	Quercus suber	3
1014	0	3.41	13.19	13.19	13.19	XP_023912369.1	proteasome subunit beta type-7-B [Quercus suber]	Quercus suber	3
1015	3.23	3.42	11.63	9.517	5.589	XP_023928808.1	aspartate--tRNA ligase, chloroplastic/mitochondrial [Quercus suber]	Quercus suber	2
1016	3.23	3.32	2.922	1.534	1.534	XP_023926010.1	enhancer of mRNA-decapping protein 4-like [Quercus suber]	Quercus suber	2
1017	3.23	3.32	7.386	7.386	6.25	XP_023896509.1	peroxidase A2-like [Quercus suber]	Quercus suber	2
1018	3.22	3.32	10.1	3.238	2.72	XP_023925654.1	subtilisin-like protease SBT1.6 [Quercus suber]	Quercus suber	2
1019	3.21	3.57	7.424	5.546	1.968	XP_023897405.1	ubiquitin carboxyl-terminal hydrolase 12-like [Quercus suber]	Quercus suber	2
1020	3.2	3.35	10.77	10.77	8.287	XP_023909195.1	muscle M-line assembly protein unc-89 [Quercus suber]	Quercus suber	2
1021	3.19	7.73	31.25	31.25	31.25	XP_023906120.1	18.5 kDa class I heat shock protein-like [Quercus suber]	Quercus suber	2
1022	3.18	3.27	13.08	8.861	8.861	XP_023916762.1	3-oxoacyl-[acyl-carrier-protein] synthase I, chloroplastic [Quercus suber]	2.39168e+07	2
1023	3.18	3.27	11.48	10.23	7.724	XP_023915495.1	uncharacterized protein LOC112027057 isoform X1 [Quercus suber]	Quercus suber	2
1023	0	3.27	11.19	11.19	8.447	XP_023915496.1	uncharacterized protein LOC112027057 isoform X2 [Quercus suber]	Quercus suber	2
1024	3.17	3.27	4.37	2.947	1.829	XP_023908190.1	DNA-binding protein SMUBP-2 [Quercus suber]	Quercus suber	2
1024	0	3.27	4.37	2.947	1.829	XP_023908189.1	DNA-binding protein SMUBP-2 [Quercus suber]	Quercus suber	2
1025	3.13	3.47	11.43	9.417	7.399	XP_023916587.1	LOW QUALITY PROTEIN: 26S proteasome regulatory subunit 4 homolog A-like [Quercus suber]	Quercus suber	3
1025	0	3.47	11.49	9.459	7.432	XP_023912288.1	26S proteasome regulatory subunit 4 homolog B-like [Quercus suber]	Quercus suber	3
1026	3.12	3.39	2.737	2.003	2.003	XP_023905177.1	ABC transporter G family member 36-like [Quercus suber]	Quercus suber	2
1026	0	3.39	2.737	2.003	2.003	XP_023905176.1	ABC transporter G family member 36-like [Quercus suber]	Quercus suber	2
1026	0	3.39	2.737	2.003	2.003	XP_023905175.1	ABC transporter G family member 36-like [Quercus suber]	Quercus suber	2
1027	3.12	3.23	18.56	10.44	6.961	XP_023891678.1	acetyl-CoA-benzylalcohol acetyltransferase-like [Quercus suber]	Quercus suber	3
1028	3.11	3.2	22.5	21.67	21.67	XP_023921712.1	60S acidic ribosomal protein P3-like isoform X2 [Quercus suber]	Quercus suber	2
1028	0	3.2	22.5	21.67	21.67	XP_023921710.1	60S acidic ribosomal protein P3-like isoform X1 [Quercus suber]	Quercus suber	2
1029	3.08	3.26	3.42	1.429	0.4919	XP_023912176.1	uncharacterized protein LOC112023786 [Quercus suber]	Quercus suber	2
1030	3.07	3.29	5.232	4.837	1.678	XP_023912875.1	FT-interacting protein 1-like [Quercus suber]	Quercus suber	2
1031	3.05	3.14	9.534	9.534	9.534	XP_023912982.1	protein TRIGALACTOSYLDIACYLGLYCEROL 4, chloroplastic [Quercus suber]	Quercus suber	3
1032	3.02	3.14	16.84	16.84	10	XP_023880190.1	uncharacterized protein At4g14100-like [Quercus suber]	Quercus suber	2
1032	0	3.14	16.84	16.84	10	XP_023880189.1	uncharacterized protein At4g14100-like [Quercus suber]	Quercus suber	2
1033	3.01	3.21	7.931	7.931	7.931	XP_023883370.1	psbP domain-containing protein 7, chloroplastic [Quercus suber]	Quercus suber	2
1034	3	3.09	12.55	7.843	7.843	XP_023895590.1	tropinone reductase-like 3 [Quercus suber]	Quercus suber	2
1034	0	3.09	12.55	7.843	7.843	XP_023895589.1	tropinone reductase-like 3 [Quercus suber]	Quercus suber	2
1035	2.98	3.07	6.308	6.308	6.308	XP_023889747.1	alanine aminotransferase 2-like [Quercus suber]	Quercus suber	2
1036	2.96	3.07	27.07	27.07	14.29	XP_023927778.1	60S ribosomal protein L32-1-like [Quercus suber]	Quercus suber	2
1036	0	3.07	27.07	27.07	14.29	XP_023915727.1	60S ribosomal protein L32-1 [Quercus suber]	Quercus suber	2
1037	2.93	3.01	6.827	6.827	6.827	XP_023872449.1	peptidyl-prolyl cis-trans isomerase FKBP19, chloroplastic isoform X1 [Quercus suber]	Quercus suber	2
1037	0	3.01	6.827	6.827	6.827	XP_023872448.1	peptidyl-prolyl cis-trans isomerase FKBP19, chloroplastic isoform X1 [Quercus suber]	Quercus suber	2
1038	2.92	3.11	15.86	7.417	7.417	XP_023904837.1	3-oxo-Delta(4,5)-steroid 5-beta-reductase-like isoform X2 [Quercus suber]	Quercus suber	2
1038	0	3.11	15.86	7.417	7.417	XP_023904836.1	3-oxo-Delta(4,5)-steroid 5-beta-reductase-like isoform X1 [Quercus suber]	Quercus suber	2
1039	2.91	3	11.87	11.87	11.87	XP_023882123.1	beta-hexosaminidase 3-like, partial [Quercus suber]	Quercus suber	2
1040	2.91	2.99	3.549	3.549	3.549	XP_023911579.1	large proline-rich protein bag6-B-like isoform X4 [Quercus suber]	Quercus suber	2
1040	0	2.99	3.527	3.527	3.527	XP_023911578.1	large proline-rich protein bag6-B-like isoform X3 [Quercus suber]	Quercus suber	2
1040	0	2.99	3.512	3.512	3.512	XP_023911577.1	large proline-rich protein bag6-B-like isoform X2 [Quercus suber]	Quercus suber	2
1040	0	2.99	3.505	3.505	3.505	XP_023911576.1	large proline-rich protein bag6-B-like isoform X1 [Quercus suber]	Quercus suber	2
1040	0	2.99	3.556	3.556	3.556	XP_023906571.1	large proline-rich protein BAG6-like isoform X3 [Quercus suber]	Quercus suber	2
1040	0	2.99	3.527	3.527	3.527	XP_023906570.1	large proline-rich protein BAG6-like isoform X2 [Quercus suber]	Quercus suber	2
1040	0	2.99	3.512	3.512	3.512	XP_023906569.1	large proline-rich protein bag6-B-like isoform X1 [Quercus suber]	Quercus suber	2
1041	2.9	3.02	7.366	4.972	4.972	XP_023924133.1	nucleolar protein 56-like [Quercus suber]	Quercus suber	2
1042	2.87	2.97	10.69	10.69	10.69	XP_023904572.1	tocopherol cyclase, chloroplastic [Quercus suber]	Quercus suber	3
1043	2.87	2.97	12.76	12.76	12.76	XP_023927241.1	ATP-dependent Clp protease proteolytic subunit-related protein 2, chloroplastic [Quercus suber]	Quercus suber	2
1044	2.86	2.94	6.461	2.604	2.604	XP_023910751.1	probable ubiquitin conjugation factor E4 [Quercus suber]	Quercus suber	2
1045	2.84	3.02	5.108	3.226	1.613	XP_023892732.1	importin-5 [Quercus suber]	Quercus suber	1
1046	2.84	2.92	34.82	16.96	16.96	XP_023916919.1	cytochrome c isoform X2 [Quercus suber]	Quercus suber	2
1046	0	2.92	34.82	16.96	16.96	XP_023916918.1	cytochrome c isoform X1 [Quercus suber]	Quercus suber	2
1046	0	2.92	16.81	16.81	16.81	XP_023882544.1	cytochrome c [Quercus suber]	Quercus suber	2
1046	0	2.92	16.81	16.81	16.81	XP_023882533.1	cytochrome c [Quercus suber]	Quercus suber	2
1047	2.84	2.92	10.21	10.21	10.21	XP_023899995.1	putative septum site-determining protein minD homolog, chloroplastic [Quercus suber]	Quercus suber	2
1048	2.83	2.91	7.927	7.927	7.927	XP_023917869.1	hydroxyacylglutathione hydrolase 2, mitochondrial-like isoform X2 [Quercus suber]	Quercus suber	2
1048	0	2.91	7.879	7.879	7.879	XP_023917862.1	hydroxyacylglutathione hydrolase 2, mitochondrial-like isoform X1 [Quercus suber]	Quercus suber	2
1049	2.83	2.91	2.628	2.628	2.628	XP_023876405.1	leucine-rich repeat extensin-like protein 4 [Quercus suber]	Quercus suber	2
1050	2.81	2.93	24.71	24.71	16.67	XP_023871527.1	50S ribosomal protein L18, chloroplastic-like [Quercus suber]	Quercus suber	2
1051	2.81	2.92	10.44	10.44	7.407	XP_023923259.1	29 kDa ribonucleoprotein A, chloroplastic [Quercus suber]	Quercus suber	1
1052	2.8	2.88	10.51	7.09	7.09	XP_023922919.1	magnesium-protoporphyrin IX monomethyl ester [oxidative] cyclase, chloroplastic [Quercus suber]	2.39229e+07	2
1053	2.79	2.9	13.54	7.762	5.957	XP_023875053.1	probable aldehyde dehydrogenase [Quercus suber]	Quercus suber	2
1054	2.79	2.87	5.566	3.052	3.052	XP_023924696.1	D-xylose-proton symporter-like 3, chloroplastic [Quercus suber]	Quercus suber	2
1055	2.78	2.9	15.11	15.11	6.835	XP_023880165.1	prohibitin-3, mitochondrial-like isoform X2 [Quercus suber]	Quercus suber	1
1055	0	2.9	15.11	15.11	6.835	XP_023880164.1	prohibitin-3, mitochondrial-like isoform X1 [Quercus suber]	Quercus suber	1
1056	2.76	2.84	10.81	10.81	10.81	XP_023927765.1	probable NAD(P)H dehydrogenase (quinone) FQR1-like 2 [Quercus suber]	Quercus suber	2
1057	2.74	2.82	8.425	8.425	8.425	XP_023883826.1	tropinone reductase homolog At5g06060-like [Quercus suber]	Quercus suber	2
1058	2.74	2.81	27	12	12	XP_023920843.1	small ubiquitin-related modifier 1-like [Quercus suber]	Quercus suber	2
1058	0	2.81	29.67	29.67	29.67	XP_023884716.1	small ubiquitin-related modifier 1-like [Quercus suber]	Quercus suber	2
1058	0	2.81	10.91	10.91	10.91	XP_023926833.1	small ubiquitin-related modifier 1-like [Quercus suber]	Quercus suber	2
1058	0	2.81	12.24	12.24	12.24	XP_023895256.1	small ubiquitin-related modifier 1 [Quercus suber]	Quercus suber	2
1059	2.73	2.81	12.04	12.04	9.628	XP_023876877.1	homogentisate 1,2-dioxygenase [Quercus suber]	Quercus suber	2
1060	2.72	2.8	2.453	2.453	2.453	XP_023918924.1	beta-galactosidase 8 [Quercus suber]	Quercus suber	2
1061	2.72	2.79	5.926	5.926	5.926	XP_023926815.1	26S proteasome non-ATPase regulatory subunit 4 homolog [Quercus suber]	Quercus suber	2
1062	2.7	9.09	31.38	27.69	27.69	XP_023906050.1	cysteine synthase-like isoform X2 [Quercus suber]	Quercus suber	2
1062	0	9.09	31.38	27.69	27.69	XP_023906049.1	cysteine synthase-like isoform X2 [Quercus suber]	Quercus suber	2
1062	0	9.09	31.38	27.69	27.69	XP_023906048.1	cysteine synthase-like isoform X2 [Quercus suber]	Quercus suber	2
1062	0	9.09	30.36	26.79	26.79	XP_023906047.1	cysteine synthase-like isoform X1 [Quercus suber]	Quercus suber	2
1063	2.69	11.17	44.23	36.54	36.54	XP_023922568.1	ubiquitin-40S ribosomal protein S27a-like [Quercus suber]	Quercus suber	2
1063	0	11.17	44.23	36.54	36.54	XP_023922173.1	ubiquitin-40S ribosomal protein S27a [Quercus suber]	Quercus suber	2
1063	0	11.17	44.23	36.54	36.54	XP_023887030.1	ubiquitin-40S ribosomal protein S27a [Quercus suber]	Quercus suber	2
1064	2.68	2.75	28.7	15.74	15.74	XP_023913798.1	40S ribosomal protein S25-4-like [Quercus suber]	Quercus suber	2
1065	2.67	2.9	17.34	13.82	7.588	XP_023879170.1	cell division protein FtsY homolog, chloroplastic [Quercus suber]	Quercus suber	3
1066	2.66	2.9	27.07	27.07	19.34	XP_023904931.1	probable ATP synthase 24 kDa subunit, mitochondrial [Quercus suber]	Quercus suber	3
1067	2.66	2.81	10.71	10.71	10.71	XP_023913558.1	nucleoid-associated protein At4g30620, chloroplastic-like [Quercus suber]	Quercus suber	2
1068	2.66	2.73	13.45	13.45	11.66	XP_023929343.1	glutathione transferase GST 23-like isoform X2 [Quercus suber]	Quercus suber	2
1068	0	2.73	12.66	12.66	10.97	XP_023929342.1	glutathione transferase GST 23-like isoform X1 [Quercus suber]	Quercus suber	2
1068	0	2.73	10.97	10.97	10.97	XP_023929340.1	probable glutathione S-transferase [Quercus suber]	Quercus suber	2
1068	0	2.73	10.97	10.97	10.97	XP_023885073.1	probable glutathione S-transferase [Quercus suber]	Quercus suber	2
1069	2.65	2.76	8.627	7.843	3.725	XP_023886833.1	pyruvate kinase, cytosolic isozyme [Quercus suber]	Quercus suber	2
1070	2.65	2.74	5.615	4.066	2.227	XP_023883819.1	DExH-box ATP-dependent RNA helicase DExH10 [Quercus suber]	Quercus suber	1
1071	2.64	2.74	19.29	11.87	10.39	XP_023884231.1	galactinol synthase 1-like [Quercus suber]	Quercus suber	2
1072	2.61	2.65	47.57	24.27	24.27	XP_023883283.1	NADH-ubiquinone oxidoreductase 20.9 kDa subunit [Quercus suber]	Quercus suber	1
1073	2.6	4.78	10.95	9.711	7.851	XP_023891379.1	ATP-dependent 6-phosphofructokinase 6 [Quercus suber]	Quercus suber	2
1074	2.6	2.81	14.2	14.2	14.2	XP_023905644.1	uncharacterized protein LOC112017425 isoform X2 [Quercus suber]	Quercus suber	2
1074	0	2.81	14.2	14.2	14.2	XP_023905643.1	uncharacterized protein LOC112017425 isoform X1 [Quercus suber]	Quercus suber	2
1075	2.59	2.77	7.368	7.368	5.965	XP_023884036.1	tetraspanin-3-like [Quercus suber]	Quercus suber	2
1076	2.59	2.63	32.35	22.55	22.55	XP_023896357.1	cysteine proteinase inhibitor-like [Quercus suber]	Quercus suber	2
1076	0	2.63	32.35	22.55	22.55	XP_023896356.1	cysteine proteinase inhibitor-like [Quercus suber]	Quercus suber	2
1076	0	2.63	22.55	22.55	22.55	XP_023874769.1	cysteine proteinase inhibitor-like [Quercus suber]	Quercus suber	2
1076	0	2.63	22.55	22.55	22.55	XP_023874768.1	cysteine proteinase inhibitor-like [Quercus suber]	Quercus suber	2
1077	2.58	2.63	9.515	6.019	6.019	XP_023899148.1	citrate synthase, glyoxysomal [Quercus suber]	Quercus suber	2
1078	2.57	2.61	7.506	7.506	7.506	XP_023900218.1	bifunctional D-cysteine desulfhydrase/1-aminocyclopropane-1-carboxylate deaminase, mitochondrial [Quercus suber]	Quercus suber	2
1079	2.56	9.19	30.12	24.9	24.9	XP_023928145.1	40S ribosomal protein S6-like [Quercus suber]	Quercus suber	2
1080	2.56	2.6	7.27	7.27	3.901	XP_023895388.1	acetate/butyrate--CoA ligase AAE7, peroxisomal [Quercus suber]	Quercus suber	2
1081	2.55	2.73	6.726	6.726	6.726	XP_023927083.1	probable glutathione S-transferase [Quercus suber]	Quercus suber	2
1081	0	2.73	6.637	6.637	6.637	XP_023902019.1	probable glutathione S-transferase [Quercus suber]	Quercus suber	2
1081	0	2.73	6.637	6.637	6.637	XP_023902017.1	probable glutathione S-transferase [Quercus suber]	Quercus suber	2
1081	0	2.73	6.726	6.726	6.726	XP_023902016.1	probable glutathione S-transferase [Quercus suber]	Quercus suber	2
1082	2.54	2.59	15.71	12.99	6.042	XP_023929416.1	methyl-CpG-binding domain-containing protein 11-like [Quercus suber]	Quercus suber	1
1082	0	2.59	15.71	12.99	6.042	XP_023929415.1	methyl-CpG-binding domain-containing protein 11-like [Quercus suber]	Quercus suber	1
1083	2.54	2.58	3.841	1.656	1.656	XP_023927756.1	ABC transporter C family member 14-like [Quercus suber]	Quercus suber	2
1083	0	2.58	3.841	1.656	1.656	XP_023927748.1	ABC transporter C family member 14-like [Quercus suber]	Quercus suber	2
1083	0	2.58	3.841	1.656	1.656	XP_023927740.1	ABC transporter C family member 14-like [Quercus suber]	Quercus suber	2
1083	0	2.58	3.841	1.656	1.656	XP_023927735.1	ABC transporter C family member 14-like [Quercus suber]	Quercus suber	2
1083	0	2.58	3.841	1.656	1.656	XP_023927728.1	ABC transporter C family member 14-like [Quercus suber]	Quercus suber	2
1084	2.52	21.11	66.67	63.64	61.47	XP_023882425.1	peroxiredoxin-2E-2, chloroplastic-like [Quercus suber]	Quercus suber	3
1085	2.52	2.56	17.73	17.73	13.79	XP_023892373.1	uncharacterized protein LOC112004373 [Quercus suber]	Quercus suber	2
1085	0	2.56	23.14	23.14	23.14	XP_023885595.1	uncharacterized protein LOC111997704 [Quercus suber]	Quercus suber	2
1086	2.49	2.54	5.542	2.267	1.595	XP_023893249.1	DNA-directed RNA polymerase II subunit RPB2 [Quercus suber]	Quercus suber	2
1087	2.49	2.54	15.84	12.53	6.383	XP_023911220.1	ribokinase [Quercus suber]	Quercus suber	2
1088	2.47	2.72	12.99	12.99	10.24	XP_023879737.1	CBS domain-containing protein CBSX2, chloroplastic-like [Quercus suber]	Quercus suber	2
1089	2.47	2.52	13.96	13.96	9.416	XP_023906581.1	enoyl-CoA hydratase 2, peroxisomal [Quercus suber]	Quercus suber	2
1090	2.47	2.51	8.284	8.284	8.284	XP_023907835.1	aldose 1-epimerase [Quercus suber]	Quercus suber	1
1091	2.47	2.51	5.349	5.349	5.349	XP_023904407.1	phosphoserine aminotransferase 1, chloroplastic-like [Quercus suber]	Quercus suber	2
1092	2.46	2.5	12.69	12.69	12.69	XP_023923484.1	uncharacterized protein LOC112034895 isoform X1 [Quercus suber]	Quercus suber	1
1093	2.45	2.56	6.472	6.472	6.472	XP_023900085.1	agglutinin-like, partial [Quercus suber]	Quercus suber	2
1094	2.44	2.48	10.7	8.118	7.749	XP_023924441.1	uncharacterized protein LOC112035835 [Quercus suber]	Quercus suber	2
1095	2.41	2.45	13.74	8.137	3.255	XP_023885258.1	apoptosis inhibitor 5-like protein API5 [Quercus suber]	Quercus suber	1
1096	2.39	2.42	3.713	3.713	2.228	XP_023921642.1	4-diphosphocytidyl-2-C-methyl-D-erythritol kinase, chloroplastic [Quercus suber]	Quercus suber	1
1097	2.38	4.22	8.362	8.362	8.362	XP_023921062.1	ACT domain-containing protein ACR12-like isoform X2 [Quercus suber]	Quercus suber	2
1097	0	4.22	8.362	8.362	8.362	XP_023921061.1	ACT domain-containing protein ACR12-like isoform X1 [Quercus suber]	Quercus suber	2
1097	0	4.22	8.362	8.362	8.362	XP_023881664.1	ACT domain-containing protein ACR12-like [Quercus suber]	Quercus suber	2
1098	2.37	2.4	15.77	12.9	6.093	XP_023915552.1	(-)-isopiperitenol/(-)-carveol dehydrogenase, mitochondrial-like [Quercus suber]	Quercus suber	1
1098	0	2.4	12.26	9.195	6.513	XP_023915556.1	(-)-isopiperitenol/(-)-carveol dehydrogenase, mitochondrial-like, partial [Quercus suber]	Quercus suber	1
1099	2.36	2.39	5.308	5.308	4.034	XP_023884601.1	UDP-glycosyltransferase 89A2-like isoform X2 [Quercus suber]	Quercus suber	1
1099	0	2.39	5.308	5.308	4.034	XP_023884600.1	UDP-glycosyltransferase 89A2-like isoform X1 [Quercus suber]	Quercus suber	1
1100	2.35	2.42	12.35	7.407	5.247	XP_023891761.1	methyl-CpG-binding domain-containing protein 11-like [Quercus suber]	Quercus suber	1
1100	0	2.42	12.35	7.407	5.247	XP_023891760.1	methyl-CpG-binding domain-containing protein 11-like [Quercus suber]	Quercus suber	1
1101	2.35	2.39	9.067	9.067	3.886	XP_023899199.1	ornithine carbamoyltransferase, chloroplastic [Quercus suber]	Quercus suber	1
1102	2.35	2.39	6.618	4.412	2.451	XP_023879928.1	acetyl-CoA acetyltransferase, cytosolic 1 [Quercus suber]	Quercus suber	1
1103	2.34	2.38	15.24	10.67	10.67	XP_023896514.1	peroxidase N-like isoform X1 [Quercus suber]	Quercus suber	3
1103	0	2.38	15.24	10.67	10.67	XP_023896510.1	peroxidase N-like [Quercus suber]	Quercus suber	3
1104	2.33	2.54	27.71	22.94	9.091	XP_023883512.1	CBS domain-containing protein CBSX1, chloroplastic-like [Quercus suber]	Quercus suber	1
1105	2.33	2.36	6.977	6.977	6.977	XP_023913503.1	peptide methionine sulfoxide reductase B5-like [Quercus suber]	Quercus suber	2
1105	0	2.36	6.977	6.977	6.977	XP_023887723.1	peptide methionine sulfoxide reductase B5-like [Quercus suber]	Quercus suber	2
1106	2.33	2.35	7.774	7.774	4.594	XP_023915963.1	glycine-rich cell wall structural protein 2-like [Quercus suber]	Quercus suber	1
1106	0	2.35	8.462	8.462	5	XP_023902077.1	ribonuclease P protein subunit p25-like [Quercus suber]	Quercus suber	1
1106	0	2.35	8.462	8.462	5	XP_023902076.1	ribonuclease P protein subunit p25-like [Quercus suber]	Quercus suber	1
1107	2.3	2.33	8.16	3.646	1.91	XP_023883420.1	amidophosphoribosyltransferase, chloroplastic-like [Quercus suber]	Quercus suber	1
1108	2.3	2.33	15.05	10.19	7.282	XP_023903945.1	photosynthetic NDH subunit of subcomplex B 3, chloroplastic [Quercus suber]	Quercus suber	1
1109	2.29	2.42	4.507	3.666	2.524	XP_023904087.1	UDP-glucose:glycoprotein glucosyltransferase isoform X2 [Quercus suber]	Quercus suber	2
1109	0	2.42	4.496	3.657	2.518	XP_023904086.1	UDP-glucose:glycoprotein glucosyltransferase isoform X1 [Quercus suber]	Quercus suber	2
1110	2.29	2.32	6.96	6.96	3.297	XP_023927253.1	ATP-dependent Clp protease ATP-binding subunit CLPT2, chloroplastic-like [Quercus suber]	Quercus suber	1
1111	2.28	2.31	9.896	6.641	3.776	XP_023924231.1	magnesium-chelatase subunit ChlD, chloroplastic [Quercus suber]	Quercus suber	2
1112	2.28	2.31	10.2	7.104	2.914	XP_023925650.1	KH domain-containing protein HEN4-like [Quercus suber]	Quercus suber	1
1112	0	2.31	10.2	7.104	2.914	XP_023925649.1	KH domain-containing protein HEN4-like [Quercus suber]	Quercus suber	1
1113	2.25	2.27	10.29	4.152	1.986	XP_023913447.1	uncharacterized aarF domain-containing protein kinase At5g05200, chloroplastic [Quercus suber]	Quercus suber	1
1114	2.25	2.27	24.8	19.6	10	XP_023888636.1	proteasome subunit alpha type-4 [Quercus suber]	Quercus suber	2
1115	2.24	2.26	11.8	11.8	8.385	XP_023887615.1	cysteine synthase-like [Quercus suber]	Quercus suber	1
1115	0	2.26	11.8	11.8	8.385	XP_023887614.1	cysteine synthase-like [Quercus suber]	Quercus suber	1
1115	0	2.26	11.8	11.8	8.385	XP_023887613.1	cysteine synthase-like [Quercus suber]	Quercus suber	1
1115	0	2.26	11.8	11.8	8.385	XP_023887612.1	cysteine synthase-like [Quercus suber]	Quercus suber	1
1115	0	2.26	11.8	11.8	8.385	XP_023887611.1	cysteine synthase-like [Quercus suber]	Quercus suber	1
1115	0	2.26	11.76	11.76	8.359	XP_023887607.1	cysteine synthase-like [Quercus suber]	Quercus suber	1
1115	0	2.26	11.76	11.76	8.359	XP_023887605.1	cysteine synthase-like [Quercus suber]	Quercus suber	1
1116	2.23	13.38	77.08	77.08	69.79	XP_023873466.1	puromycin-sensitive aminopeptidase-like, partial [Quercus suber]	Quercus suber	2
1117	2.23	2.31	5.542	3.614	3.614	XP_023920157.1	uncharacterized protein LOC112031677 [Quercus suber]	Quercus suber	1
1118	2.23	2.25	25.31	16.05	8.025	XP_023891014.1	superoxide dismutase [Cu-Zn] 2 [Quercus suber]	Cu-Zn	1
1119	2.23	2.25	6.888	6.888	3.827	XP_023929505.1	protein STRICTOSIDINE SYNTHASE-LIKE 3-like [Quercus suber]	Quercus suber	1
1120	2.22	2.25	5.371	5.371	2.558	XP_023906625.1	protein RETICULATA-RELATED 4, chloroplastic [Quercus suber]	Quercus suber	1
1121	2.21	2.23	8.4	8.4	8.4	XP_023927984.1	NAP1-related protein 2-like isoform X2 [Quercus suber]	Quercus suber	2
1121	0	2.23	7.778	7.778	7.778	XP_023927983.1	NAP1-related protein 2-like isoform X1 [Quercus suber]	Quercus suber	2
1122	2.21	2.23	11.7	11.7	11.7	XP_023913606.1	eukaryotic translation initiation factor 2 subunit alpha homolog isoform X2 [Quercus suber]	Quercus suber	2
1122	0	2.23	10.87	10.87	10.87	XP_023913605.1	eukaryotic translation initiation factor 2 subunit alpha homolog isoform X1 [Quercus suber]	Quercus suber	2
1123	2.21	2.23	15.89	15.89	8.411	XP_023898491.1	small nuclear ribonucleoprotein Sm D2-like isoform X2 [Quercus suber]	Quercus suber	1
1123	0	2.23	15.89	15.89	8.411	XP_023898490.1	small nuclear ribonucleoprotein Sm D2-like isoform X1 [Quercus suber]	Quercus suber	1
1123	0	2.23	15.6	15.6	8.257	XP_023894596.1	small nuclear ribonucleoprotein Sm D2 [Quercus suber]	Quercus suber	1
1124	2.2	38.88	32.25	29.01	28.86	XP_023873386.1	heat shock cognate 70 kDa protein 2-like [Quercus suber]	Quercus suber	2
1125	2.18	2.2	18.67	18.67	13.33	XP_023893653.1	copper transporter 5.1-like [Quercus suber]	Quercus suber	1
1126	2.16	2.26	8.949	7.004	7.004	XP_023921276.1	acyl-protein thioesterase 2 [Quercus suber]	Quercus suber	1
1127	2.16	2.26	8.48	8.48	8.48	XP_023920207.1	pyridoxal kinase isoform X2 [Quercus suber]	Quercus suber	2
1127	0	2.26	8.309	8.309	8.309	XP_023920206.1	pyridoxal kinase isoform X1 [Quercus suber]	Quercus suber	2
1128	2.16	2.18	15.62	14.25	5.479	XP_023885967.1	caffeic acid 3-O-methyltransferase [Quercus suber]	Quercus suber	1
1129	2.16	2.17	7.176	5.787	3.704	XP_023887894.1	chorismate synthase, chloroplastic [Quercus suber]	Quercus suber	1
1130	2.15	2.24	8.776	8.776	8.776	XP_023896618.1	pyruvate dehydrogenase E1 component subunit alpha-3, chloroplastic-like [Quercus suber]	Quercus suber	2
1131	2.15	2.17	8.583	6.387	4.591	XP_023918660.1	aldehyde dehydrogenase family 2 member C4-like [Quercus suber]	Quercus suber	1
1131	0	2.17	8.583	6.387	4.591	XP_023918646.1	aldehyde dehydrogenase family 2 member C4-like [Quercus suber]	Quercus suber	1
1131	0	2.17	8.583	6.387	4.591	XP_023905574.1	aldehyde dehydrogenase family 2 member C4-like [Quercus suber]	Quercus suber	1
1131	0	2.17	5.964	3.777	1.988	XP_023918652.1	aldehyde dehydrogenase family 2 member C4-like [Quercus suber]	Quercus suber	1
1131	0	2.17	5.964	3.777	1.988	XP_023918650.1	aldehyde dehydrogenase family 2 member C4-like isoform X2 [Quercus suber]	Quercus suber	1
1131	0	2.17	7.212	4.567	2.404	XP_023918649.1	aldehyde dehydrogenase family 2 member C4-like isoform X1 [Quercus suber]	Quercus suber	1
1132	2.15	2.16	7.947	7.947	7.947	XP_023881609.1	plant UBX domain-containing protein 4-like [Quercus suber]	Quercus suber	2
1133	2.15	2.16	3.537	3.537	2.09	XP_023874844.1	DEAD-box ATP-dependent RNA helicase 37-like [Quercus suber]	Quercus suber	1
1133	0	2.16	3.537	3.537	2.09	XP_023874843.1	DEAD-box ATP-dependent RNA helicase 37-like [Quercus suber]	Quercus suber	1
1133	0	2.16	3.537	3.537	2.09	XP_023874842.1	DEAD-box ATP-dependent RNA helicase 37-like [Quercus suber]	Quercus suber	1
1133	0	2.16	3.537	3.537	2.09	XP_023874841.1	DEAD-box ATP-dependent RNA helicase 37-like [Quercus suber]	Quercus suber	1
1134	2.14	2.15	14.63	10.24	5.366	XP_023898571.1	nitrogen regulatory protein P-II homolog [Quercus suber]	Quercus suber	1
1135	2.14	2.15	5.86	5.86	4.159	XP_023874464.1	serine hydroxymethyltransferase 3, chloroplastic [Quercus suber]	Quercus suber	2
1135	0	2.15	5.86	5.86	4.159	XP_023874463.1	serine hydroxymethyltransferase 3, chloroplastic [Quercus suber]	Quercus suber	2
1136	2.13	2.14	16.94	14.21	10.38	XP_023894148.1	embryo-specific protein ATS3B-like [Quercus suber]	Quercus suber	1
1136	0	2.14	16.94	14.21	10.38	XP_023883741.1	embryo-specific protein ATS3B-like [Quercus suber]	Quercus suber	1
1137	2.13	2.14	6.154	6.154	3.462	XP_023895575.1	carboxylesterase SOBER1-like [Quercus suber]	Quercus suber	1
1138	2.12	19.66	50.57	50.57	50.57	XP_023910919.1	tropinone reductase homolog At2g29330-like [Quercus suber]	Quercus suber	2
1139	2.11	5.73	45.67	27.88	27.88	XP_023872928.1	auxin-binding protein ABP19a-like [Quercus suber]	Quercus suber	2
1140	2.11	4.21	5.487	5.487	2.655	XP_023929206.1	topless-related protein 3-like isoform X3 [Quercus suber]	Quercus suber	1
1140	0	4.21	5.487	5.487	2.655	XP_023929205.1	topless-related protein 3-like isoform X2 [Quercus suber]	Quercus suber	1
1140	0	4.21	5.487	5.487	2.655	XP_023929204.1	topless-related protein 3-like isoform X1 [Quercus suber]	Quercus suber	1
1141	2.11	2.12	17.26	17.26	5.357	XP_023876037.1	translationally-controlled tumor protein homolog [Quercus suber]	Quercus suber	1
1142	2.1	8.85	36.07	36.07	31.69	XP_023903795.1	allene oxide cyclase, chloroplastic-like [Quercus suber]	Quercus suber	1
1143	2.1	2.11	9.726	7.903	7.903	XP_023913811.1	protein-ribulosamine 3-kinase, chloroplastic [Quercus suber]	Quercus suber	1
1144	2.1	2.11	7.08	7.08	3.835	XP_023876312.1	tocopherol O-methyltransferase, chloroplastic-like, partial [Quercus suber]	Quercus suber	1
1144	0	2.11	6.857	6.857	3.714	XP_023876307.1	tocopherol O-methyltransferase, chloroplastic-like [Quercus suber]	Quercus suber	1
1145	2.09	2.11	4.904	2.273	1.555	XP_023912530.1	protein WEAK CHLOROPLAST MOVEMENT UNDER BLUE LIGHT 1-like [Quercus suber]	Quercus suber	1
1145	0	2.11	4.067	2.273	1.555	XP_023896453.1	protein WEAK CHLOROPLAST MOVEMENT UNDER BLUE LIGHT 1-like [Quercus suber]	Quercus suber	1
1146	2.09	2.11	10.25	8.481	5.3	XP_023921412.1	probable protein phosphatase 2C 39 isoform X1 [Quercus suber]	Quercus suber	1
1146	0	2.11	9.449	9.449	5.906	XP_023921413.1	probable protein phosphatase 2C 39 isoform X2 [Quercus suber]	Quercus suber	1
1147	2.09	2.1	7.267	6.003	2.686	XP_023909193.1	ABC transporter B family member 9-like [Quercus suber]	Quercus suber	1
1147	0	2.1	6.096	5.17	2.623	XP_023909198.1	LOW QUALITY PROTEIN: ABC transporter B family member 9-like [Quercus suber]	Quercus suber	1
1147	0	2.1	3.365	2.083	1.362	XP_023884403.1	ABC transporter B family member 21-like isoform X3 [Quercus suber]	Quercus suber	1
1147	0	2.1	3.365	2.083	1.362	XP_023884397.1	ABC transporter B family member 21-like isoform X3 [Quercus suber]	Quercus suber	1
1147	0	2.1	3.365	2.083	1.362	XP_023884388.1	ABC transporter B family member 21-like isoform X3 [Quercus suber]	Quercus suber	1
1147	0	2.1	3.352	2.075	1.357	XP_023884381.1	ABC transporter B family member 21-like isoform X2 [Quercus suber]	Quercus suber	1
1147	0	2.1	3.281	2.031	1.328	XP_023884374.1	ABC transporter B family member 11-like isoform X1 [Quercus suber]	Quercus suber	1
1147	0	2.1	3.51	2.964	1.326	XP_023877536.1	ABC transporter B family member 4-like [Quercus suber]	Quercus suber	1
1147	0	2.1	2.324	2.014	1.317	XP_023893064.1	ABC transporter B family member 11-like [Quercus suber]	Quercus suber	1
1147	0	2.1	2.324	2.014	1.317	XP_023893063.1	ABC transporter B family member 11-like [Quercus suber]	Quercus suber	1
1147	0	2.1	2.9	2.154	1.408	XP_023885640.1	ABC transporter B family member 11-like [Quercus suber]	Quercus suber	1
1148	2.09	2.1	5.59	3.261	1.708	XP_023885645.1	5'-nucleotidase domain-containing protein 4 [Quercus suber]	Quercus suber	1
1149	2.08	2.2	7.41	2.629	1.275	XP_023873898.1	paladin isoform X2 [Quercus suber]	Quercus suber	1
1149	0	2.2	7.399	2.625	1.273	XP_023873897.1	paladin isoform X1 [Quercus suber]	Quercus suber	1
1150	2.08	2.19	11.71	9.009	9.009	XP_023916664.1	3-hydroxyisobutyryl-CoA hydrolase-like protein 3, mitochondrial isoform X3 [Quercus suber]	Quercus suber	2
1150	0	2.19	12.12	9.324	9.324	XP_023916658.1	3-hydroxyisobutyryl-CoA hydrolase-like protein 3, mitochondrial isoform X2 [Quercus suber]	Quercus suber	2
1150	0	2.19	12.01	9.238	9.238	XP_023916652.1	3-hydroxyisobutyryl-CoA hydrolase-like protein 3, mitochondrial isoform X1 [Quercus suber]	Quercus suber	2
1151	2.07	2.08	14.92	9.274	6.048	XP_023895834.1	phosphomannomutase-like [Quercus suber]	Quercus suber	1
1151	0	2.08	14.92	9.274	6.048	XP_023893783.1	phosphomannomutase [Quercus suber]	Quercus suber	1
1152	2.07	2.08	9.394	7.879	5.455	XP_023885367.1	probable aquaporin PIP2-5 [Quercus suber]	Quercus suber	1
1153	2.06	2.07	12.08	4.922	3.356	XP_023907324.1	monooxygenase 2 isoform X1 [Quercus suber]	Quercus suber	1
1154	2.06	2.07	3.663	3.663	1.832	XP_023884382.1	threonine--tRNA ligase, mitochondrial 1-like [Quercus suber]	Quercus suber	1
1155	2.05	4.08	12.65	8.273	4.623	XP_023922405.1	glutamate dehydrogenase 2-like [Quercus suber]	Quercus suber	1
1156	2.05	2.06	6.154	2.051	0.9402	XP_023880162.1	protein TPLATE [Quercus suber]	Quercus suber	1
1157	2.05	2.06	6.809	6.809	6.809	XP_023916504.1	citrate synthase, mitochondrial [Quercus suber]	Quercus suber	1
1157	0	2.06	6.809	6.809	6.809	XP_023894537.1	citrate synthase, mitochondrial [Quercus suber]	Quercus suber	1
1157	0	2.06	6.809	6.809	6.809	XP_023894531.1	citrate synthase, mitochondrial [Quercus suber]	Quercus suber	1
1158	2.05	2.06	5.263	5.263	3.096	XP_023897820.1	uncharacterized protein LOC112009730 [Quercus suber]	Quercus suber	1
1159	2.05	2.06	10	10	5.556	XP_023874889.1	uncharacterized protein LOC111987399 [Quercus suber]	Quercus suber	1
1160	2.05	2.05	21.83	11.79	7.86	XP_023922779.1	protein HHL1, chloroplastic isoform X2 [Quercus suber]	Quercus suber	1
1160	0	2.05	21.55	11.64	7.759	XP_023922778.1	protein HHL1, chloroplastic isoform X1 [Quercus suber]	Quercus suber	1
1161	2.04	2.3	18.72	9.465	7.407	XP_023895451.1	2-alkenal reductase (NADP(+)-dependent)-like [Quercus suber]	Quercus suber	2
1162	2.04	2.05	27.5	10	10	XP_023920071.1	60S ribosomal protein L34 [Quercus suber]	Quercus suber	1
1163	2.04	2.04	4.762	3.361	3.361	XP_023924532.1	probable cinnamyl alcohol dehydrogenase isoform X2 [Quercus suber]	Quercus suber	1
1163	0	2.04	4.762	3.361	3.361	XP_023924531.1	probable cinnamyl alcohol dehydrogenase isoform X1 [Quercus suber]	Quercus suber	1
1164	2.04	2.04	13.5	13.5	7	XP_023912083.1	protein MATERNALLY EXPRESSED GENE 5-like isoform X2 [Quercus suber]	Quercus suber	1
1164	0	2.04	11.59	11.59	6.009	XP_023912082.1	RNA-binding protein 2-like isoform X1 [Quercus suber]	Quercus suber	1
1165	2.03	2.04	19.49	7.627	7.627	XP_023915510.1	uncharacterized protein At2g27730, mitochondrial [Quercus suber]	Quercus suber	2
1166	2.03	2.04	5.107	2.306	2.306	XP_023889679.1	glutamic acid-rich protein [Quercus suber]	Quercus suber	1
1167	2.03	2.04	4.126	4.126	2.358	XP_023894454.1	beta-glucosidase 12-like [Quercus suber]	Quercus suber	1
1167	0	2.04	4.126	4.126	2.358	XP_023894029.1	beta-glucosidase 12-like [Quercus suber]	Quercus suber	1
1168	2.03	2.03	7.111	7.111	4	XP_023872156.1	uncharacterized protein LOC111984773 isoform X2 [Quercus suber]	Quercus suber	1
1168	0	2.03	7.08	7.08	3.982	XP_023872155.1	uncharacterized protein LOC111984773 isoform X1 [Quercus suber]	Quercus suber	1
1169	2.02	25.7	59.47	50	49.24	XP_023871493.1	40S ribosomal protein S4-3-like [Quercus suber]	Quercus suber	2
1170	2.02	6.04	5.97	5.97	5.156	XP_023889812.1	cucumisin-like [Quercus suber]	Quercus suber	2
1171	2.02	2.03	4.527	2.469	2.469	XP_023911234.1	probable aspartyl aminopeptidase [Quercus suber]	Quercus suber	1
1171	0	2.03	4.527	2.469	2.469	XP_023898196.1	probable aspartyl aminopeptidase [Quercus suber]	Quercus suber	1
1171	0	2.03	4.527	2.469	2.469	XP_023898195.1	probable aspartyl aminopeptidase [Quercus suber]	Quercus suber	1
1172	2.02	2.03	2.091	0.9506	0.9506	XP_023899078.1	pumilio homolog 2 [Quercus suber]	Quercus suber	1
1173	2.02	2.02	5.15	3.72	3.147	XP_023914746.1	LOW QUALITY PROTEIN: cysteine-rich receptor-like protein kinase 10 [Quercus suber]	Quercus suber	2
1173	0	2.02	3.757	3.757	3.179	XP_023892520.1	cysteine-rich receptor-like protein kinase 10 [Quercus suber]	Quercus suber	2
1174	2.02	2.02	16.67	16.67	16.67	XP_023876967.1	proteasome subunit beta type-2-A [Quercus suber]	Quercus suber	3
1175	2.02	2.02	6.143	3.931	2.211	XP_023914540.1	triose phosphate/phosphate translocator, chloroplastic isoform X1 [Quercus suber]	Quercus suber	1
1175	0	2.02	6.143	3.931	2.211	XP_023914510.1	triose phosphate/phosphate translocator, chloroplastic isoform X1 [Quercus suber]	Quercus suber	1
1176	2.02	2.02	9.114	7.342	3.797	XP_023897149.1	SAL1 phosphatase-like isoform X2 [Quercus suber]	Quercus suber	1
1176	0	2.02	9.114	7.342	3.797	XP_023897148.1	SAL1 phosphatase-like isoform X1 [Quercus suber]	Quercus suber	1
1177	2.02	2.02	6.691	3.717	3.717	XP_023917434.1	tetraspanin-8-like [Quercus suber]	Quercus suber	1
1178	2.01	15.54	16.94	15.44	14.54	XP_023913737.1	luminal-binding protein 5 [Quercus suber]	Quercus suber	2
1179	2.01	11.17	36.03	27.57	20.59	XP_023916357.1	LOW QUALITY PROTEIN: 40S ribosomal protein S2-3-like [Quercus suber]	Quercus suber	1
1180	2.01	7.88	11.86	4.859	3.693	XP_023892736.1	protein SIEVE ELEMENT OCCLUSION B-like [Quercus suber]	Quercus suber	1
1181	2.01	3.65	9.186	3.758	3.758	XP_023906105.1	enolase 1, chloroplastic-like [Quercus suber]	Quercus suber	1
1181	0	3.65	9.186	3.758	3.758	XP_023876868.1	enolase 1, chloroplastic-like [Quercus suber]	Quercus suber	1
1182	2.01	2.33	17.26	12.39	6.195	XP_023875871.1	superoxide dismutase [Mn], mitochondrial-like [Quercus suber]	Mn	1
1183	2.01	2.06	6.19	5.222	1.934	XP_023880133.1	glucose-6-phosphate 1-dehydrogenase, cytoplasmic isoform [Quercus suber]	Quercus suber	1
1183	0	2.06	6.19	5.222	1.934	XP_023880132.1	glucose-6-phosphate 1-dehydrogenase, cytoplasmic isoform [Quercus suber]	Quercus suber	1
1183	0	2.06	6.19	5.222	1.934	XP_023880131.1	glucose-6-phosphate 1-dehydrogenase, cytoplasmic isoform [Quercus suber]	Quercus suber	1
1183	0	2.06	6.19	5.222	1.934	XP_023880130.1	glucose-6-phosphate 1-dehydrogenase, cytoplasmic isoform [Quercus suber]	Quercus suber	1
1183	0	2.06	6.19	5.222	1.934	XP_023880129.1	glucose-6-phosphate 1-dehydrogenase, cytoplasmic isoform [Quercus suber]	Quercus suber	1
1183	0	2.06	6.19	5.222	1.934	XP_023880128.1	glucose-6-phosphate 1-dehydrogenase, cytoplasmic isoform [Quercus suber]	Quercus suber	1
1184	2.01	2.06	10.62	5.605	5.605	XP_023884061.1	uncharacterized protein LOC111996335, partial [Quercus suber]	Quercus suber	1
1185	2.01	2.02	12.07	5.573	5.573	XP_023883917.1	protein LOW PSII ACCUMULATION 3, chloroplastic-like [Quercus suber]	Quercus suber	1
1185	0	2.02	12.07	5.573	5.573	XP_023883916.1	protein LOW PSII ACCUMULATION 3, chloroplastic-like [Quercus suber]	Quercus suber	1
1185	0	2.02	12.07	5.573	5.573	XP_023883915.1	protein LOW PSII ACCUMULATION 3, chloroplastic-like [Quercus suber]	Quercus suber	1
1185	0	2.02	12.07	5.573	5.573	XP_023883914.1	protein LOW PSII ACCUMULATION 3, chloroplastic-like [Quercus suber]	Quercus suber	1
1186	2.01	2.02	8.511	8.511	8.511	XP_023898657.1	probable inactive shikimate kinase like 2, chloroplastic isoform X2 [Quercus suber]	Quercus suber	2
1186	0	2.02	8.488	8.488	8.488	XP_023898656.1	probable inactive shikimate kinase like 2, chloroplastic isoform X1 [Quercus suber]	Quercus suber	2
1187	2.01	2.01	10.29	9.804	6.863	XP_023893504.1	HMG1/2-like protein isoform X1 [Quercus suber]	Quercus suber	1
1187	0	2.01	9.804	9.15	9.15	XP_023912029.1	HMG1/2-like protein [Quercus suber]	Quercus suber	1
1187	0	2.01	10.07	9.396	9.396	XP_023893505.1	HMG1/2-like protein isoform X2 [Quercus suber]	Quercus suber	1
1187	0	2.01	9.804	9.15	9.15	XP_023879129.1	HMG1/2-like protein [Quercus suber]	Quercus suber	1
1188	2.01	2.01	6.402	3.532	3.532	XP_023892413.1	huntingtin-interacting protein 1-related protein-like [Quercus suber]	Quercus suber	1
1189	2.01	2.01	7.034	4.893	4.893	XP_023906863.1	clavaminate synthase-like protein At3g21360 [Quercus suber]	Quercus suber	1
1189	0	2.01	13.53	9.412	9.412	XP_023875897.1	clavaminate synthase-like protein At3g21360 [Quercus suber]	Quercus suber	1
1189	0	2.01	7.034	4.893	4.893	XP_023875895.1	clavaminate synthase-like protein At3g21360 [Quercus suber]	Quercus suber	1
1189	0	2.01	7.034	4.893	4.893	XP_023875892.1	clavaminate synthase-like protein At3g21360 [Quercus suber]	Quercus suber	1
1189	0	2.01	7.034	4.893	4.893	XP_023875834.1	clavaminate synthase-like protein At3g21360 [Quercus suber]	Quercus suber	1
1189	0	2.01	7.034	4.893	4.893	XP_023875830.1	clavaminate synthase-like protein At3g21360 [Quercus suber]	Quercus suber	1
1190	2.01	2.01	13.25	13.25	9.036	XP_023927819.1	universal stress protein PHOS34-like [Quercus suber]	Quercus suber	1
1191	2.01	2.01	4.613	2.952	2.952	XP_023919365.1	glutamyl-tRNA(Gln) amidotransferase subunit A, chloroplastic/mitochondrial [Quercus suber]	Quercus suber	1
1192	2.01	2.01	10.64	7.66	7.66	XP_023904800.1	photosynthetic NDH subunit of lumenal location 1, chloroplastic [Quercus suber]	Quercus suber	1
1193	2.01	2.01	15.65	10.43	10.43	XP_023900749.1	macrophage migration inhibitory factor homolog [Quercus suber]	Quercus suber	1
1194	2	30.09	51.19	47.75	47.75	XP_023916077.1	actin [Quercus suber]	Quercus suber	1
1194	0	30.09	51.19	47.75	47.75	XP_023916076.1	actin [Quercus suber]	Quercus suber	1
1195	2	29.98	70.9	68.44	61.07	XP_023920648.1	60S ribosomal protein L7-4 [Quercus suber]	Quercus suber	1
1195	0	29.98	70.9	68.44	61.07	XP_023920647.1	60S ribosomal protein L7-4 [Quercus suber]	Quercus suber	1
1196	2	28.76	34.62	34.62	32.1	XP_023925763.1	tubulin beta-5 chain-like [Quercus suber]	Quercus suber	1
1196	0	28.76	45.88	45.88	42.54	XP_023925755.1	tubulin beta-5 chain [Quercus suber]	Quercus suber	1
1197	2	22.05	38.42	26.45	24.52	XP_023885472.1	serine hydroxymethyltransferase, mitochondrial-like [Quercus suber]	Quercus suber	1
1198	2	19.78	13.26	13.26	12.37	XP_023916963.1	heat shock protein 90-6, mitochondrial isoform X2 [Quercus suber]	Quercus suber	1
1198	0	19.78	13.24	13.24	12.36	XP_023916962.1	heat shock protein 90-6, mitochondrial isoform X1 [Quercus suber]	Quercus suber	1
1199	2	18.54	28.48	25.34	25.34	XP_023873171.1	tubulin beta chain-like [Quercus suber]	Quercus suber	1
1200	2	17.62	41.53	39.3	38.02	XP_023886826.1	short-chain dehydrogenase TIC 32, chloroplastic-like isoform X5 [Quercus suber]	Quercus suber	1
1200	0	17.62	41.4	39.17	37.9	XP_023886823.1	short-chain dehydrogenase TIC 32, chloroplastic-like isoform X2 [Quercus suber]	Quercus suber	1
1201	2	14.28	27.88	26.77	24.34	XP_023870455.1	uncharacterized protein LOC111983038 isoform X2 [Quercus suber]	Quercus suber	1
1202	2	12.67	28.9	27.57	27.57	XP_023892841.1	40S ribosomal protein SA-like [Quercus suber]	Quercus suber	1
1203	2	12.29	23.46	19.27	19.27	XP_023904719.1	malate dehydrogenase, glyoxysomal-like [Quercus suber]	Quercus suber	1
1204	2	11.97	23.4	22.07	17.82	XP_023897157.1	mitochondrial phosphate carrier protein 3, mitochondrial-like [Quercus suber]	Quercus suber	1
1205	2	11.32	47.7	38.91	35.98	XP_023891731.1	endo-1,3;1,4-beta-D-glucanase-like [Quercus suber]	Quercus suber	1
1206	2	10.92	63.54	51.93	39.78	XP_023898563.1	ADP-ribosylation factor [Quercus suber]	Quercus suber	1
1206	0	10.92	63.54	51.93	39.78	XP_023898562.1	ADP-ribosylation factor [Quercus suber]	Quercus suber	1
1206	0	10.92	55.25	51.93	39.78	XP_023922545.1	ADP-ribosylation factor 2-like [Quercus suber]	Quercus suber	1
1207	2	10.76	31.45	31.45	27.6	XP_023889880.1	uncharacterized protein At5g02240-like [Quercus suber]	Quercus suber	1
1208	2	10.28	50.66	50.66	50.66	XP_023907637.1	40S ribosomal protein S18 [Quercus suber]	Quercus suber	1
1209	2	9.59	24.93	22.95	20.11	XP_023878579.1	2-alkenal reductase (NADP(+)-dependent)-like [Quercus suber]	Quercus suber	1
1210	2	9.05	23.86	21.32	21.32	XP_023884673.1	40S ribosomal protein S9-2 [Quercus suber]	Quercus suber	1
1211	2	8.36	14.86	10.5	9.532	XP_023891381.1	NADP-dependent malic enzyme-like [Quercus suber]	Quercus suber	1
1211	0	8.36	16.13	13.1	11.9	XP_023899844.1	NADP-dependent malic enzyme [Quercus suber]	Quercus suber	1
1212	2	8.16	26.23	26.23	26.23	XP_023899777.1	60S ribosomal protein L17-2 [Quercus suber]	Quercus suber	1
1213	2	8	12.58	11.04	11.04	XP_023886031.1	peroxidase 3-like [Quercus suber]	Quercus suber	1
1214	2	8	21.88	21.88	21.88	XP_023904950.1	major allergen Pru av 1-like [Quercus suber]	Quercus suber	1
1215	2	6.97	33.75	28.13	28.13	XP_023917043.1	major allergen Pru ar 1-like [Quercus suber]	Quercus suber	1
1215	0	6.97	33.75	28.13	28.13	XP_023916968.1	major allergen Pru ar 1-like [Quercus suber]	Quercus suber	1
1216	2	6.6	41.5	31.29	26.53	XP_023919145.1	histone H2A.1-like [Quercus suber]	Quercus suber	1
1216	0	6.6	41.5	31.29	26.53	XP_023912668.1	histone H2A.1-like [Quercus suber]	Quercus suber	1
1217	2	6.4	20.27	15.54	15.54	XP_023892638.1	acidic endochitinase-like [Quercus suber]	Quercus suber	1
1218	2	6.29	8.97	8.97	8.97	XP_023880788.1	probable carotenoid cleavage dioxygenase 4, chloroplastic [Quercus suber]	Quercus suber	2
1219	2	6	15.06	11.08	11.08	XP_023895538.1	2-alkenal reductase (NADP(+)-dependent)-like isoform X4 [Quercus suber]	Quercus suber	1
1219	0	6	15.19	11.17	11.17	XP_023895469.1	2-alkenal reductase (NADP(+)-dependent)-like [Quercus suber]	Quercus suber	1
1220	2	6	39.55	29.1	29.1	XP_023925185.1	probable histone H2A.3 [Quercus suber]	Quercus suber	1
1221	2	6	9.761	9.024	9.024	XP_023912728.1	importin subunit alpha-1a-like isoform X2 [Quercus suber]	Quercus suber	1
1221	0	6	9.282	8.581	8.581	XP_023912727.1	importin subunit alpha-1a-like isoform X1 [Quercus suber]	Quercus suber	1
1222	2	5.33	16.77	16.77	10.56	XP_023895222.1	2-methylene-furan-3-one reductase-like [Quercus suber]	Quercus suber	1
1222	0	5.33	13.65	13.65	13.65	XP_023885937.1	2-methylene-furan-3-one reductase-like, partial [Quercus suber]	Quercus suber	1
1223	2	4.42	36.04	24.32	16.67	XP_023927707.1	40S ribosomal protein S8 [Quercus suber]	Quercus suber	1
1224	2	4	5.769	4.808	4.808	XP_023921498.1	polyadenylate-binding protein RBP45C-like [Quercus suber]	Quercus suber	1
1225	2	2.58	15.57	15.57	15.57	XP_023921962.1	40S ribosomal protein S20-1-like isoform X2 [Quercus suber]	Quercus suber	1
1225	0	2.58	15.57	15.57	15.57	XP_023921961.1	40S ribosomal protein S20-1-like isoform X1 [Quercus suber]	Quercus suber	1
1226	2	2.12	4.911	4.911	2.902	XP_023871931.1	far upstream element-binding protein 1-like [Quercus suber]	Quercus suber	1
1227	2	2.06	18.24	14.12	14.12	XP_023929261.1	ABC transporter I family member 6, chloroplastic-like [Quercus suber]	Quercus suber	1
1227	0	2.06	23.48	18.18	18.18	XP_023929260.1	ABC transporter I family member 6, chloroplastic-like [Quercus suber]	Quercus suber	1
1228	2	2.05	27.5	10	10	XP_023910535.1	60S ribosomal protein L34 [Quercus suber]	Quercus suber	1
1229	2	2.03	4.412	1.584	1.584	XP_023895394.1	calmodulin-binding transcription activator 5 isoform X3 [Quercus suber]	Quercus suber	1
1229	0	2.03	4.267	1.532	1.532	XP_023895393.1	calmodulin-binding transcription activator 5 isoform X2 [Quercus suber]	Quercus suber	1
1229	0	2.03	4.258	1.528	1.528	XP_023895392.1	calmodulin-binding transcription activator 5 isoform X1 [Quercus suber]	Quercus suber	1
1230	2	2.03	14.04	14.04	14.04	XP_023926720.1	probable glutathione peroxidase 8 [Quercus suber]	Quercus suber	1
1231	2	2.02	4.03	4.03	3.023	XP_023929874.1	uncharacterized protein LOC112041192 [Quercus suber]	Quercus suber	1
1231	0	2.02	4.092	4.092	3.069	XP_023878204.1	uncharacterized protein LOC111990649 [Quercus suber]	Quercus suber	1
1232	2	2.01	8.486	3.161	3.161	XP_023885838.1	phenylalanine--tRNA ligase beta subunit, cytoplasmic isoform X2 [Quercus suber]	Quercus suber	1
1232	0	2.01	7.994	2.978	2.978	XP_023885837.1	phenylalanine--tRNA ligase beta subunit, cytoplasmic isoform X1 [Quercus suber]	Quercus suber	1
1233	2	2.01	1.529	0.8383	0.3945	XP_023907629.1	serine/threonine-protein kinase ATM-like [Quercus suber]	Quercus suber	1
1234	2	2.01	6.005	3.464	3.464	XP_023922941.1	26S proteasome regulatory subunit 7-like [Quercus suber]	Quercus suber	1
1235	2	2.01	15.52	11.49	11.49	XP_023914030.1	peptidyl-prolyl cis-trans isomerase CYP19-3 [Quercus suber]	Quercus suber	1
1235	0	2.01	15.52	11.49	11.49	XP_023885290.1	peptidyl-prolyl cis-trans isomerase CYP19-3 [Quercus suber]	Quercus suber	1
1235	0	2.01	15.52	11.49	11.49	XP_023885289.1	peptidyl-prolyl cis-trans isomerase CYP19-3 [Quercus suber]	Quercus suber	1
1235	0	2.01	15.52	11.49	11.49	XP_023885288.1	peptidyl-prolyl cis-trans isomerase CYP19-3 [Quercus suber]	Quercus suber	1
1236	2	2.01	7.576	3.598	3.598	XP_023913107.1	proline--tRNA ligase, cytoplasmic-like [Quercus suber]	Quercus suber	1
1236	0	2.01	7.859	3.733	3.733	XP_023903641.1	proline--tRNA ligase, cytoplasmic-like [Quercus suber]	Quercus suber	1
1237	2	2.01	1.418	0.962	0.962	XP_023909285.1	nuclear pore complex protein GP210 isoform X2 [Quercus suber]	Quercus suber	1
1237	0	2.01	1.418	0.962	0.962	XP_023909284.1	nuclear pore complex protein GP210 isoform X1 [Quercus suber]	Quercus suber	1
1238	2	2.01	12.6	8.661	8.661	XP_023887460.1	protein PROTON GRADIENT REGULATION 5, chloroplastic [Quercus suber]	Quercus suber	1
1239	2	2	14.81	12.96	3.395	XP_023895435.1	uncharacterized protein LOC112007329 isoform X1 [Quercus suber]	Quercus suber	1
1239	0	2	13.01	10.78	4.089	XP_023895437.1	uncharacterized protein LOC112007329 isoform X3 [Quercus suber]	Quercus suber	1
1239	0	2	12.2	10.1	3.833	XP_023895436.1	uncharacterized protein LOC112007329 isoform X2 [Quercus suber]	Quercus suber	1
1240	2	2	8.602	4.839	4.839	XP_023926905.1	mitogen-activated protein kinase homolog MMK2 [Quercus suber]	Quercus suber	1
1241	2	2	7.807	4.275	4.275	XP_023910211.1	5'-nucleotidase domain-containing protein 4 isoform X2 [Quercus suber]	Quercus suber	1
1241	0	2	6.954	3.808	3.808	XP_023910203.1	5'-nucleotidase domain-containing protein 4 isoform X1 [Quercus suber]	Quercus suber	1
1242	2	2	5.42	1.923	1.923	XP_023926726.1	heat shock 70 kDa protein 8 [Quercus suber]	Quercus suber	1
1243	2	2	2.658	1.139	1.139	XP_023926705.1	G-type lectin S-receptor-like serine/threonine-protein kinase LECRK2 [Quercus suber]	Quercus suber	1
1244	2	2	5.761	1.783	1.783	XP_023926672.1	probable acyl-activating enzyme 17, peroxisomal [Quercus suber]	Quercus suber	1
1245	2	2	6.329	4.008	4.008	XP_023923994.1	ammonium transporter 3 member 3-like isoform X1 [Quercus suber]	Quercus suber	1
1246	2	2	10.89	6.304	6.304	XP_023916686.1	uncharacterized protein LOC112028242 isoform X1 [Quercus suber]	Quercus suber	1
1247	2	2	7.586	5.517	5.517	XP_023914973.1	probable 2-carboxy-D-arabinitol-1-phosphatase [Quercus suber]	Quercus suber	1
1248	2	2	8.824	5	5	XP_023906729.1	uncharacterized protein LOC112018438 [Quercus suber]	Quercus suber	1
1249	2	2	5.142	2.66	2.66	XP_023900996.1	ubiquitin domain-containing protein DSK2b-like [Quercus suber]	Quercus suber	1
1250	2	2	1.663	0.8316	0.8316	XP_023893562.1	vacuolar protein-sorting-associated protein 11 homolog isoform X2 [Quercus suber]	Quercus suber	1
1250	0	2	1.663	0.8316	0.8316	XP_023893560.1	vacuolar protein-sorting-associated protein 11 homolog isoform X1 [Quercus suber]	Quercus suber	1
1251	2	2	1.484	1.172	0.7031	XP_023892151.1	uncharacterized protein LOC112004154 [Quercus suber]	Quercus suber	1
1251	0	2	1.484	1.172	0.7031	XP_023892150.1	uncharacterized protein LOC112004154 [Quercus suber]	Quercus suber	1
1251	0	2	1.484	1.172	0.7031	XP_023892148.1	uncharacterized protein LOC112004154 [Quercus suber]	Quercus suber	1
1252	2	2	3.678	1.751	1.751	XP_023890921.1	glutamate--tRNA ligase, chloroplastic/mitochondrial isoform X2 [Quercus suber]	Quercus suber	1
1252	0	2	3.559	1.695	1.695	XP_023890914.1	glutamate--tRNA ligase, chloroplastic/mitochondrial isoform X1 [Quercus suber]	Quercus suber	1
1252	0	2	3.559	1.695	1.695	XP_023890906.1	glutamate--tRNA ligase, chloroplastic/mitochondrial isoform X1 [Quercus suber]	Quercus suber	1
1253	2	2	4.466	2.33	2.33	XP_023887209.1	protein EDS1B-like isoform X2 [Quercus suber]	Quercus suber	1
1253	0	2	3.728	1.945	1.945	XP_023887207.1	protein EDS1L-like isoform X1 [Quercus suber]	Quercus suber	1
1254	2	2	15.25	10.17	10.17	XP_023886950.1	uncharacterized protein LOC111999064 [Quercus suber]	Quercus suber	1
1255	2	2	6.162	3.081	3.081	XP_023881466.1	ribosomal RNA small subunit methyltransferase [Quercus suber]	Quercus suber	1
1256	2	2	10.6	7.285	7.285	XP_023929708.1	uncharacterized protein LOC112041023, partial [Quercus suber]	Quercus suber	1
1256	0	2	4.611	3.17	3.17	XP_023911830.1	uncharacterized protein LOC112023458 [Quercus suber]	Quercus suber	1
1256	0	2	10.58	10.58	10.58	XP_023911832.1	uncharacterized protein LOC112023459 [Quercus suber]	Quercus suber	1
1257	2	2	5.731	3.438	3.438	XP_023929546.1	codeine O-demethylase-like isoform X2 [Quercus suber]	Quercus suber	1
1257	0	2	5.556	3.333	3.333	XP_023929545.1	codeine O-demethylase-like isoform X1 [Quercus suber]	Quercus suber	1
1258	2	2	2.074	1.481	1.481	XP_023926013.1	probable galacturonosyltransferase 4 isoform X2 [Quercus suber]	Quercus suber	1
1258	0	2	2.071	1.479	1.479	XP_023926012.1	probable galacturonosyltransferase 4 isoform X1 [Quercus suber]	Quercus suber	1
1258	0	2	2.071	1.479	1.479	XP_023926011.1	probable galacturonosyltransferase 4 isoform X1 [Quercus suber]	Quercus suber	1
1259	2	2	5.133	3.612	3.612	XP_023925951.1	plastidal glycolate/glycerate translocator 1, chloroplastic [Quercus suber]	Quercus suber	1
1260	2	2	2.889	1.766	1.766	XP_023924779.1	DEAD-box ATP-dependent RNA helicase 53, mitochondrial-like [Quercus suber]	Quercus suber	1
1261	2	2	13.24	8.824	8.824	XP_023924296.1	proteasome subunit beta type-3-A [Quercus suber]	Quercus suber	1
1261	0	2	13.24	8.824	8.824	XP_023892302.1	proteasome subunit beta type-3-A [Quercus suber]	Quercus suber	1
1262	2	2	2.198	1.099	1.099	XP_023923198.1	1,4-alpha-glucan-branching enzyme 1, chloroplastic/amyloplastic-like [Quercus suber]	Quercus suber	1
1263	2	2	22.22	16.67	16.67	XP_023922562.1	cytochrome b-c1 complex subunit 8 [Quercus suber]	Quercus suber	1
1263	0	2	22.22	16.67	16.67	XP_023922561.1	cytochrome b-c1 complex subunit 8 [Quercus suber]	Quercus suber	1
1263	0	2	22.22	16.67	16.67	XP_023914275.1	cytochrome b-c1 complex subunit 8-like [Quercus suber]	Quercus suber	1
1264	2	2	1.684	1.01	1.01	XP_023922363.1	TMV resistance protein N-like [Quercus suber]	Quercus suber	1
1265	2	2	3.212	2.355	2.355	XP_023922228.1	serine carboxypeptidase-like 50 [Quercus suber]	Quercus suber	1
1265	0	2	3.289	2.412	2.412	XP_023913938.1	serine carboxypeptidase-like 50 [Quercus suber]	Quercus suber	1
1266	2	2	6.736	4.663	4.663	XP_023920411.1	CASP-like protein 1D2 [Quercus suber]	Quercus suber	1
1267	2	2	10.53	6.316	6.316	XP_023918291.1	non-specific lipid transfer protein GPI-anchored 2-like [Quercus suber]	Quercus suber	1
1268	2	2	6.854	3.427	3.427	XP_023917416.1	isoaspartyl peptidase/L-asparaginase 1 [Quercus suber]	Quercus suber	1
1268	0	2	2.88	2.88	2.88	XP_023917415.1	isoaspartyl peptidase/L-asparaginase 1-like [Quercus suber]	Quercus suber	1
1269	2	2	2.547	1.868	1.868	XP_023917111.1	putative disease resistance protein RGA1 [Quercus suber]	Quercus suber	1
1270	2	2	3.583	3.583	3.583	XP_023917086.1	11-beta-hydroxysteroid dehydrogenase 1B-like [Quercus suber]	Quercus suber	1
1270	0	2	4.87	3.571	3.571	XP_023889693.1	11-beta-hydroxysteroid dehydrogenase-like 4A [Quercus suber]	Quercus suber	1
1270	0	2	3.583	3.583	3.583	XP_023889686.1	11-beta-hydroxysteroid dehydrogenase 1B-like [Quercus suber]	Quercus suber	1
1270	0	2	4.732	3.47	3.47	XP_023873593.1	11-beta-hydroxysteroid dehydrogenase-like 4A isoform X1 [Quercus suber]	Quercus suber	1
1270	0	2	3.986	3.986	3.986	XP_023913488.1	11-beta-hydroxysteroid dehydrogenase 1B-like isoform X2 [Quercus suber]	Quercus suber	1
1270	0	2	3.427	3.427	3.427	XP_023913487.1	11-beta-hydroxysteroid dehydrogenase-like 2 isoform X1 [Quercus suber]	Quercus suber	1
1270	0	2	3.427	3.427	3.427	XP_023913484.1	11-beta-hydroxysteroid dehydrogenase-like 2 isoform X1 [Quercus suber]	Quercus suber	1
1270	0	2	3.427	3.427	3.427	XP_023913483.1	11-beta-hydroxysteroid dehydrogenase-like 2 isoform X1 [Quercus suber]	Quercus suber	1
1270	0	2	3.56	3.56	3.56	XP_023889692.1	11-beta-hydroxysteroid dehydrogenase-like 4A [Quercus suber]	Quercus suber	1
1270	0	2	3.571	3.571	3.571	XP_023873594.1	11-beta-hydroxysteroid dehydrogenase-like 4A isoform X2 [Quercus suber]	Quercus suber	1
1271	2	2	8.092	8.092	8.092	XP_023916286.1	glutaredoxin-C5, chloroplastic-like isoform X2 [Quercus suber]	Quercus suber	1
1271	0	2	8.092	8.092	8.092	XP_023916285.1	glutaredoxin-C5, chloroplastic-like isoform X1 [Quercus suber]	Quercus suber	1
1272	2	2	9.524	3.571	3.571	XP_023915858.1	tyrosine--tRNA ligase, chloroplastic/mitochondrial-like, partial [Quercus suber]	Quercus suber	1
1272	0	2	6.478	2.429	2.429	XP_023893097.1	tyrosine--tRNA ligase, chloroplastic/mitochondrial [Quercus suber]	Quercus suber	1
1273	2	2	21.26	7.874	7.874	XP_023905905.1	uncharacterized protein LOC112017685 [Quercus suber]	Quercus suber	1
1274	2	2	2.564	1.632	1.632	XP_023904233.1	GTPase ERA-like, chloroplastic [Quercus suber]	Quercus suber	1
1274	0	2	2.564	1.632	1.632	XP_023904232.1	GTPase ERA-like, chloroplastic [Quercus suber]	Quercus suber	1
1274	0	2	2.564	1.632	1.632	XP_023904231.1	GTPase ERA-like, chloroplastic [Quercus suber]	Quercus suber	1
1275	2	2	4.632	2.316	2.316	XP_023903332.1	limonoid UDP-glucosyltransferase-like [Quercus suber]	Quercus suber	1
1276	2	2	2.34	1.716	1.716	XP_023902086.1	calmodulin-binding protein 60 B [Quercus suber]	Quercus suber	1
1277	2	2	2.968	2.041	2.041	XP_023901395.1	synaptotagmin-2-like [Quercus suber]	Quercus suber	1
1278	2	2	1.477	1.023	1.023	XP_023901230.1	pentatricopeptide repeat-containing protein At1g15510, chloroplastic [Quercus suber]	Quercus suber	1
1279	2	2	12.33	12.33	12.33	XP_023899457.1	uncharacterized protein LOC112011319 [Quercus suber]	Quercus suber	2
1280	2	2	6.115	4.317	4.317	XP_023899033.1	probable aquaporin PIP2-8 [Quercus suber]	Quercus suber	1
1281	2	2	1.84	1.299	1.299	XP_023897905.1	TMV resistance protein N-like [Quercus suber]	Quercus suber	1
1282	2	2	0.9677	0.5376	0.5376	XP_023896215.1	phospholipase D1-like [Quercus suber]	Quercus suber	1
1283	2	2	7.837	3.762	3.762	XP_023894206.1	dehydrodolichyl diphosphate synthase 2-like [Quercus suber]	Quercus suber	1
1284	2	2	9.677	6.855	6.855	XP_023893106.1	ATP synthase subunit gamma, mitochondrial [Quercus suber]	Quercus suber	1
1285	2	2	8.123	5.042	5.042	XP_023891276.1	cathepsin B-like protease 3 [Quercus suber]	Quercus suber	1
1286	2	2	7.143	5.462	5.462	XP_023891244.1	protein DCL, chloroplastic [Quercus suber]	Quercus suber	1
1287	2	2	4.714	3.367	3.367	XP_023890901.1	histone deacetylase HDT1-like [Quercus suber]	Quercus suber	1
1288	2	2	4.516	3.226	3.226	XP_023889818.1	uncharacterized protein LOC112001884 [Quercus suber]	Quercus suber	1
1289	2	2	5.018	5.018	5.018	XP_023889738.1	protease Do-like 5, chloroplastic isoform X2 [Quercus suber]	Quercus suber	1
1289	0	2	4.375	4.375	4.375	XP_023889737.1	protease Do-like 5, chloroplastic isoform X1 [Quercus suber]	Quercus suber	1
1290	2	2	9.35	5.691	5.691	XP_023885766.1	uncharacterized protein LOC111997866 [Quercus suber]	Quercus suber	1
1291	2	2	13.55	9.032	9.032	XP_023883688.1	50S ribosomal protein L35, chloroplastic [Quercus suber]	Quercus suber	1
1292	2	2	3.472	2.546	2.546	XP_023882737.1	carbamoyl-phosphate synthase small chain, chloroplastic isoform X2 [Quercus suber]	Quercus suber	1
1292	0	2	3.472	2.546	2.546	XP_023882736.1	carbamoyl-phosphate synthase small chain, chloroplastic isoform X1 [Quercus suber]	Quercus suber	1
1293	2	2	3.398	2.427	2.427	XP_023876857.1	uncharacterized protein LOC111989301 [Quercus suber]	Quercus suber	1
1294	2	2	15.06	10.84	10.84	XP_023876596.1	universal stress protein PHOS32 [Quercus suber]	Quercus suber	1
1295	2	2	3.263	2.098	2.098	XP_023876556.1	probable transcription factor At1g61730 [Quercus suber]	Quercus suber	1
1296	2	2	8.333	6.373	6.373	XP_023874465.1	PITH domain-containing protein 1 [Quercus suber]	Quercus suber	1
1297	2	2	8.71	5.806	5.806	XP_023871374.1	DNA damage-repair/toleration protein DRT102 [Quercus suber]	Quercus suber	1
1298	2	2	2.266	2.266	2.266	XP_023928756.1	protein disulfide isomerase pTAC5, chloroplastic [Quercus suber]	Quercus suber	1
1298	0	2	2.266	2.266	2.266	XP_023928755.1	protein disulfide isomerase pTAC5, chloroplastic [Quercus suber]	Quercus suber	1
1298	0	2	2.266	2.266	2.266	XP_023928754.1	protein disulfide isomerase pTAC5, chloroplastic [Quercus suber]	Quercus suber	1
1299	2	2	8.537	8.537	8.537	XP_023927969.1	uncharacterized protein LOC112039329 [Quercus suber]	Quercus suber	1
1300	2	2	16.13	16.13	16.13	XP_023926964.1	40S ribosomal protein S30 [Quercus suber]	Quercus suber	1
1300	0	2	16.13	16.13	16.13	XP_023870362.1	40S ribosomal protein S30 [Quercus suber]	Quercus suber	1
1301	2	2	8.541	8.541	8.541	XP_023924938.1	29 kDa ribonucleoprotein A, chloroplastic-like [Quercus suber]	Quercus suber	1
1302	2	2	18.46	18.46	18.46	XP_023922356.1	40S ribosomal protein S28-1-like [Quercus suber]	Quercus suber	1
1302	0	2	18.46	18.46	18.46	XP_023894345.1	40S ribosomal protein S28-like [Quercus suber]	Quercus suber	1
1302	0	2	18.46	18.46	18.46	XP_023891652.1	40S ribosomal protein S28-1-like [Quercus suber]	Quercus suber	1
1302	0	2	18.46	18.46	18.46	XP_023881703.1	40S ribosomal protein S28 [Quercus suber]	Quercus suber	1
1302	0	2	18.46	18.46	18.46	XP_023881702.1	40S ribosomal protein S28 [Quercus suber]	Quercus suber	1
1303	2	2	4.483	4.483	4.483	XP_023922294.1	photosystem I assembly factor PSA3, chloroplastic [Quercus suber]	Quercus suber	1
1304	2	2	12.15	12.15	12.15	XP_023922172.1	glutaredoxin-like [Quercus suber]	Quercus suber	1
1304	0	2	12.15	12.15	12.15	XP_023887048.1	glutaredoxin-like [Quercus suber]	Quercus suber	1
1305	2	2	4.231	4.231	4.231	XP_023921057.1	uncharacterized protein LOC112032523 isoform X2 [Quercus suber]	Quercus suber	1
1305	0	2	4.215	4.215	4.215	XP_023921056.1	uncharacterized protein LOC112032523 isoform X1 [Quercus suber]	Quercus suber	1
1306	2	2	7.432	7.432	7.432	XP_023920557.1	ubiquitin-conjugating enzyme E2-17 kDa [Quercus suber]	Quercus suber	1
1306	0	2	7.432	7.432	7.432	XP_023912996.1	ubiquitin-conjugating enzyme E2-17 kDa-like [Quercus suber]	Quercus suber	1
1306	0	2	9.244	9.244	9.244	XP_023908532.1	ubiquitin-conjugating enzyme E2 10 isoform X2 [Quercus suber]	Quercus suber	1
1306	0	2	7.432	7.432	7.432	XP_023908531.1	ubiquitin-conjugating enzyme E2 10 isoform X1 [Quercus suber]	Quercus suber	1
1306	0	2	7.432	7.432	7.432	XP_023905384.1	ubiquitin-conjugating enzyme E2-17 kDa-like [Quercus suber]	Quercus suber	1
1306	0	2	7.432	7.432	7.432	XP_023897839.1	ubiquitin-conjugating enzyme E2 10-like [Quercus suber]	Quercus suber	1
1306	0	2	7.432	7.432	7.432	XP_023891803.1	ubiquitin-conjugating enzyme E2-17 kDa-like [Quercus suber]	Quercus suber	1
1306	0	2	7.432	7.432	7.432	XP_023891802.1	ubiquitin-conjugating enzyme E2-17 kDa-like [Quercus suber]	Quercus suber	1
1306	0	2	7.432	7.432	7.432	XP_023891801.1	ubiquitin-conjugating enzyme E2-17 kDa-like [Quercus suber]	Quercus suber	1
1306	0	2	7.432	7.432	7.432	XP_023879231.1	ubiquitin-conjugating enzyme E2-17 kDa-like [Quercus suber]	Quercus suber	1
1306	0	2	7.432	7.432	7.432	XP_023877846.1	ubiquitin-conjugating enzyme E2-17 kDa-like [Quercus suber]	Quercus suber	1
1306	0	2	7.432	7.432	7.432	XP_023872051.1	ubiquitin-conjugating enzyme E2-17 kDa-like [Quercus suber]	Quercus suber	1
1307	2	2	9.434	9.434	9.434	XP_023920497.1	17.3 kDa class II heat shock protein-like [Quercus suber]	Quercus suber	1
1307	0	2	9.434	9.434	9.434	XP_023908209.1	17.3 kDa class II heat shock protein-like [Quercus suber]	Quercus suber	1
1308	2	2	2.209	2.209	2.209	XP_023919566.1	internal alternative NAD(P)H-ubiquinone oxidoreductase A1, mitochondrial-like [Quercus suber]	Quercus suber	1
1308	0	2	2.209	2.209	2.209	XP_023919558.1	internal alternative NAD(P)H-ubiquinone oxidoreductase A1, mitochondrial-like [Quercus suber]	Quercus suber	1
1309	2	2	12.5	12.5	12.5	XP_023919158.1	outer envelope pore protein 16-3, chloroplastic/mitochondrial [Quercus suber]	Quercus suber	1
1310	2	2	2.243	2.243	2.243	XP_023918840.1	glucose-6-phosphate 1-dehydrogenase 4, chloroplastic isoform X2 [Quercus suber]	Quercus suber	1
1310	0	2	2.243	2.243	2.243	XP_023918839.1	glucose-6-phosphate 1-dehydrogenase 4, chloroplastic isoform X2 [Quercus suber]	Quercus suber	1
1310	0	2	1.863	1.863	1.863	XP_023918838.1	glucose-6-phosphate 1-dehydrogenase 4, chloroplastic isoform X1 [Quercus suber]	Quercus suber	1
1311	2	2	4.192	4.192	4.192	XP_023916290.1	receptor-like serine/threonine-protein kinase ALE2 [Quercus suber]	Quercus suber	1
1311	0	2	3.723	3.723	3.723	XP_023904424.1	dirigent protein 19-like [Quercus suber]	Quercus suber	1
1312	2	2	4.255	4.255	4.255	XP_023914088.1	V-type proton ATPase subunit C [Quercus suber]	Quercus suber	1
1312	0	2	4.255	4.255	4.255	XP_023914087.1	V-type proton ATPase subunit C [Quercus suber]	Quercus suber	1
1313	2	2	3.564	3.564	3.564	XP_023912864.1	ornithine aminotransferase, mitochondrial [Quercus suber]	Quercus suber	1
1314	2	2	5.415	5.415	5.415	XP_023912849.1	uncharacterized protein LOC112024445 [Quercus suber]	Quercus suber	1
1315	2	2	0.9054	0.9054	0.9054	XP_023909700.1	uncharacterized protein LOC112021364 [Quercus suber]	Quercus suber	1
1316	2	2	14.01	14.01	14.01	XP_023908697.1	1,4-dihydroxy-2-naphthoyl-CoA thioesterase 1-like [Quercus suber]	Quercus suber	1
1316	0	2	19.64	19.64	19.64	XP_023908614.1	1,4-dihydroxy-2-naphthoyl-CoA thioesterase 1-like [Quercus suber]	Quercus suber	1
1317	2	2	2.213	2.213	2.213	XP_023906302.1	serine/threonine protein phosphatase 2A 55 kDa regulatory subunit B beta isoform-like [Quercus suber]	Quercus suber	1
1317	0	2	2.136	2.136	2.136	XP_023889407.1	serine/threonine protein phosphatase 2A 55 kDa regulatory subunit B beta isoform-like isoform X2 [Quercus suber]	Quercus suber	1
1317	0	2	2.132	2.132	2.132	XP_023889406.1	serine/threonine protein phosphatase 2A 55 kDa regulatory subunit B beta isoform-like isoform X1 [Quercus suber]	Quercus suber	1
1318	2	2	1.908	1.908	1.908	XP_023905120.1	probable WRKY transcription factor 47 [Quercus suber]	Quercus suber	1
1319	2	2	1.427	1.427	1.427	XP_023904743.1	erbin-like [Quercus suber]	Quercus suber	1
1319	0	2	0.9778	0.9778	0.9778	XP_023881519.1	uncharacterized protein LOC111993915 [Quercus suber]	Quercus suber	1
1319	0	2	0.9778	0.9778	0.9778	XP_023881518.1	uncharacterized protein LOC111993915 [Quercus suber]	Quercus suber	1
1319	0	2	0.9778	0.9778	0.9778	XP_023881517.1	uncharacterized protein LOC111993915 [Quercus suber]	Quercus suber	1
1320	2	2	7.107	7.107	7.107	XP_023904732.1	early light-induced protein, chloroplastic-like [Quercus suber]	Quercus suber	1
1321	2	2	2.836	2.836	2.836	XP_023904134.1	ALBINO3-like protein 1, chloroplastic isoform X2 [Quercus suber]	Quercus suber	1
1321	0	2	2.712	2.712	2.712	XP_023904133.1	ALBINO3-like protein 1, chloroplastic isoform X1 [Quercus suber]	Quercus suber	1
1322	2	2	5.5	5.5	5.5	XP_023904052.1	uncharacterized protein LOC112015837 [Quercus suber]	Quercus suber	1
1323	2	2	5.508	5.508	5.508	XP_023903732.1	uncharacterized protein LOC112015553 isoform X2 [Quercus suber]	Quercus suber	1
1323	0	2	5.485	5.485	5.485	XP_023903731.1	uncharacterized protein LOC112015553 isoform X1 [Quercus suber]	Quercus suber	1
1324	2	2	1.026	1.026	1.026	XP_023903527.1	AP-1 complex subunit gamma-2-like [Quercus suber]	Quercus suber	1
1325	2	2	8.642	8.642	8.642	XP_023903300.1	cyanate hydratase [Quercus suber]	Quercus suber	1
1326	2	2	7.983	7.983	7.983	XP_023898909.1	probable caffeoyl-CoA O-methyltransferase At4g26220 [Quercus suber]	Quercus suber	1
1327	2	2	1.761	1.761	1.761	XP_023898450.1	dicarboxylate transporter 1, chloroplastic [Quercus suber]	Quercus suber	1
1328	2	2	12.06	12.06	12.06	XP_023898020.1	40S ribosomal protein S12 [Quercus suber]	Quercus suber	1
1329	2	2	14.41	14.41	14.41	XP_023896622.1	60S acidic ribosomal protein P1-like [Quercus suber]	Quercus suber	1
1329	0	2	14.41	14.41	14.41	XP_023896367.1	60S acidic ribosomal protein P1-like [Quercus suber]	Quercus suber	1
1330	2	2	3.944	3.944	3.944	XP_023895424.1	bark storage protein A-like [Quercus suber]	Quercus suber	1
1331	2	2	7.965	7.965	7.965	XP_023895283.1	uncharacterized protein LOC112007205 isoform X2 [Quercus suber]	Quercus suber	1
1331	0	2	7.258	7.258	7.258	XP_023895281.1	uncharacterized protein LOC112007205 isoform X1 [Quercus suber]	Quercus suber	1
1332	2	2	6.452	6.452	6.452	XP_023894776.1	ferredoxin-thioredoxin reductase catalytic chain, chloroplastic [Quercus suber]	Quercus suber	1
1333	2	2	9.15	9.15	9.15	XP_023892836.1	17.4 kDa class III heat shock protein [Quercus suber]	Quercus suber	1
1334	2	2	14.37	14.37	14.37	XP_023892473.1	plastocyanin [Quercus suber]	Quercus suber	1
1335	2	2	5.882	5.882	5.882	XP_023892461.1	stem-specific protein TSJT1-like [Quercus suber]	Quercus suber	1
1336	2	2	17.39	17.39	17.39	XP_023891603.1	60S ribosomal protein L37a-1 [Quercus suber]	Quercus suber	1
1336	0	2	17.39	17.39	17.39	XP_023890862.1	60S ribosomal protein L37a-1-like [Quercus suber]	Quercus suber	1
1336	0	2	17.39	17.39	17.39	XP_023888600.1	60S ribosomal protein L37a-1 [Quercus suber]	Quercus suber	1
1337	2	2	0.9852	0.9852	0.9852	XP_023891572.1	protein SUPPRESSOR OF npr1-1, CONSTITUTIVE 1-like [Quercus suber]	Quercus suber	1
1337	0	2	0.9852	0.9852	0.9852	XP_023891571.1	protein SUPPRESSOR OF npr1-1, CONSTITUTIVE 1-like [Quercus suber]	Quercus suber	1
1338	2	2	12.96	12.96	12.96	XP_023891464.1	uncharacterized protein LOC112003481 [Quercus suber]	Quercus suber	1
1339	2	2	7.759	7.759	7.759	XP_023889492.1	REF/SRPP-like protein At1g67360 [Quercus suber]	Quercus suber	1
1340	2	2	1.399	1.399	1.399	XP_023888899.1	triadin [Quercus suber]	Quercus suber	1
[truncated: 69 more rows]

## Sheet: S3.2. Cork oak prot quantif
Table S3.2. Proteins identified and quantified in cork oak leaves compared to the proteins deduced from the draft genome of cork oak. List of the 841 proteins quantified by SWATH-MS in control (C) or in inoculated (I) cork oak leaves (Table S3.2.).
		Control group, C										Inoculated group, I										Result Swath quantification
Accession Number	Protein Accession Name	S1.1.e	S2.1.3	S4.1.3	S5.1.4	S7.1.4	S8.1.3	Average	StDev	%CV	Median	S1.1.1	S2.1.1	S4.1.2	S5.1.1	S7.1.3	S8.1.1	Average	StDev	%CV	Median	Fold change I/C (median)	p-value (MW)	Log2FC
XP_023915912.1	protein SIEVE ELEMENT OCCLUSION B-like [Quercus suber]	0.0163108	0.00856763	0.0210628	0.0153534	0.0131165	0.00993522	0.0140577	0.00455738	32.419	0.014235	0.0058178	0.0189206	0.0181443	0.0178915	0.0308674	0.0163177	0.0179932	0.00797102	44.3001	0.0180179	1.26575	0.24	0.339988
XP_023924697.1	ribulose bisphosphate carboxylase/oxygenase activase, chloroplastic-like [Quercus suber]	0.020024	0.0204871	0.0199217	0.0205856	0.0156813	0.0187278	0.0192379	0.00186399	9.68917	0.0199729	0.0189154	0.0141447	0.0207064	0.0157131	0.0134003	0.0165445	0.0165707	0.00280267	16.9134	0.0161288	0.807534	0.24	-0.308406
XP_023912838.1	presequence protease 1, chloroplastic/mitochondrial-like [Quercus suber]	0.00231649	0.00176802	0.00231394	0.00156224	0.00216096	0.0017608	0.00198041	0.000324035	16.3621	0.00196449	0.00161112	0.00153102	0.00223952	0.00187317	0.00105921	0.001613	0.00165451	0.000390715	23.6152	0.00161206	0.820602	0.18	-0.285246
XP_023914896.1	LOW QUALITY PROTEIN: tripeptidyl-peptidase 2-like [Quercus suber]	0.000405112	0.000548756	0.000611503	0.000526578	0.000679566	0.000907289	0.000613134	0.000170794	27.8559	0.000580129	0.000511423	0.00047002	0.000657212	0.000769072	0.000833642	0.000809501	0.000675145	0.00015569	23.0603	0.000713142	1.22928	0.699	0.297815
XP_023912027.1	glyceraldehyde-3-phosphate dehydrogenase B, chloroplastic [Quercus suber]	0.0183766	0.0173724	0.016235	0.019915	0.0184652	0.0169339	0.017883	0.00131065	7.32901	0.0178745	0.01335	0.0140391	0.0172141	0.0142215	0.0139236	0.0139129	0.0144435	0.0013883	9.61189	0.0139814	0.782195	0.009	-0.3544
XP_023926621.1	oxygen-evolving enhancer protein 1, chloroplastic [Quercus suber]	0.0147994	0.0172932	0.0156962	0.0160131	0.0135239	0.0163589	0.0156141	0.00130942	8.38613	0.0158546	0.0136756	0.0164322	0.0126636	0.011773	0.0187945	0.0190176	0.0153928	0.00313978	20.3977	0.0150539	0.949498	1	-0.0747637
XP_023915662.1	ribulose bisphosphate carboxylase small chain, chloroplastic-like [Quercus suber]	0.0177754	0.0194344	0.00530988	0.0126049	0.0129681	0.0174529	0.0142576	0.00517377	36.2878	0.0152105	0.0177937	0.0132051	0.0131644	0.00945751	0.0165802	0.0122585	0.0137432	0.00302163	21.9863	0.0131848	0.866821	0.818	-0.206194
XP_023923428.1	aconitate hydratase, cytoplasmic [Quercus suber]	0.000461273	0.000302928	0.000386808	0.000356459	0.000464632	0.000467911	0.000406668	6.89485e-05	16.9545	0.00042404	0.000397448	0.000378661	0.000479528	0.000523072	0.000487757	0.000535525	0.000466999	6.49134e-05	13.9001	0.000483643	1.14056	0.093	0.189742
XP_023927265.1	ruBisCO large subunit-binding protein subunit beta, chloroplastic [Quercus suber]	0.000978388	0.00103642	0.000283363	0.0011417	0.000873215	0.000873759	0.000864475	0.000302407	34.9816	0.000926074	0.00109014	0.000775827	0.00119532	0.000651548	0.000529602	0.000209331	0.000741961	0.000364657	49.1478	0.000713687	0.770659	0.589	-0.375835
XP_023914486.1	chloroplast stem-loop binding protein of 41 kDa b, chloroplastic isoform X2 [Quercus suber]	0.00575291	0.00523376	0.00697696	0.00573187	0.0066385	0.00502373	0.00589295	0.000770264	13.0709	0.00574239	0.00501636	0.00516267	0.0050453	0.00441748	0.00415836	0.00497776	0.00479632	0.000406953	8.48468	0.00499706	0.870206	0.009	-0.200571
XP_023917736.1	ruBisCO large subunit-binding protein subunit alpha [Quercus suber]	0.00249932	0.00261106	0.00371433	0.00314097	0.00304716	0.00255287	0.00292762	0.000469642	16.0418	0.00282911	0.00283637	0.00241378	0.00293776	0.0029948	0.00198765	0.00165071	0.00247018	0.000554165	22.4342	0.00262508	0.92788	0.18	-0.10799
XP_023920387.1	catalase isozyme 1 [Quercus suber]	0.00912004	0.008667	0.00810838	0.00963155	0.00752945	0.00756995	0.00843773	0.000852034	10.0979	0.00838769	0.0085452	0.00901574	0.0103691	0.00809272	0.00744764	0.00628366	0.00829234	0.001392	16.7865	0.00831896	0.991807	0.699	-0.0118692
XP_023912627.1	leucine aminopeptidase 1-like [Quercus suber]	0.00221078	0.0022155	0.00222667	0.00225893	0.00208446	0.00204576	0.00217368	8.66313e-05	3.98546	0.00221314	0.00289836	0.00183428	0.00222474	0.00235821	0.00192402	0.00201698	0.00220943	0.000388904	17.602	0.00212086	0.958303	0.818	-0.0614464
XP_023925965.1	phosphoribulokinase, chloroplastic isoform X2 [Quercus suber]	0.0115853	0.0100907	0.0100589	0.0103815	0.0108951	0.00960432	0.010436	0.000705358	6.75892	0.0102361	0.0096908	0.00811534	0.00998891	0.00854777	0.00752741	0.00666722	0.00842291	0.00126921	15.0686	0.00833155	0.813937	0.009	-0.297011
XP_023921941.1	ferredoxin--NADP reductase, leaf isozyme, chloroplastic [Quercus suber]	0.00521151	0.00474842	0.00476006	0.00498361	0.00487354	0.00463714	0.00486904	0.00020525	4.2154	0.0048168	0.00403241	0.00417433	0.00593434	0.00394496	0.00348881	0.00311766	0.00411542	0.000973249	23.6489	0.00398868	0.828078	0.065	-0.272162
XP_023926822.1	elongation factor 2 [Quercus suber]	0.000968037	0.000869794	0.000742071	0.000955807	0.00113128	0.00106632	0.000955553	0.000138735	14.5188	0.000961922	0.000936039	0.00115132	0.000971595	0.00125028	0.00107542	0.00102829	0.00106882	0.00011705	10.9513	0.00105185	1.09349	0.18	0.12894
XP_023917302.1	2-methylene-furan-3-one reductase-like [Quercus suber]	0.00444849	0.00521946	0.0048607	0.00447471	0.0039315	0.00365875	0.00443227	0.000575221	12.978	0.0044616	0.00478392	0.00333936	0.00354195	0.00313293	0.00318464	0.00345998	0.0035738	0.000613047	17.154	0.00339967	0.761985	0.026	-0.392166
XP_023928450.1	ribulose bisphosphate carboxylase/oxygenase activase, chloroplastic isoform X1 [Quercus suber]	0.0162853	0.0166982	0.0187884	0.0185593	0.0156666	0.0150898	0.0168479	0.0015179	9.00945	0.0164917	0.0151	0.0152353	0.0169004	0.0152392	0.0127703	0.0133532	0.0147664	0.0014893	10.0857	0.0151676	0.919713	0.093	-0.120745
XP_023919226.1	probable mediator of RNA polymerase II transcription subunit 37c [Quercus suber]	0.000400293	0.000405311	0.000373223	0.000318914	0.000485725	0.000427395	0.00040181	5.54977e-05	13.8119	0.000402802	0.000557386	0.00053657	0.000467501	0.0006281	0.000470408	0.000576257	0.00053937	6.24292e-05	11.5745	0.000546978	1.35793	0.009	0.441411
XP_023926026.1	probable galactinol--sucrose galactosyltransferase 2 [Quercus suber]	0.00176021	0.0019692	0.00126922	0.00150124	0.00132386	0.0017142	0.00158965	0.000271953	17.1077	0.00160772	0.00167139	0.00127868	0.00180266	0.00135407	0.00107876	0.00131424	0.00141663	0.000268889	18.9809	0.00133415	0.829843	0.394	-0.26909
XP_023916500.1	cell division cycle protein 48 homolog [Quercus suber]	0.000760459	0.000606349	0.000789869	0.00083576	0.000770598	0.000772143	0.000755863	7.79714e-05	10.3155	0.00077137	0.000805378	0.000877094	0.000834506	0.00107222	0.000699648	0.000780325	0.000844862	0.000126213	14.9389	0.000819942	1.06297	0.18	0.0880977
XP_023923135.1	photosystem II stability/assembly factor HCF136, chloroplastic [Quercus suber]	0.00294232	0.0027086	0.00268882	0.00237757	0.00275844	0.00258736	0.00267719	0.000187542	7.0052	0.00269871	0.00216717	0.00219497	0.00283304	0.00184903	0.00206031	0.00185596	0.00216008	0.00036148	16.7346	0.00211374	0.78324	0.041	-0.352473
XP_023921395.1	phosphoglucomutase, cytoplasmic [Quercus suber]	0.00222189	0.0021885	0.00206162	0.00216991	0.00206968	0.00201086	0.00212041	8.41631e-05	3.96919	0.0021198	0.00252323	0.00215403	0.00224361	0.00234638	0.00225714	0.0015299	0.00217572	0.000340199	15.6362	0.00225037	1.0616	0.18	0.0862387
XP_023929758.1	glucose-1-phosphate adenylyltransferase small subunit 1, chloroplastic [Quercus suber]	0.00259031	0.00238025	0.00277072	0.00244619	0.00273866	0.00232647	0.0025421	0.000187144	7.3618	0.00251825	0.00298874	0.00195612	0.00259656	0.00242773	0.00152662	0.00211713	0.00226882	0.000514316	22.6689	0.00227243	0.902383	0.394	-0.148189
XP_023924705.1	protein plastid transcriptionally active 16, chloroplastic [Quercus suber]	0.00154932	0.00241048	0.00230987	0.00163168	0.00175336	0.00183192	0.00191444	0.000360122	18.8109	0.00179264	0.00169279	0.00183354	0.00161098	0.00105514	0.000972208	0.00129048	0.00140919	0.000355419	25.2215	0.00145073	0.809269	0.093	-0.305308
XP_023912101.1	acid phosphatase 1-like [Quercus suber]	0.00133212	0.00218178	0.00403108	0.00218516	0.0029614	0.00484064	0.00292203	0.00130624	44.7033	0.00257328	0.00162169	0.0135637	0.00119149	0.0225734	0.00252022	0.0162993	0.00962831	0.00909259	94.4361	0.00804196	3.12518	0.589	1.64394
XP_023925994.1	photosystem I reaction center subunit II, chloroplastic-like [Quercus suber]	0.00631197	0.00776832	0.00645939	0.00589462	0.00623752	0.00637506	0.00650781	0.000647495	9.9495	0.00634352	0.00746297	0.00669026	0.00605793	0.00515589	0.00600439	0.00568686	0.00617639	0.000805483	13.0413	0.00603116	0.95076	0.394	-0.0728471
XP_023925108.1	rhodanese-like domain-containing protein 4, chloroplastic [Quercus suber]	0.00473053	0.0042994	0.00496721	0.00446921	0.004697	0.00429127	0.00457577	0.000268534	5.86861	0.0045831	0.00452352	0.00517488	0.00477996	0.00372214	0.00477019	0.00516536	0.00468934	0.000536671	11.4445	0.00477508	1.04189	0.31	0.0591996
XP_023927625.1	lactoylglutathione lyase GLX1 [Quercus suber]	0.00296417	0.00249176	0.00226783	0.00305437	0.00226308	0.00272016	0.00262689	0.000341975	13.0182	0.00260596	0.00362854	0.00209089	0.00194824	0.0046569	0.00261429	0.00290779	0.00297444	0.00102239	34.3725	0.00276104	1.05951	0.937	0.0833973
XP_023914970.1	enolase-like [Quercus suber]	0.000595511	0.000519471	0.00065749	0.000576817	0.000719497	0.000655205	0.000620665	7.08696e-05	11.4183	0.000625358	0.000842845	0.000577787	0.000592161	0.000824543	0.000744355	0.00132249	0.000817364	0.000271771	33.2497	0.000784449	1.2544	0.132	0.326997
XP_023926755.1	carotenoid 9,10(9',10')-cleavage dioxygenase 1-like [Quercus suber]	0.00102441	0.000803309	0.000595646	0.00088498	0.000800151	0.000819567	0.000821343	0.000139285	16.9581	0.000811438	0.000987179	0.000533716	0.000962903	0.00079751	0.00062246	0.000696595	0.000766727	0.000183334	23.9113	0.000747053	0.920653	0.485	-0.119271
XP_023923621.1	ADP,ATP carrier protein 3, mitochondrial [Quercus suber]	0.000474594	0.000556168	0.000641122	0.000689312	0.00098278	0.000689418	0.000672232	0.000173509	25.8108	0.000665217	0.000859132	0.000457112	0.000522229	0.000600182	0.000866047	0.00058929	0.000648999	0.000173266	26.6974	0.000594736	0.894048	0.699	-0.161575
XP_023926644.1	calcium sensing receptor, chloroplastic isoform X1 [Quercus suber]	0.00144432	0.00139384	0.00158866	0.00145492	0.00158364	0.00157811	0.00150725	8.60751e-05	5.71073	0.00151652	0.00177368	0.00152217	0.00187944	0.000984714	0.0014524	0.00092191	0.00142239	0.000396283	27.8604	0.00148729	0.980725	0.937	-0.0280799
XP_023924734.1	plastid-lipid-associated protein 6, chloroplastic [Quercus suber]	0.00451691	0.00545594	0.00660739	0.00606708	0.00599547	0.00526985	0.00565211	0.000731566	12.9432	0.0057257	0.00512694	0.00689724	0.00562759	0.00431377	0.0092395	0.00787467	0.00651329	0.00184268	28.2911	0.00626241	1.09374	0.589	0.129266
XP_023927302.1	protein MET1, chloroplastic [Quercus suber]	0.00142154	0.00124365	0.00154911	0.00126347	0.00144812	0.00143553	0.00139357	0.00011757	8.43659	0.00142854	0.00097678	0.00126188	0.00132198	0.00115873	0.00118545	0.00137037	0.00121253	0.000140381	11.5775	0.00122366	0.856585	0.041	-0.223331
XP_023922643.1	oxygen-evolving enhancer protein 3-2, chloroplastic-like, partial [Quercus suber]	0.00585922	0.00589752	0.00722789	0.00663596	0.00570568	0.00469085	0.00600286	0.00086521	14.4133	0.00587837	0.00447146	0.00730829	0.00544957	0.00457215	0.00696903	0.008694	0.00624408	0.00168695	27.0168	0.0062093	1.0563	1	0.0790142
XP_023918104.1	mitochondrial carnitine/acylcarnitine carrier-like protein [Quercus suber]	0.00133851	0.00115242	0.00191376	0.00156561	0.00180826	0.00166902	0.0015746	0.000287259	18.2433	0.00161732	0.00136804	0.000969888	0.00140157	0.00124335	0.00123691	0.00097716	0.00119949	0.000186931	15.5843	0.00124013	0.766781	0.065	-0.383113
XP_023916785.1	L-ascorbate peroxidase, cytosolic [Quercus suber]	0.000448814	0.000451189	0.000482358	0.000461861	0.000552065	0.000402522	0.000466468	4.94669e-05	10.6046	0.000456525	0.000611377	0.000467462	0.000425606	0.00060517	0.000533143	0.000635442	0.000546367	8.556e-05	15.6598	0.000569157	1.24672	0.132	0.318132
XP_023923238.1	V-type proton ATPase catalytic subunit A [Quercus suber]	0.00105703	0.000827047	0.000948323	0.000864178	0.00113828	0.000965355	0.000966703	0.00011658	12.0595	0.000956839	0.00119061	0.00110179	0.000926877	0.00119286	0.00117686	0.00157289	0.00119365	0.000211528	17.7211	0.00118373	1.23713	0.041	0.306998
XP_023912923.1	probable 2-carboxy-D-arabinitol-1-phosphatase [Quercus suber]	0.00099451	0.00101519	0.00103857	0.0011599	0.00101102	0.000899953	0.00101986	8.37651e-05	8.21341	0.0010131	0.000886289	0.00056979	0.00102717	0.000921531	0.000537106	0.000459434	0.000733553	0.000238925	32.5709	0.000728039	0.718623	0.041	-0.476693
XP_023928050.1	mitochondrial outer membrane protein porin of 36 kDa [Quercus suber]	0.0021435	0.00175766	0.00190683	0.00204232	0.00207278	0.00196985	0.00198216	0.000137176	6.92053	0.00200608	0.00214593	0.00187251	0.0016608	0.00168097	0.00222529	0.00233483	0.00198672	0.000288511	14.522	0.00200922	1.00156	0.937	0.00225586
XP_023928243.1	chaperone protein dnaJ A6, chloroplastic-like [Quercus suber]	0.00049157	0.000460697	0.000467122	0.000413489	0.000475144	0.000435674	0.000457283	2.82414e-05	6.17592	0.000463909	0.000457683	0.00044235	0.000528368	0.000426177	0.000364278	0.00036577	0.000430771	6.17272e-05	14.3295	0.000434264	0.936095	0.31	-0.0952724
XP_023922923.1	cysteine synthase, mitochondrial [Quercus suber]	0.00164154	0.00144805	0.00113589	0.00119867	0.00150221	0.00112891	0.00134255	0.000216826	16.1504	0.00132336	0.00129396	0.00109354	0.0018509	0.00109253	0.0012213	0.00153053	0.00134713	0.000295029	21.9006	0.00125763	0.950329	0.937	-0.0735007
XP_023928159.1	phosphoglycolate phosphatase 1B, chloroplastic-like [Quercus suber]	0.00236956	0.00270168	0.00270204	0.00228919	0.00258023	0.00255178	0.00253241	0.000170743	6.74229	0.00256601	0.00213564	0.00159091	0.00292333	0.00155554	0.00212801	0.00170213	0.00200593	0.000517829	25.8149	0.00191507	0.746322	0.065	-0.42213
XP_023916863.1	60S ribosomal protein L4 [Quercus suber]	0.00234066	0.00243916	0.00144887	0.00231015	0.00227539	0.00243217	0.00220773	0.000377504	17.0991	0.00232541	0.00262051	0.00257402	0.0024348	0.00246258	0.00255462	0.00160709	0.0023756	0.000382905	16.1182	0.0025086	1.07878	0.065	0.109397
XP_023919209.1	guanine nucleotide-binding protein subunit beta-like protein [Quercus suber]	0.00163877	0.00128643	0.00187853	0.00183566	0.00171561	0.00187726	0.00170538	0.000226519	13.2827	0.00177563	0.00178449	0.00130246	0.00168664	0.00201893	0.00176578	0.00132308	0.0016469	0.000281619	17.1	0.00172621	0.972167	0.818	-0.0407244
XP_023920636.1	CBBY-like protein [Quercus suber]	0.00128935	0.00119592	0.00105953	0.00136672	0.0012149	0.000822708	0.00115819	0.000193705	16.7248	0.00120541	0.00134792	0.000947425	0.00149977	0.0009587	0.000741857	0.000622376	0.00101968	0.000341235	33.4651	0.000953063	0.790654	0.485	-0.338882
XP_023915795.1	probable mitochondrial-processing peptidase subunit beta, mitochondrial [Quercus suber]	0.00033965	0.000359748	0.000514864	0.000472206	0.000566983	0.000493136	0.000457764	8.96737e-05	19.5895	0.000482671	0.000532296	0.00055568	0.000445645	0.000565439	0.00069759	0.00035339	0.000525007	0.00011676	22.2397	0.000543988	1.12704	0.394	0.172535
XP_023913574.1	tropinone reductase homolog At5g06060-like isoform X2 [Quercus suber]	0.000123255	0.000163451	8.38857e-05	0.000136415	4.86413e-05	0.000115158	0.000111801	4.04586e-05	36.188	0.000119206	0.000122211	5.34779e-05	0.000120987	0.000136134	8.67006e-05	7.75165e-05	9.95045e-05	3.18893e-05	32.0481	0.000103844	0.871125	0.589	-0.199048
XP_023927516.1	glutamate-1-semialdehyde 2,1-aminomutase 2, chloroplastic-like [Quercus suber]	0.0018552	0.00118233	0.0017579	0.00164023	0.00139824	0.00145376	0.00154795	0.000249785	16.1365	0.001547	0.00144913	0.00120168	0.00171081	0.00156728	0.000853916	0.00135018	0.0013555	0.000301708	22.2581	0.00139965	0.904757	0.31	-0.144398
XP_023920386.1	catalase isozyme 3-like isoform X2 [Quercus suber]	0.00117741	0.000888045	0.000881824	0.000733781	0.00132504	0.00186703	0.00114552	0.000414533	36.1872	0.00103273	0.000938927	0.00203304	0.00130436	0.00171168	0.00521611	0.00301727	0.00237023	0.00156524	66.0373	0.00187236	1.81302	0.065	0.858395
XP_023912340.1	protein SIEVE ELEMENT OCCLUSION B-like [Quercus suber]	0.000278901	0.0002928	0.000253887	0.000269789	0.000302967	0.000323996	0.000287057	2.49623e-05	8.69594	0.00028585	0.000359613	0.000116984	0.000220098	0.000349847	0.000286446	0.000481287	0.000302379	0.000125644	41.5519	0.000318146	1.11298	0.699	0.154431
XP_023921362.1	adenosylhomocysteinase [Quercus suber]	0.000261057	0.000298693	0.000264084	0.000289517	0.000392421	0.000297503	0.000300546	4.78836e-05	15.9322	0.00029351	0.00033001	0.000386466	0.000270844	0.000506698	0.000548624	0.000491728	0.000422395	0.000110128	26.0724	0.000439097	1.49602	0.065	0.581131
XP_023925927.1	phospholipase D alpha 1 [Quercus suber]	0.000211219	0.00017491	0.000185711	0.000207914	0.000201137	0.000189543	0.000195073	1.40508e-05	7.20286	0.00019534	0.000221923	0.000215017	0.000222405	0.000349999	0.00018285	0.000308183	0.000250063	6.42929e-05	25.7107	0.000222164	1.13732	0.041	0.185638
XP_023924768.1	chlorophyll a-b binding protein 8, chloroplastic [Quercus suber]	0.00415429	0.00496472	0.00471708	0.0049794	0.00473868	0.00448154	0.00467262	0.000313355	6.70619	0.00472788	0.0048807	0.00549415	0.00399087	0.00403075	0.00544861	0.00262041	0.00441091	0.00109524	24.8303	0.00445572	0.942435	0.818	-0.0855346
XP_023917849.1	leucine-rich repeat extensin-like protein 3 [Quercus suber]	0.000738482	0.000754122	0.000636277	0.000744522	0.00103042	0.000670787	0.000762434	0.00013935	18.277	0.000741502	0.000815936	0.000716648	0.000579845	0.000762445	0.000488291	0.000855226	0.000703065	0.000142066	20.2067	0.000739546	0.997363	0.937	-0.00380963
XP_023922070.1	NADH dehydrogenase [ubiquinone] iron-sulfur protein 1, mitochondrial isoform X3 [Quercus suber]	0.000428562	0.00033392	0.000407842	0.000296127	0.000439909	0.000339989	0.000374392	5.88095e-05	15.708	0.000373915	0.00028514	0.00031286	0.000348403	0.000403225	0.000323373	0.000480763	0.000358961	7.17606e-05	19.9912	0.000335888	0.898299	0.589	-0.154732
XP_023917800.1	uncharacterized protein LOC112029341 isoform X2 [Quercus suber]	0.00051995	0.000527602	0.000562325	0.00049691	0.000587969	0.000563186	0.00054299	3.37514e-05	6.21584	0.000544963	0.000565738	0.000540982	0.000612822	0.000579038	0.000619167	0.00067247	0.000598369	4.66135e-05	7.79009	0.00059593	1.09352	0.041	0.128983
XP_023913970.1	probable lactoylglutathione lyase, chloroplastic [Quercus suber]	0.00210607	0.00176693	0.00212595	0.00211345	0.00228871	0.00207148	0.00207877	0.000170615	8.2075	0.00210976	0.00167586	0.0014064	0.0017726	0.00206267	0.00176297	0.00194405	0.00177076	0.000226746	12.805	0.00176779	0.83791	0.015	-0.255133
XP_023912086.1	mitochondrial-processing peptidase subunit alpha-like [Quercus suber]	0.000835651	0.000775796	0.000939556	0.000839669	0.00102831	0.000967073	0.000897676	9.56055e-05	10.6503	0.000889612	0.000974327	0.000828802	0.000919122	0.00102508	0.00130206	0.00120565	0.00104251	0.00017879	17.15	0.000999701	1.12375	0.24	0.16832
XP_023916417.1	uncharacterized protein LOC112028010 [Quercus suber]	0.000177671	0.000276185	0.000373636	0.000245802	0.000270083	0.00032236	0.000277623	6.6756e-05	24.0456	0.000273134	0.000333311	0.000272042	0.000183793	0.000443462	0.000479331	0.0003613	0.00034554	0.000109042	31.557	0.000347305	1.27156	0.24	0.346596
XP_023917201.1	pyrophosphate-energized vacuolar membrane proton pump-like [Quercus suber]	0.000482467	0.000561067	0.000543238	0.00052258	0.000577348	0.000445664	0.000522061	4.98619e-05	9.55098	0.000532909	0.000542516	0.00032174	0.000515488	0.000565067	0.000409949	0.000493042	0.000474634	9.20378e-05	19.3913	0.000504265	0.946249	0.394	-0.0797086
XP_023913710.1	histone H4 [Quercus suber]	0.00470443	0.00474566	0.00381876	0.00393832	0.00415943	0.00357441	0.00415683	0.000479134	11.5264	0.00404887	0.00389231	0.00677987	0.0052697	0.00475678	0.00540527	0.00607162	0.00536259	0.00100505	18.7418	0.00533748	1.31826	0.026	0.398638
XP_023921947.1	40S ribosomal protein S13 isoform X2 [Quercus suber]	0.00105911	0.000800428	0.00100628	0.000933745	0.00105883	0.00108029	0.000989781	0.000106802	10.7905	0.00103256	0.00106651	0.00131867	0.00118551	0.00112452	0.00124922	0.00127593	0.00120339	9.58434e-05	7.96443	0.00121737	1.17898	0.004	0.237542
XP_023915563.1	D-glycerate 3-kinase, chloroplastic isoform X2 [Quercus suber]	0.000262359	0.000338325	0.000377042	0.000321164	0.000389981	0.000259095	0.000324661	5.54796e-05	17.0885	0.000329744	0.000172588	0.000289723	0.000295491	0.000177813	0.000283562	0.00027609	0.000249211	5.77134e-05	23.1584	0.000279826	0.848615	0.132	-0.236818
XP_023928354.1	enolase 1 [Quercus suber]	0.00045455	0.000437984	0.000608141	0.000562131	0.000437351	0.000438672	0.000489805	7.55364e-05	15.4217	0.000446611	0.000388219	0.000620217	0.000439003	0.000633956	0.000586773	0.000643805	0.000551996	0.000110091	19.9442	0.000603495	1.35128	0.24	0.434323
XP_023923965.1	phospholipid hydroperoxide glutathione peroxidase 1, chloroplastic [Quercus suber]	0.00148797	0.000421131	0.000569221	0.000466703	0.000496084	0.00132549	0.000794433	0.000479481	60.3551	0.000532652	0.000418481	0.000561778	0.000506007	0.00045997	0.000464952	0.000497191	0.00048473	4.88622e-05	10.0803	0.000481071	0.903163	0.31	-0.146943
XP_023923265.1	60S ribosomal protein L7a-1 [Quercus suber]	0.000186006	0.000207895	0.000248787	0.000179655	0.000230561	0.000278967	0.000221979	3.82722e-05	17.2414	0.000219228	0.000284285	0.00029839	0.000244368	0.000262869	0.000341606	0.000265927	0.000282908	3.42412e-05	12.1033	0.000275106	1.25488	0.026	0.327554
XP_023922293.1	formate dehydrogenase, mitochondrial [Quercus suber]	0.000360643	0.000278867	0.00030375	0.000312446	0.000392597	0.000406754	0.00034251	5.18102e-05	15.1266	0.000336544	0.000401318	0.000378399	0.000252879	0.000569744	0.000522857	0.000482114	0.000434552	0.000114542	26.3587	0.000441716	1.3125	0.18	0.392322
XP_023919144.1	peptidyl-prolyl cis-trans isomerase CYP37, chloroplastic [Quercus suber]	0.000559279	0.000673115	0.000517215	0.000855408	0.000703291	0.000587543	0.000649309	0.000122741	18.9033	0.000630329	0.000430969	0.000539055	0.00078084	0.000350154	0.000519792	8.78302e-05	0.00045144	0.000229671	50.8751	0.000475381	0.754179	0.093	-0.407022
XP_023928696.1	psbP domain-containing protein 4, chloroplastic [Quercus suber]	0.000304842	0.000210513	0.000332218	0.00022437	0.000207655	0.00028476	0.000260726	5.34688e-05	20.5076	0.000254565	0.000277027	0.000253566	0.000246196	0.000184146	0.000186478	0.000204672	0.000225348	3.88268e-05	17.2297	0.000225434	0.885568	0.18	-0.175325
XP_023928782.1	ATP-dependent Clp protease proteolytic subunit-related protein 1, chloroplastic [Quercus suber]	0.000200021	0.000170714	7.78066e-05	0.000222789	0.0001916	0.000171051	0.00017233	5.02457e-05	29.1566	0.000181325	0.000186011	0.000232536	7.69357e-05	0.000199636	0.00020856	0.000264342	0.00019467	6.39404e-05	32.8455	0.000204098	1.12559	0.394	0.170681
XP_023924347.1	zeaxanthin epoxidase, chloroplastic [Quercus suber]	0.000410977	0.000325508	0.000333162	0.000318277	0.000425192	0.000292477	0.000350932	5.3973e-05	15.3799	0.000329335	0.000326883	0.000270893	0.000316337	0.000257555	0.000254464	0.000330467	0.000292767	3.55701e-05	12.1496	0.000293615	0.89154	0.093	-0.165629
XP_023913442.1	peroxiredoxin-2B-like [Quercus suber]	0.000367651	0.000408379	0.000501104	0.00052545	0.0004834	0.000508132	0.000465686	6.29866e-05	13.5256	0.000492252	0.000562807	0.000692895	0.000336928	0.000707393	0.000699157	0.000688794	0.000614662	0.00014641	23.8196	0.000690845	1.40344	0.065	0.488965
XP_023912399.1	28 kDa ribonucleoprotein, chloroplastic-like [Quercus suber]	0.00118281	0.00139873	0.00146201	0.00128166	0.0013377	0.00114874	0.00130194	0.000121936	9.36573	0.00130968	0.00108679	0.00109883	0.00150284	0.00104056	0.000850515	0.000515429	0.00101583	0.000324789	31.9729	0.00106367	0.812164	0.065	-0.300158
XP_023915554.1	ATP-dependent Clp protease proteolytic subunit 5, chloroplastic [Quercus suber]	0.000355537	0.000345526	0.000212725	0.000435727	0.000474441	0.000408218	0.000372029	9.18776e-05	24.6964	0.000381878	0.000436409	0.000380171	0.000449709	0.000419905	0.000386918	0.000175486	0.000374766	0.000101334	27.0393	0.000403411	1.05639	0.818	0.0791411
XP_023914029.1	rubisco accumulation factor 1.1, chloroplastic-like [Quercus suber]	0.000862013	0.000614742	0.000763111	0.000658257	0.000701251	0.000828475	0.000737975	9.70539e-05	13.1514	0.000732181	0.000897217	0.000544095	0.000858046	0.000643686	0.000556283	0.000765194	0.000710753	0.000152028	21.3896	0.00070444	0.962112	0.818	-0.0557238
XP_023927821.1	aspartyl protease family protein At5g10770-like [Quercus suber]	9.46189e-05	7.75462e-05	0.000288993	9.70307e-05	0.000201441	0.000415944	0.000195929	0.000135024	68.9147	0.000149236	0.000183384	0.000432531	0.000181595	0.000335178	0.000239869	0.000247183	0.000269957	9.73762e-05	36.0711	0.000243526	1.63182	0.31	0.706481
XP_023916760.1	uncharacterized protein At4g06744-like [Quercus suber]	0.000682806	0.000549183	0.000644584	0.000573238	0.000639349	0.000738122	0.00063788	6.95121e-05	10.8974	0.000641966	0.000619956	0.000629988	0.000435318	0.000912641	0.000593583	0.000934723	0.000687701	0.000196007	28.5018	0.000624972	0.973527	1	-0.0387067
XP_023920150.1	aminomethyltransferase, mitochondrial [Quercus suber]	0.000547668	0.000553791	0.000628987	0.000588878	0.000620001	0.000399318	0.000556441	8.38171e-05	15.0631	0.000571335	0.00063109	0.000275078	0.00052528	0.000543673	0.000283478	0.000390061	0.000441443	0.000147456	33.4031	0.00045767	0.801055	0.132	-0.320027
XP_023929588.1	chloroplast envelope quinone oxidoreductase homolog [Quercus suber]	0.000326439	0.000370684	0.000394749	0.000346586	0.00012251	0.000293497	0.000309077	9.78709e-05	31.6655	0.000336512	0.000299729	0.000391821	0.00031181	0.000309315	0.000263236	0.000206108	0.000297003	6.12712e-05	20.6298	0.000304522	0.904935	0.485	-0.144114
XP_023921107.1	60S ribosomal protein L27 [Quercus suber]	0.000199677	0.000212777	0.000192951	0.000157906	0.00022286	0.000226242	0.000202069	2.51814e-05	12.4618	0.000206227	0.000203806	0.000347916	0.000261551	0.000238768	0.000283835	0.000304509	0.000273398	5.0621e-05	18.5155	0.000272693	1.32229	0.015	0.403043
XP_023927396.1	ATP synthase subunit O, mitochondrial [Quercus suber]	0.000204603	0.000203183	0.000144693	0.000213749	0.000256509	0.000240748	0.000210581	3.86293e-05	18.3442	0.000209176	0.000219014	0.000242377	0.000209566	0.000210556	0.00028918	0.000162787	0.000222247	4.1782e-05	18.7998	0.000214785	1.02682	0.589	0.0381787
XP_023924480.1	50S ribosomal protein L12, chloroplastic-like [Quercus suber]	0.000698602	0.000902564	0.00128877	0.000769044	0.000921809	0.000701932	0.000880454	0.000221935	25.2069	0.000835804	0.000711557	0.000748391	0.00089919	0.000789905	0.00067886	0.000450686	0.000713098	0.000149539	20.9704	0.000729974	0.873379	0.24	-0.19532
XP_023920220.1	proteasome subunit beta type-5-like [Quercus suber]	0.000299469	0.000282977	0.000315473	0.000328572	0.000329231	0.000341805	0.000316255	2.17379e-05	6.87353	0.000322023	0.000339248	0.000286437	0.000316766	0.000358819	0.000358246	0.000266728	0.000321041	3.82321e-05	11.9088	0.000328007	1.01858	0.699	0.0265639
XP_023921630.1	zeaxanthin epoxidase, chloroplastic isoform X2 [Quercus suber]	0.000483562	0.000450805	0.000673443	0.000467792	0.000646108	0.00048018	0.000533648	9.87495e-05	18.5046	0.000481871	0.000479738	0.000508328	0.000433069	0.000616918	0.000545447	0.000587781	0.000528547	6.85724e-05	12.9738	0.000526888	1.09342	1	0.128847
XP_023911792.1	lactoylglutathione lyase isoform X2 [Quercus suber]	0.000366212	0.000339412	0.00035816	0.000421773	0.000459202	0.000367482	0.000385374	4.54224e-05	11.7866	0.000366847	0.000428084	0.00027356	0.000383138	0.000416645	0.000335804	0.000450763	0.000381332	6.62486e-05	17.3729	0.000399892	1.09008	1	0.12443
XP_023921940.1	50S ribosomal protein L15, chloroplastic [Quercus suber]	0.000413507	0.000490731	0.000582929	0.000361836	0.000477341	0.00044386	0.000461701	7.53623e-05	16.3228	0.0004606	0.0003474	0.000434222	0.000605528	0.000409711	0.00037366	0.000428038	0.000433093	9.07555e-05	20.9552	0.000418875	0.90941	0.394	-0.136998
XP_023913097.1	NAD(P)H dehydrogenase (quinone) FQR1 [Quercus suber]	0.000332127	0.000244301	0.000340438	0.000312013	0.000258515	0.000344822	0.000305369	4.35226e-05	14.2525	0.00032207	0.000370353	0.000403215	0.000238159	0.000343853	0.000520766	0.000567306	0.000407275	0.00012041	29.5647	0.000386784	1.20093	0.093	0.264155
XP_023924681.1	ribosome-recycling factor, chloroplastic isoform X2 [Quercus suber]	0.000500669	0.000468525	0.000591098	0.000476801	0.000449266	0.000347819	0.000472363	7.87127e-05	16.6636	0.000472663	0.000305152	0.000464208	0.000586318	0.00038432	0.000318626	0.000151627	0.000368375	0.000148586	40.3356	0.000351473	0.743602	0.132	-0.427398
XP_023926710.1	probable phospholipid hydroperoxide glutathione peroxidase isoform X3 [Quercus suber]	0.000230922	0.000179749	0.000284305	0.000334808	0.000250778	0.000165376	0.00024099	6.37856e-05	26.4682	0.00024085	0.000336407	0.000217528	0.000222679	0.000375192	0.000340456	0.000531441	0.000337284	0.00011543	34.2235	0.000338432	1.40516	0.132	0.49073
XP_023922030.1	60S ribosomal protein L13a-4 [Quercus suber]	0.000400087	0.000382458	0.000465107	0.00037624	0.000420544	0.000433229	0.000412944	3.35622e-05	8.12753	0.000410315	0.000372843	0.000501108	0.000477407	0.00047287	0.000463708	0.000459225	0.00045786	4.41402e-05	9.64054	0.000468289	1.14129	0.132	0.190666
XP_023919524.1	40S ribosomal protein S19-3-like [Quercus suber]	0.000504049	0.000549999	0.00052626	0.000450695	0.000521247	0.000548805	0.000516843	3.67919e-05	7.11858	0.000523754	0.000575582	0.000702653	0.000642959	0.000656525	0.000689776	0.000632916	0.000650068	4.53355e-05	6.97396	0.000649742	1.24055	0.002	0.310978
XP_023925953.1	uncharacterized protein LOC112037376 [Quercus suber]	0.000921529	0.00109181	0.000962513	0.000922612	0.000896205	0.000833931	0.0009381	8.64204e-05	9.21228	0.000922071	0.000935199	0.000950682	0.000825965	0.000749864	0.000873354	0.000971684	0.000884458	8.5122e-05	9.6242	0.000904277	0.980702	0.589	-0.0281131
XP_023919051.1	chlorophyll a-b binding protein of LHCII type 1-like [Quercus suber]	0.00161106	0.00246128	0.00210867	0.00177689	0.00157072	0.00201279	0.00192357	0.000339126	17.6301	0.00189484	0.00270452	0.00256538	0.00171255	0.00163294	0.00277089	0.00316843	0.00242578	0.000617269	25.4461	0.00263495	1.39059	0.132	0.475702
XP_023925632.1	NADH dehydrogenase [ubiquinone] 1 alpha subcomplex subunit 9, mitochondrial [Quercus suber]	0.000653946	0.000426113	0.000477126	0.000588028	0.000665725	0.000533868	0.000557468	9.61535e-05	17.2483	0.000560948	0.000582878	0.000603938	0.00039066	0.000465557	0.000542	0.000573892	0.000526487	8.22532e-05	15.623	0.000557946	0.994648	0.589	-0.00774216
XP_023927194.1	glycine-rich RNA-binding protein-like [Quercus suber]	0.00167183	0.0015933	0.00178861	0.00149465	0.001617	0.00172277	0.00164803	0.000103343	6.27068	0.00164442	0.001867	0.00207038	0.0016912	0.00205084	0.00197925	0.002473	0.00202195	0.000261479	12.932	0.00201505	1.22539	0.009	0.293238
XP_023918130.1	membrane-associated 30 kDa protein, chloroplastic isoform X2 [Quercus suber]	0.000154057	0.000137533	0.000214801	0.000155882	0.000117162	0.000141735	0.000153528	3.30987e-05	21.5587	0.000147896	0.000140383	0.000202514	0.000170145	0.000155373	0.000163341	0.000200546	0.00017205	2.49019e-05	14.4736	0.000166743	1.12744	0.24	0.173046
XP_023921278.1	GTP-binding nuclear protein Ran-3-like [Quercus suber]	0.000656668	0.000641602	0.000654978	0.000658112	0.000856014	0.000713193	0.000696761	8.18794e-05	11.7514	0.00065739	0.000990811	0.000810281	0.000449067	0.000990732	0.000862744	0.00114089	0.000874088	0.000238015	27.2301	0.000926738	1.40972	0.093	0.495412
XP_023916330.1	uncharacterized protein LOC112027921 isoform X2 [Quercus suber]	0.000251621	0.000212166	0.000276895	0.00023882	0.000208267	0.000283151	0.000245153	3.15659e-05	12.876	0.00024522	0.000294416	0.000226656	0.000162957	0.000284669	0.0003164	0.000430367	0.000285911	8.99998e-05	31.4783	0.000289542	1.18074	0.24	0.239697
XP_023926862.1	60S ribosomal protein L12 [Quercus suber]	0.000434193	0.000407842	0.000491237	0.000419709	0.000524868	0.000457259	0.000455851	4.49392e-05	9.85831	0.000445726	0.000422638	0.000683983	0.000519521	0.000511675	0.000668542	0.000534813	0.000556862	0.000100569	18.06	0.000527167	1.18272	0.065	0.242103
XP_023924128.1	adenylate kinase 4 [Quercus suber]	0.000266772	0.000217828	0.000325313	0.000229712	0.000310827	0.000234417	0.000264145	4.50384e-05	17.0507	0.000250594	0.000198598	0.000379344	0.000251895	0.000380748	0.00044677	0.000514531	0.000361981	0.00011826	32.6702	0.000380046	1.51658	0.18	0.600821
XP_023915723.1	photosystem II 10 kDa polypeptide, chloroplastic [Quercus suber]	0.000473621	0.000732829	0.000538949	0.00045799	0.000579501	0.000571811	0.000559117	9.86867e-05	17.6505	0.00055538	0.000273656	0.000282545	0.00044945	0.000401056	0.000403371	0.000562423	0.000395417	0.00010814	27.3484	0.000402213	0.724212	0.015	-0.465515
XP_023921556.1	probable histone H2B.3 [Quercus suber]	0.0014294	0.00124229	0.0013229	0.00116186	0.00121015	0.00119622	0.00126047	9.91458e-05	7.86579	0.00122622	0.00177365	0.0028197	0.000730091	0.00196171	0.00146911	0.00259638	0.00189177	0.000762172	40.2887	0.00186768	1.52312	0.065	0.607031
XP_023924801.1	histone H3.3 [Quercus suber]	0.000499236	0.000775007	0.000741606	0.000544324	0.000731204	0.000747636	0.000673169	0.000119014	17.6797	0.000736405	0.000822281	0.00138549	0.000714696	0.00118981	0.00138862	0.00159851	0.00118323	0.000347966	29.408	0.00128765	1.74856	0.026	0.80617
XP_023913734.1	isocitrate dehydrogenase [NAD] catalytic subunit 5, mitochondrial [Quercus suber]	0.00015654	0.000152003	0.000232107	0.000213276	0.000260195	0.000187839	0.000200327	4.2826e-05	21.3781	0.000200557	0.000226009	0.000198262	0.000174207	0.000265834	0.000328814	0.000316371	0.000251583	6.3007e-05	25.0442	0.000245922	1.22619	0.18	0.294184
XP_023916344.1	histone H2AX [Quercus suber]	0.000441661	0.000393425	0.000371404	0.000419673	0.000400567	0.000410404	0.000406189	2.39264e-05	5.89046	0.000405486	0.000550376	0.00051729	0.000375104	0.000514013	0.000530947	0.000712645	0.000533396	0.000107811	20.2122	0.000524118	1.29257	0.041	0.370242
XP_023918936.1	tropinone reductase homolog At5g06060-like isoform X2 [Quercus suber]	0.000182364	0.000170152	0.000144836	0.000322476	0.000321947	0.000245286	0.000231177	7.78914e-05	33.6934	0.000213825	0.000492453	0.000186606	0.000229251	0.000365327	0.000382632	0.000314562	0.000328472	0.000110766	33.7216	0.000339945	1.58982	0.132	0.668866
XP_023921948.1	40S ribosomal protein S20-2-like [Quercus suber]	0.000448584	0.000463621	0.000526698	0.000460177	0.000416785	0.000443635	0.000459917	3.66809e-05	7.97555	0.000454381	0.000480076	0.00052259	0.000463507	0.000469465	0.000519032	0.000489386	0.000490676	2.49987e-05	5.09474	0.000484731	1.06679	0.093	0.0932826
XP_023920352.1	photosystem I reaction center subunit psaK, chloroplastic [Quercus suber]	0.000641415	0.000689085	0.000689321	0.000599696	0.000774986	0.000579626	0.000662355	7.11842e-05	10.7471	0.00066525	0.000842011	0.000604287	0.000512419	0.000657097	0.000663422	0.000668704	0.00065799	0.000107781	16.3803	0.00066026	0.992498	0.937	-0.0108643
XP_023913156.1	40S ribosomal protein S3a-like [Quercus suber]	0.000106016	0.000112867	0.00012755	0.000100791	0.000126568	0.000135303	0.000118182	1.36378e-05	11.5396	0.000119717	0.000134011	0.00016074	0.000127587	0.000152196	0.000146992	0.000143085	0.000144102	1.20524e-05	8.36379	0.000145038	1.21151	0.009	0.276802
XP_023925193.1	non-specific lipid-transfer protein 1-like [Quercus suber]	0.000288654	0.000209808	0.000251197	0.000188004	0.000226471	0.000287824	0.000241993	4.13618e-05	17.0921	0.000238834	0.000552339	0.000235618	0.000259153	0.000434553	0.000202407	0.000643396	0.000387911	0.000183667	47.3477	0.000346853	1.45227	0.24	0.538314
XP_023922153.1	probable serine protease EDA2 [Quercus suber]	6.16248e-05	6.01229e-05	5.48993e-05	6.3597e-05	8.47122e-05	7.66223e-05	6.69297e-05	1.13179e-05	16.9101	6.26109e-05	8.458e-05	7.5113e-05	6.17099e-05	8.25494e-05	9.56308e-05	9.79792e-05	8.29271e-05	1.34317e-05	16.197	8.35647e-05	1.33467	0.093	0.41648
XP_023927561.1	elongation factor 1-alpha-like [Quercus suber]	0.000447535	0.000351683	0.00030855	0.000307131	0.000449696	0.000431456	0.000382675	6.81764e-05	17.8157	0.000391569	0.000432366	0.000427528	0.000433561	0.000459732	0.000386812	0.000400493	0.000423415	2.60158e-05	6.14428	0.000429947	1.09801	0.485	0.134891
XP_023912370.1	proteasome subunit beta type-7-B [Quercus suber]	5.99431e-05	6.36769e-05	9.51158e-05	7.92284e-05	9.04701e-05	8.16315e-05	7.83443e-05	1.40971e-05	17.9938	8.043e-05	0.000103967	7.39195e-05	6.87365e-05	7.97391e-05	9.727e-05	7.8573e-05	8.37008e-05	1.38306e-05	16.5239	7.91561e-05	0.984161	0.699	-0.0230332
XP_023927778.1	60S ribosomal protein L32-1-like [Quercus suber]	0.000133463	0.000166197	0.000156726	0.000148239	0.000170816	0.000175135	0.000158429	1.56391e-05	9.87135	0.000161462	0.000170532	0.000241003	0.000195064	0.0002036	0.000235478	0.000234477	0.000213359	2.81549e-05	13.196	0.000219039	1.3566	0.009	0.439994
XP_023918924.1	beta-galactosidase 8 [Quercus suber]	0.000111488	0.000137467	0.000120008	0.000101709	0.000135772	0.000191441	0.000132981	3.17921e-05	23.9073	0.00012789	9.89479e-05	0.000100448	9.78468e-05	0.000148782	0.000110116	0.00013405	0.000115032	2.14088e-05	18.6112	0.000105282	0.823223	0.18	-0.280645
XP_023914030.1	peptidyl-prolyl cis-trans isomerase CYP19-3 [Quercus suber]	9.21923e-05	5.4154e-05	9.91364e-05	0.000108038	9.26052e-05	9.10393e-05	8.95276e-05	1.84669e-05	20.627	9.23988e-05	9.83835e-05	9.43707e-05	8.93876e-05	0.000103977	8.9452e-05	0.000118836	9.90678e-05	1.11676e-05	11.2726	9.63771e-05	1.04306	0.699	0.0608165
XP_023926013.1	probable galacturonosyltransferase 4 isoform X2 [Quercus suber]	0.000780486	0.000781099	0.000399147	0.000472956	0.000764616	0.000735984	0.000655715	0.000172522	26.3106	0.0007503	0.000688635	0.000677028	0.000862308	0.000595565	0.000546668	0.000561523	0.000655288	0.000117132	17.8748	0.000636296	0.848056	0.818	-0.237769
XP_023913953.1	endoplasmin homolog isoform X2 [Quercus suber]	0.000282029	0.000309569	0.000363818	0.000387885	0.00043552	0.000384723	0.000360591	5.60843e-05	15.5534	0.000374271	0.00035436	0.00047243	0.000352605	0.000396745	0.000436423	0.000573659	0.000431037	8.40122e-05	19.4907	0.000416584	1.11305	0.18	0.154525
XP_023914012.1	actin-7 [Quercus suber]	0.000674742	0.000551132	0.000666093	0.000578545	0.000620293	0.00065636	0.000624527	5.05601e-05	8.09574	0.000638326	0.000628011	0.000665246	0.000633199	0.000668568	0.000528522	0.000705687	0.000638205	6.06072e-05	9.49651	0.000649222	1.01707	0.699	0.0244178
XP_023929194.1	2-oxoglutarate dehydrogenase, mitochondrial-like [Quercus suber]	0.000161436	0.000125433	0.000165082	0.000153984	0.000177631	0.000172842	0.000159401	1.86148e-05	11.6779	0.000163259	0.000164843	0.000152312	0.000136823	0.000200576	0.000232604	0.000275886	0.00019384	5.30959e-05	27.3916	0.00018271	1.11914	0.485	0.162388
XP_023914186.1	3-ketoacyl-CoA thiolase 2, peroxisomal [Quercus suber]	0.00146044	0.00118719	0.0013233	0.00131282	0.00128346	0.00121445	0.00129694	9.66534e-05	7.4524	0.00129814	0.00148011	0.00150136	0.00123127	0.00151947	0.00181983	0.00202046	0.00159542	0.000279833	17.5398	0.00151041	1.16352	0.026	0.2185
XP_023913747.1	mitochondrial outer membrane protein porin 4-like [Quercus suber]	0.000439063	0.000413588	0.000458542	0.000336037	0.000501327	0.00050925	0.000442968	6.38032e-05	14.4036	0.000448803	0.000451086	0.000550976	0.000424652	0.000429686	0.000611415	0.000639769	0.000517931	9.55324e-05	18.445	0.000501031	1.11637	0.31	0.158818
XP_023922633.1	uncharacterized oxidoreductase At4g09670 isoform X2 [Quercus suber]	0.000531767	0.000507683	0.000539901	0.000675476	0.000598443	0.000693491	0.000591127	7.84315e-05	13.2681	0.000569172	0.000783686	0.000612862	0.000622366	0.000625907	0.000576044	0.000479022	0.000616648	9.86144e-05	15.992	0.000617614	1.08511	0.699	0.117842
XP_023927792.1	protein TIC 55, chloroplastic [Quercus suber]	0.000446365	0.000456443	0.000500919	0.000450443	0.000439212	0.000429231	0.000453769	2.49409e-05	5.49639	0.000448404	0.000422884	0.000369783	0.000569277	0.000459155	0.00035794	0.000283161	0.000410367	9.83528e-05	23.967	0.000396334	0.883876	0.31	-0.178084
XP_023928167.1	40S ribosomal protein S16 [Quercus suber]	0.000563606	0.000614493	0.000571431	0.000539629	0.000613666	0.000599986	0.000583802	3.03575e-05	5.19997	0.000585708	0.000690926	0.000711234	0.000670638	0.000666867	0.000650955	0.000662097	0.000675453	2.18866e-05	3.24028	0.000668753	1.14178	0.002	0.19129
XP_023927550.1	NADH-cytochrome b5 reductase-like protein [Quercus suber]	0.000436838	0.000260591	0.000409942	0.000319993	0.00031614	0.000441603	0.000364184	7.53111e-05	20.6794	0.000364968	0.000301121	0.000460586	0.000315464	0.000440638	0.000601554	0.000635937	0.000459217	0.000139639	30.4082	0.000450612	1.23466	0.31	0.304118
XP_023912654.1	uncharacterized protein LOC112024245 [Quercus suber]	0.000222418	0.000153462	0.000188893	0.000124684	0.0001818	0.000195178	0.000177739	3.41921e-05	19.2372	0.000185346	0.000146547	0.000150306	0.000231507	0.000209677	9.28244e-05	0.000183903	0.000169127	4.98799e-05	29.4925	0.000167104	0.901579	0.818	-0.149475
XP_023920809.1	40S ribosomal protein S15a-1-like [Quercus suber]	0.000361447	0.000521952	0.000407179	0.00038176	0.000540471	0.000508887	0.000453616	7.88458e-05	17.3816	0.000458033	0.000551821	0.000681978	0.000616027	0.000553467	0.00065006	0.000440273	0.000582271	8.6714e-05	14.8924	0.000584747	1.27665	0.015	0.352362
XP_023927772.1	aspartyl protease family protein At5g10770-like [Quercus suber]	0.00022059	0.0002362	0.000215419	0.000131932	0.00029536	0.000387931	0.000247905	8.63107e-05	34.816	0.000228395	0.000248284	0.000365809	0.000192552	0.000809544	0.000319699	0.000387828	0.000387286	0.000219351	56.6379	0.000342754	1.50071	0.24	0.585645
XP_023921700.1	uncharacterized protein LOC112033151 [Quercus suber]	9.16539e-05	0.000104259	0.000111786	0.000113338	0.000104272	1.22906e-05	8.96e-05	3.86441e-05	43.1296	0.000104266	9.17131e-05	0.00011603	9.94391e-05	0.00010703	0.000131953	0.000146788	0.000115492	2.07143e-05	17.9356	0.00011153	1.06967	0.24	0.0971697
XP_023917014.1	major allergen Pru ar 1-like [Quercus suber]	0.000192859	0.000124946	0.000263181	0.000211382	0.000279078	0.000230366	0.000216969	5.52326e-05	25.4565	0.000220874	0.000205004	0.000388831	0.000229272	0.000268629	0.000483273	0.000513369	0.000348063	0.000132783	38.1491	0.00032873	1.48832	0.132	0.573681
XP_023919571.1	histone H2A [Quercus suber]	0.000486237	0.000855165	0.00110331	0.000655622	0.000626031	0.00102043	0.000791131	0.000241955	30.5835	0.000755394	0.00114482	0.00168504	0.00054749	0.0011986	0.00149119	0.00163908	0.00128437	0.000424018	33.0137	0.0013449	1.78039	0.041	0.832194
XP_023922583.1	reactive Intermediate Deaminase A, chloroplastic-like [Quercus suber]	0.000210907	0.000188517	0.000180868	0.000176192	0.000215383	0.000151472	0.000187223	2.36465e-05	12.6301	0.000184693	0.000210231	0.000207023	0.000232298	0.000171071	0.000106931	0.000233957	0.000193585	4.81706e-05	24.8834	0.000208627	1.12959	0.699	0.1758
XP_023923519.1	probable lactoylglutathione lyase, chloroplastic [Quercus suber]	0.000320096	0.000342783	0.000355531	0.000393993	0.000414356	0.000397911	0.000370778	3.6767e-05	9.91616	0.000374762	0.000229872	0.000217314	0.00039462	0.000187702	0.000282528	0.000146707	0.000243124	8.68485e-05	35.7219	0.000223593	0.596627	0.026	-0.745099
XP_023922415.1	uncharacterized protein LOC112033876 isoform X1 [Quercus suber]	0.00024941	0.000155379	0.000282798	0.00022245	0.000392788	0.000167471	0.000245049	8.69949e-05	35.501	0.00023593	0.000152373	0.000164053	0.000198094	0.000194292	0.00011939	0.000191634	0.000169973	3.08379e-05	18.1428	0.000177844	0.7538	0.093	-0.407747
XP_023921616.1	elongation factor 1-beta 2 [Quercus suber]	0.000267004	0.000304973	0.000331222	0.000280314	0.000319178	0.000155382	0.000276345	6.38761e-05	23.1146	0.000292643	0.00028639	0.000355015	0.000264172	0.000315485	0.000406433	0.0003872	0.000335783	5.65419e-05	16.8388	0.00033525	1.14559	0.24	0.196094
XP_023924505.1	30S ribosomal protein S13, chloroplastic [Quercus suber]	0.000102103	0.000134751	0.000145887	7.42696e-05	0.000111924	9.60863e-05	0.000110837	2.62014e-05	23.6396	0.000107014	6.94179e-05	0.000162753	0.000194505	0.000138054	8.31594e-05	8.83889e-05	0.000122713	5.0151e-05	40.8685	0.000113222	1.05801	0.937	0.0813561
XP_023928076.1	chaperonin CPN60-2, mitochondrial [Quercus suber]	0.00022229	0.000220417	0.000282993	0.000270847	0.000299693	0.000228968	0.000254201	3.456e-05	13.5955	0.000249907	0.000254176	0.000194147	0.00019555	0.000322466	0.000255046	0.00024794	0.000244887	4.73834e-05	19.349	0.000251058	1.0046	0.699	0.00662831
XP_023917393.1	probable plastid-lipid-associated protein 10, chloroplastic [Quercus suber]	9.67124e-05	9.14123e-05	0.000133641	0.000117389	0.000150806	0.000134522	0.000120747	2.32768e-05	19.2773	0.000125515	0.000145505	0.000103255	9.68441e-05	9.30827e-05	0.000151997	0.000149091	0.000123296	2.82721e-05	22.9303	0.00012438	0.990959	0.699	-0.0131034
XP_023917262.1	uncharacterized protein LOC112028804 [Quercus suber]	9.93627e-05	7.42858e-05	0.000122977	3.33448e-06	6.17094e-05	0.000109383	7.85087e-05	4.31665e-05	54.9831	8.68242e-05	0.00010816	7.8115e-05	9.02297e-05	0.000100793	6.71237e-05	7.9278e-05	8.72832e-05	1.53726e-05	17.6123	8.47538e-05	0.976154	0.937	-0.0348191
XP_023928717.1	glutathione S-transferase U17-like [Quercus suber]	0.00012082	0.000134155	0.000172162	0.000130838	0.000129705	0.000134804	0.000137081	1.7901e-05	13.0587	0.000132497	0.000206054	0.000183553	0.000161569	0.000154246	0.000142111	0.000131898	0.000163238	2.74154e-05	16.7947	0.000157907	1.19178	0.065	0.25312
XP_023920799.1	aquaporin TIP1-1-like [Quercus suber]	0.000233896	0.000278275	0.000391339	0.000239397	0.000486511	0.000439289	0.000344784	0.000108638	31.509	0.000334807	0.000358166	0.000409808	0.000356016	0.000535613	0.000224243	0.000440291	0.000387356	0.000103659	26.7607	0.000383987	1.14689	0.699	0.197728
XP_023928760.1	glutathione reductase, cytosolic isoform X2 [Quercus suber]	0.000147231	0.000140039	0.00011712	0.000153761	0.000172028	0.000143225	0.000145567	1.79741e-05	12.3476	0.000145228	0.000223199	0.000169843	0.000142218	0.000184083	0.000189389	0.000201863	0.000185099	2.76534e-05	14.9398	0.000186736	1.28581	0.041	0.362681
XP_023921712.1	60S acidic ribosomal protein P3-like isoform X2 [Quercus suber]	9.33559e-05	8.80694e-05	5.58389e-05	8.9844e-05	7.76589e-05	8.90577e-05	8.23041e-05	1.39988e-05	17.0086	8.85635e-05	0.000100483	0.000119354	0.000110647	0.000101844	0.000141742	0.000111051	0.000114187	1.51561e-05	13.273	0.000110849	1.25163	0.002	0.323808
XP_023912875.1	FT-interacting protein 1-like [Quercus suber]	3.20782e-05	2.77683e-05	2.28643e-05	2.58105e-05	2.7261e-05	2.3155e-05	2.64896e-05	3.41132e-06	12.878	2.65357e-05	2.38784e-05	3.43349e-05	2.60071e-05	3.09977e-05	3.24256e-05	4.68874e-05	3.24218e-05	8.1127e-06	25.0223	3.17117e-05	1.19506	0.132	0.257077
XP_023916919.1	cytochrome c isoform X2 [Quercus suber]	0.000119648	8.51497e-05	0.00013741	8.56955e-05	0.000107864	0.000127195	0.000110494	2.16859e-05	19.6264	0.000113756	0.000122262	0.000178156	0.000122471	0.00014744	0.000194171	0.000230736	0.000165873	4.30913e-05	25.9785	0.000162798	1.43112	0.026	0.517144
XP_023923994.1	ammonium transporter 3 member 3-like isoform X1 [Quercus suber]	4.21e-05	3.27689e-05	3.79755e-05	4.02247e-05	4.29982e-05	3.4132e-05	3.83666e-05	4.20145e-06	10.9508	3.91001e-05	7.46865e-05	5.45808e-05	4.16809e-05	3.72205e-05	4.98203e-05	4.87553e-05	5.11241e-05	1.30914e-05	25.6072	4.92878e-05	1.26056	0.065	0.334059
XP_023922228.1	serine carboxypeptidase-like 50 [Quercus suber]	7.01322e-05	8.34969e-05	8.217e-05	7.95552e-05	6.65692e-05	8.2223e-05	7.73578e-05	7.18257e-06	9.28487	8.08626e-05	6.70493e-05	6.88682e-05	7.55193e-05	4.10153e-05	9.17394e-05	3.81625e-05	6.37257e-05	2.06426e-05	32.3929	6.79587e-05	0.840423	0.24	-0.250813
XP_023924938.1	29 kDa ribonucleoprotein A, chloroplastic-like [Quercus suber]	0.000386015	0.000299607	0.000374977	0.000315009	0.000409985	0.000371014	0.000359435	4.28729e-05	11.9279	0.000372995	0.000302265	0.000257763	0.000442594	0.000325413	0.000243382	5.03611e-07	0.000261987	0.000146288	55.8381	0.000280014	0.750717	0.18	-0.413658
XP_023915485.1	coatomer subunit alpha-1 isoform X2 [Quercus suber]	1.32749e-05	1.36641e-05	1.26908e-05	1.69461e-05	1.56152e-05	1.72381e-05	1.49049e-05	1.96027e-06	13.1519	1.46397e-05	1.91359e-05	2.16768e-05	1.47388e-05	1.71942e-05	2.03162e-05	2.52007e-05	1.97105e-05	3.62644e-06	18.3986	1.97261e-05	1.34744	0.026	0.430218
XP_023920680.1	protein TOC75-3, chloroplastic [Quercus suber]	0.000385181	0.000316253	0.000312734	0.000318779	0.000356122	0.000291817	0.000330148	3.40532e-05	10.3145	0.000317516	0.000417345	0.000271241	0.000375995	0.000367901	0.000231243	0.000333149	0.000332812	6.97844e-05	20.9681	0.000350525	1.10396	0.818	0.142689
XP_023923522.1	probable protein disulfide-isomerase A6 isoform X2 [Quercus suber]	0.00022385	0.000304257	0.00037086	0.00038871	0.000499686	0.00035648	0.000357307	9.17249e-05	25.6711	0.00036367	0.000370547	0.000524276	0.000331708	0.000495507	0.000617946	0.000582815	0.000487133	0.000114426	23.4896	0.000509891	1.40207	0.132	0.48756
XP_023928375.1	6-phosphogluconate dehydrogenase, decarboxylating 3 [Quercus suber]	9.70334e-05	9.01182e-05	0.00011231	0.000123412	0.000118712	0.000118502	0.000110014	1.33925e-05	12.1734	0.000115406	0.000116301	0.00013113	0.000103609	0.00014414	0.000169922	0.000173193	0.000139716	2.82076e-05	20.1893	0.000137635	1.19262	0.093	0.25413
XP_023926902.1	outer envelope pore protein 24, chloroplastic-like [Quercus suber]	7.4173e-05	8.1718e-05	9.27215e-05	5.59378e-05	6.65634e-05	6.16099e-05	7.21206e-05	1.35938e-05	18.8487	7.03682e-05	6.21042e-05	6.77647e-05	8.79005e-05	6.33048e-05	5.95874e-05	6.66626e-05	6.78874e-05	1.02506e-05	15.0995	6.49837e-05	0.923482	0.818	-0.114845
XP_023924203.1	glucan endo-1,3-beta-glucosidase, basic isoform-like [Quercus suber]	3.63324e-05	0.000153589	4.37089e-05	1.75046e-05	2.91968e-05	0.000150174	7.17509e-05	6.26769e-05	87.3534	4.00207e-05	3.93097e-05	0.000210711	4.18972e-05	6.30177e-05	0.000154232	0.000227511	0.00012278	8.57562e-05	69.8455	0.000108625	2.71422	0.132	1.44054
XP_023916443.1	60S ribosomal protein L15-like [Quercus suber]	2.6561e-05	6.53433e-05	0.000107893	3.60714e-05	6.55761e-05	9.94339e-05	6.68131e-05	3.2621e-05	48.8243	6.54597e-05	5.6704e-05	0.000130123	5.31954e-05	0.000106787	0.000116962	9.49188e-05	9.3115e-05	3.17734e-05	34.1228	0.000100853	1.54069	0.31	0.623573
XP_023912404.1	riboflavin synthase [Quercus suber]	0.000172593	0.000244675	0.000205438	0.000229874	0.000166358	0.00020271	0.000203608	3.07571e-05	15.106	0.000204074	0.000204078	0.000277307	0.000245563	0.00023423	0.000186334	0.000258616	0.000234355	3.40053e-05	14.5102	0.000239897	1.17554	0.132	0.233323
XP_023928509.1	auxin-binding protein ABP19a-like [Quercus suber]	0.000438569	0.000511631	0.000330158	0.000474601	0.000538045	0.000359362	0.000442061	8.30485e-05	18.7867	0.000456585	0.000197063	0.000381956	0.000368267	0.000439464	0.000279656	0.000259411	0.000320969	9.03842e-05	28.1598	0.000323961	0.709531	0.093	-0.495063
XP_023925083.1	stromal 70 kDa heat shock-related protein, chloroplastic-like [Quercus suber]	7.69658e-05	0.000202516	0.000123205	0.000119545	0.000139742	5.52629e-05	0.000119539	5.14796e-05	43.0649	0.000121375	0.000217893	0.000163438	9.08974e-05	0.000188754	0.000193555	0.000107014	0.000160259	5.07906e-05	31.6929	0.000176096	1.45084	0.31	0.536888
XP_023927779.1	eukaryotic translation initiation factor 3 subunit B-like [Quercus suber]	9.1007e-05	6.36729e-05	7.6424e-05	6.68165e-05	8.23743e-05	7.99082e-05	7.67005e-05	1.01454e-05	13.2273	7.81661e-05	8.56837e-05	7.72134e-05	7.74552e-05	7.67454e-05	6.13927e-05	9.21374e-05	7.8438e-05	1.03542e-05	13.2005	7.73343e-05	0.989359	0.818	-0.015434
XP_023914967.1	uncharacterized protein LOC112026510 [Quercus suber]	0.000186478	0.000198314	0.000209048	0.000173244	0.000198384	0.000168135	0.000188934	1.59164e-05	8.42431	0.000192396	0.000170997	0.00010528	0.000172471	0.000115145	0.000110081	0.000100252	0.000129038	3.34437e-05	25.9178	0.000112613	0.585319	0.009	-0.772705
XP_023929413.1	dnaJ protein homolog [Quercus suber]	5.59233e-05	5.29441e-05	6.03843e-05	5.86621e-05	6.41566e-05	5.6821e-05	5.81486e-05	3.87711e-06	6.66759	5.77416e-05	7.61614e-05	6.81751e-05	5.86115e-05	7.83715e-05	8.93519e-05	8.90373e-05	7.66181e-05	1.19598e-05	15.6097	7.72664e-05	1.33814	0.015	0.420232
XP_023914880.1	60S ribosomal protein L36-2-like [Quercus suber]	2.70204e-05	6.60693e-05	0.000114916	3.18906e-05	6.08573e-05	0.000100248	6.68337e-05	3.54144e-05	52.9888	6.34633e-05	8.10938e-05	0.000192363	6.01891e-05	0.000138658	0.000179072	0.00011512	0.000127749	5.25902e-05	41.1667	0.000126889	1.99941	0.065	0.999572
XP_023920071.1	60S ribosomal protein L34 [Quercus suber]	6.04774e-05	8.87883e-05	0.000118567	5.82359e-05	8.83463e-05	0.000109396	8.73017e-05	2.46305e-05	28.2131	8.85673e-05	8.39379e-05	0.000166003	7.28029e-05	0.000124874	0.000153743	0.000146181	0.00012459	3.83814e-05	30.8061	0.000135528	1.53022	0.132	0.61374
XP_023923017.1	reticulon-like protein B2 [Quercus suber]	0.000116757	0.000112219	0.000135306	0.000117124	0.000116098	9.50706e-05	0.000115429	1.28447e-05	11.1278	0.000116427	0.000189295	0.000160749	0.000116707	0.000126597	0.000122043	7.3784e-05	0.000131529	3.96465e-05	30.1427	0.00012432	1.06779	0.31	0.0946313
XP_023927888.1	aldehyde dehydrogenase family 3 member H1-like [Quercus suber]	0.000176166	0.000191554	6.18971e-05	0.000101122	0.000246704	0.000170315	0.00015796	6.62523e-05	41.9425	0.000173241	9.80619e-05	0.000141742	0.000267859	0.000213241	0.000216569	7.15621e-06	0.000157438	9.50367e-05	60.3644	0.000177492	1.02454	0.937	0.0349763
XP_023914582.1	12-oxophytodienoate reductase 2-like isoform X2 [Quercus suber]	0.000229045	9.13054e-05	0.000123265	0.000103369	9.83266e-05	0.000160566	0.000134313	5.27022e-05	39.2384	0.000113317	0.000152745	0.000158927	0.000197237	0.00020591	0.00051448	0.000365299	0.000265766	0.000144383	54.3272	0.000201573	1.77884	0.065	0.83094
XP_023912083.1	protein MATERNALLY EXPRESSED GENE 5-like isoform X2 [Quercus suber]	3.62565e-05	4.36445e-05	4.70577e-05	4.4927e-06	4.55531e-05	4.51733e-05	3.70296e-05	1.63862e-05	44.2516	4.44089e-05	6.31989e-05	5.75117e-05	4.87847e-05	6.684e-05	6.6586e-05	6.97903e-05	6.21186e-05	7.76261e-06	12.4964	6.48924e-05	1.46125	0.002	0.547202
XP_023913737.1	luminal-binding protein 5 [Quercus suber]	6.35354e-05	6.22091e-05	7.19707e-05	7.00905e-05	9.26495e-05	8.79899e-05	7.47409e-05	1.27135e-05	17.0101	7.10306e-05	8.15046e-05	0.000107344	6.26086e-05	9.56046e-05	0.000126388	0.000148401	0.000103642	3.08962e-05	29.8105	0.000101474	1.4286	0.093	0.514602
XP_023919489.1	probable alpha-mannosidase At5g13980 [Quercus suber]	0.000381855	0.000221434	0.000330643	0.000169521	0.000464459	0.000306359	0.000312378	0.000106775	34.1812	0.000318501	0.000285932	0.000198805	0.000264288	0.000557934	0.000371367	0.000178216	0.000309424	0.000139739	45.1611	0.00027511	0.863765	0.818	-0.211289
XP_023917146.1	carbonic anhydrase 2-like isoform X2 [Quercus suber]	0.000586817	0.000501577	0.000281332	0.000553871	0.000600288	0.000540229	0.000510686	0.000117685	23.0444	0.00054705	0.00026474	0.000440253	0.000401408	0.000586281	0.000452403	0.000249763	0.000399141	0.000126437	31.6771	0.00042083	0.769272	0.093	-0.378435
XP_023928794.1	protein TIC 62, chloroplastic-like [Quercus suber]	0.000488044	0.000488926	0.000470501	0.000311899	0.000412331	0.000411617	0.000430553	6.79383e-05	15.7793	0.000441416	0.000280374	0.000292182	0.000277599	0.00043197	0.000259606	0.000272933	0.000302444	6.43315e-05	21.2706	0.000278987	0.632026	0.015	-0.661944
XP_023912271.1	long chain acyl-CoA synthetase 4 [Quercus suber]	0.00023147	0.000143748	0.000176271	0.000173602	0.000247269	0.000191584	0.000193991	3.87379e-05	19.9689	0.000183927	0.000283604	0.000158712	0.000182312	0.000200857	0.000152408	0.000252225	0.000205019	5.26291e-05	25.6703	0.000191584	1.04163	0.699	0.0588431
XP_023915391.1	fructose-1,6-bisphosphatase, chloroplastic [Quercus suber]	0.00018636	0.000428301	0.000310945	0.000183807	0.000267054	0.000347226	0.000287282	9.52271e-05	33.1476	0.000289	0.000442026	9.60099e-05	0.000330592	0.000174301	0.000341155	0.000207574	0.000265276	0.000127688	48.134	0.000269083	0.931084	0.818	-0.103016
XP_023921101.1	uncharacterized protein ycf39 [Quercus suber]	0.000584978	0.000389273	0.000517085	0.000417692	0.000684849	0.000528673	0.000520425	0.000108661	20.8794	0.000522879	0.000458431	0.000371433	0.000665319	0.000439699	0.000335864	0.000310478	0.000430204	0.000128728	29.9225	0.000405566	0.775641	0.18	-0.36654
XP_023920879.1	proteasome subunit beta type-6 [Quercus suber]	0.000215131	0.000219286	0.000234462	0.000218332	0.00027127	0.000273003	0.000238581	2.68426e-05	11.251	0.000226874	0.000249193	0.000245568	0.000221594	0.000290991	0.000304106	0.000336101	0.000274592	4.29409e-05	15.6381	0.000270092	1.19049	0.093	0.251559
XP_023921021.1	protein SSUH2 homolog [Quercus suber]	0.000170246	0.000137632	8.52403e-05	0.000151991	0.000174325	0.000162655	0.000147015	3.30424e-05	22.4756	0.000157323	0.00013894	0.000194891	0.000136248	0.000146561	0.000207444	6.21511e-05	0.000147706	5.1622e-05	34.9491	0.000142751	0.907376	0.937	-0.140228
XP_023928448.1	thylakoid lumenal 15 kDa protein 1, chloroplastic [Quercus suber]	5.53957e-05	5.82655e-05	7.42592e-05	6.25801e-05	6.8805e-05	6.23579e-05	6.36106e-05	6.91465e-06	10.8703	6.2469e-05	5.13354e-05	9.40804e-05	7.71884e-05	8.32124e-05	0.000106653	0.000120081	8.87585e-05	2.40615e-05	27.109	8.86464e-05	1.41905	0.065	0.504921
XP_023912572.1	serine carboxypeptidase II-2-like [Quercus suber]	0.000211362	0.000193599	0.00031493	0.000276458	0.000283735	0.000246911	0.000254499	4.60784e-05	18.1055	0.000261685	0.000275641	0.000184606	0.000330138	0.000237274	0.000385084	0.000300331	0.000285512	7.03308e-05	24.6332	0.000287986	1.10051	0.589	0.138167
XP_023925641.1	L-ascorbate peroxidase 3 [Quercus suber]	0.000129035	0.000132831	0.000190041	0.000143551	0.000151071	0.000130452	0.000146163	2.31264e-05	15.8223	0.000138191	8.57093e-05	0.00012251	0.000108843	0.000114109	0.00012104	0.000126003	0.000113036	1.47476e-05	13.0468	0.000117575	0.850812	0.002	-0.233088
XP_023928414.1	prohibitin-1, mitochondrial isoform X2 [Quercus suber]	3.09146e-05	2.60731e-05	3.50135e-05	3.15808e-05	4.23109e-05	3.92316e-05	3.41874e-05	5.92394e-06	17.3279	3.32971e-05	3.66404e-05	2.66328e-05	2.35567e-05	2.68558e-05	3.57948e-05	3.51114e-06	2.54986e-05	1.20042e-05	47.0777	2.67443e-05	0.803202	0.24	-0.316166
XP_023928048.1	hypersensitive-induced response protein 1-like [Quercus suber]	7.86528e-05	7.09777e-05	8.47782e-05	8.06136e-05	9.82093e-05	0.000128476	9.02846e-05	2.07524e-05	22.9855	8.26959e-05	7.0815e-05	0.000199534	8.31545e-05	7.96304e-05	0.000263017	0.000181292	0.00014624	7.97637e-05	54.5429	0.000132223	1.59891	0.485	0.677087
XP_023927543.1	ATP-dependent Clp protease proteolytic subunit 6, chloroplastic-like [Quercus suber]	0.000192341	0.000151824	0.000255715	0.000205873	0.000224852	0.000172739	0.000200557	3.7087e-05	18.492	0.000199107	0.000184078	0.000134676	0.000233576	8.08306e-05	0.000181948	0.000214629	0.000171623	5.57814e-05	32.5023	0.000183013	0.919169	0.485	-0.121598
XP_023913447.1	uncharacterized aarF domain-containing protein kinase At5g05200, chloroplastic [Quercus suber]	5.1789e-05	4.59582e-05	8.81358e-05	5.76861e-05	9.37775e-05	4.8846e-05	6.43654e-05	2.1036e-05	32.6821	5.47375e-05	6.11961e-05	6.87324e-05	4.4932e-05	3.83921e-05	5.18154e-05	9.81898e-06	4.58145e-05	2.07335e-05	45.2552	4.83737e-05	0.883739	0.31	-0.178308
XP_023929546.1	codeine O-demethylase-like isoform X2 [Quercus suber]	0.000999117	0.000625362	0.000587194	0.000729671	0.00051881	0.000793284	0.000708906	0.000173034	24.4085	0.000677516	0.000777351	0.000796404	0.00053075	0.000423706	0.000578863	1.49295e-06	0.000518094	0.000291311	56.2273	0.000554806	0.818882	0.31	-0.288272
XP_023918291.1	non-specific lipid transfer protein GPI-anchored 2-like [Quercus suber]	7.86271e-05	8.89153e-05	6.29149e-05	7.65743e-05	8.9259e-05	8.01125e-05	7.94005e-05	9.6808e-06	12.1924	7.93698e-05	8.89567e-05	5.99163e-05	6.83073e-05	0.00010945	6.06319e-05	0.00010278	8.16736e-05	2.17478e-05	26.6277	7.8632e-05	0.990704	1	-0.0134737
XP_023915858.1	tyrosine--tRNA ligase, chloroplastic/mitochondrial-like, partial [Quercus suber]	8.31048e-05	5.92235e-05	7.4293e-05	5.73683e-05	6.60578e-05	6.30197e-05	6.71778e-05	9.8218e-06	14.6206	6.45387e-05	6.32578e-05	4.77191e-05	5.04044e-05	7.05631e-05	4.46661e-05	5.45357e-06	4.70107e-05	2.26415e-05	48.1625	4.90618e-05	0.760191	0.093	-0.395566
XP_023922172.1	glutaredoxin-like [Quercus suber]	0.000101693	7.27859e-05	9.84059e-05	8.88107e-05	5.63937e-05	8.95217e-05	8.46018e-05	1.70874e-05	20.1974	8.91662e-05	0.000143041	0.00011635	6.38165e-05	0.000146704	0.000113554	0.000180102	0.000127261	3.93733e-05	30.939	0.000129695	1.45453	0.041	0.540555
XP_023911936.1	50S ribosomal protein L6, chloroplastic-like isoform X2 [Quercus suber]	0.000468622	0.000413281	0.000492276	0.000439777	0.000492801	0.000384757	0.000448586	4.39622e-05	9.80019	0.000454199	0.000257248	0.000368358	0.000609904	0.000334922	0.000176728	0.000333253	0.000346736	0.000146258	42.1814	0.000334087	0.735552	0.065	-0.4431
XP_023928166.1	ribonuclease TUDOR 1 [Quercus suber]	0.000114578	0.000117726	0.000147621	0.000108319	0.000210499	0.000107738	0.000134413	4.00696e-05	29.8107	0.000116152	0.000149011	0.000170368	0.000131593	0.000183256	0.000207789	0.000204532	0.000174425	3.03133e-05	17.379	0.000176812	1.52225	0.093	0.606202
XP_023918886.1	non-functional NADPH-dependent codeinone reductase 2-like [Quercus suber]	0.00061257	0.000677584	0.000321401	0.000732038	0.000687875	0.000647967	0.000613239	0.000148459	24.209	0.000662775	0.00074205	0.000672496	0.000703117	0.000692913	0.00080193	0.000583504	0.000699335	7.28603e-05	10.4185	0.000698015	1.05317	0.24	0.074738
XP_023917470.1	porphobilinogen deaminase, chloroplastic, partial [Quercus suber]	7.81919e-05	0.000166338	0.00019125	0.000196814	0.000171819	0.00014424	0.000158109	4.34308e-05	27.4689	0.000169079	0.000145375	9.03254e-05	0.000212965	0.000146455	0.000100753	5.61296e-05	0.000125334	5.50383e-05	43.9134	0.000123064	0.727849	0.394	-0.458289
XP_023924305.1	glutathione S-transferase DHAR2-like [Quercus suber]	4.36544e-05	3.68618e-05	4.69024e-05	3.78786e-05	5.06156e-05	4.16093e-05	4.29204e-05	5.28123e-06	12.3047	4.26319e-05	3.71866e-05	6.33702e-05	5.35113e-05	4.79279e-05	6.76808e-05	7.93182e-05	5.81658e-05	1.50443e-05	25.8645	5.84407e-05	1.37082	0.065	0.455041
XP_023927166.1	glutamate decarboxylase-like [Quercus suber]	0.000317111	0.000246267	0.000211824	0.000255061	0.000230581	0.00026337	0.000254035	3.59416e-05	14.1483	0.000250664	0.000188966	0.000189296	0.000256017	0.000363767	0.00019894	0.000186876	0.000230644	7.03321e-05	30.4938	0.000194118	0.774415	0.24	-0.368822
XP_023919405.1	nascent polypeptide-associated complex subunit alpha-like protein 1 [Quercus suber]	0.000288295	0.00039258	0.000275654	0.000369132	0.00035958	0.000336121	0.000336894	4.6406e-05	13.7747	0.000347851	0.000309156	0.000454033	0.000406385	0.000378703	0.000433756	0.000412695	0.000399121	5.09169e-05	12.7572	0.00040954	1.17734	0.041	0.235537
XP_023922708.1	calreticulin-like [Quercus suber]	0.00029569	0.000328165	0.000311155	0.000338098	0.000344559	0.000314236	0.000321984	1.83095e-05	5.68648	0.000321201	0.000373961	0.000372053	0.000312066	0.000312959	0.000367365	0.000422746	0.000360192	4.20516e-05	11.6748	0.000369709	1.15102	0.132	0.202914
XP_023918833.1	ADP-ribosylation factor 2-like isoform X3 [Quercus suber]	0.000112855	0.000127452	0.000130119	0.000136866	0.00016573	0.000109362	0.000130397	2.02446e-05	15.5253	0.000128785	0.000193598	0.000128713	0.00011873	0.000155615	0.000172934	0.000103015	0.000145434	3.45594e-05	23.7629	0.000142164	1.10388	0.589	0.142587
XP_023913727.1	serine carboxypeptidase-like 3 [Quercus suber]	0.000340157	0.000283601	0.000391894	0.000373233	0.000399057	0.000406776	0.000365786	4.67663e-05	12.7851	0.000382564	0.00037108	0.000303889	0.000608073	0.000510916	7.29932e-05	0.000567041	0.000405665	0.000200157	49.3404	0.000440998	1.15274	0.699	0.205071
XP_023914054.1	protease Do-like 2, chloroplastic isoform X2 [Quercus suber]	6.12086e-05	4.50568e-05	5.30736e-05	4.65331e-05	4.9279e-05	4.49607e-05	5.00186e-05	6.28406e-06	12.5634	4.79061e-05	4.86571e-05	3.72783e-05	4.9807e-05	4.17239e-05	3.21482e-05	3.67525e-05	4.10612e-05	7.02769e-06	17.1152	3.95011e-05	0.824553	0.093	-0.278316
XP_023919459.1	UPF0051 protein ABCI8, chloroplastic-like [Quercus suber]	5.76043e-05	5.08687e-05	5.70479e-05	4.63973e-05	5.12408e-05	4.39179e-05	5.11795e-05	5.50304e-06	10.7524	5.10547e-05	4.81652e-05	3.22298e-05	6.08181e-05	4.06579e-05	2.65044e-05	4.28877e-05	4.18772e-05	1.20847e-05	28.8575	4.17728e-05	0.818197	0.132	-0.28948
XP_023915632.1	serine carboxypeptidase-like [Quercus suber]	0.000140546	0.000127857	0.00013794	0.000145829	0.000116217	0.00011621	0.000130766	1.26966e-05	9.70933	0.000132898	9.49133e-05	0.000174027	0.00014207	9.00588e-05	0.000220418	2.08746e-05	0.000123727	7.03677e-05	56.8734	0.000118492	0.891597	0.937	-0.165536
XP_023924968.1	ATP synthase subunit delta', mitochondrial-like [Quercus suber]	0.000185487	0.000155102	7.63829e-06	0.000219404	0.000239235	0.000232254	0.000173187	8.7031e-05	50.2527	0.000202446	0.000182928	0.000207178	0.000172215	0.000220898	0.000260819	2.61819e-05	0.00017837	8.08161e-05	45.3082	0.000195053	0.963486	1	-0.053665
XP_023924256.1	uncharacterized protein LOC112035654 [Quercus suber]	0.000251488	0.000280672	0.000309298	0.000303826	0.00024583	0.000166672	0.000259631	5.2461e-05	20.206	0.00026608	0.000330637	0.000192164	0.000341309	0.000185818	0.000194529	0.000115944	0.000226734	8.95591e-05	39.4997	0.000193346	0.726648	0.699	-0.460672
XP_023915126.1	40S ribosomal protein S4-1-like [Quercus suber]	0.000220173	0.000227563	0.000245712	0.000205432	0.000245013	0.000258647	0.000233757	1.9567e-05	8.37066	0.000236288	0.000230906	0.000292135	0.000232368	0.00021622	0.000270817	0.000295081	0.000256254	3.41257e-05	13.3171	0.000251592	1.06477	0.31	0.0905418
XP_023922482.1	bifunctional protein FolD 2-like isoform X2 [Quercus suber]	7.14079e-05	6.46797e-05	7.09205e-05	8.51386e-05	6.78342e-05	7.47338e-05	7.24525e-05	7.0898e-06	9.78545	7.11642e-05	8.50423e-05	7.88203e-05	7.06468e-05	8.41014e-05	9.324e-05	0.000107104	8.64924e-05	1.25548e-05	14.5155	8.45718e-05	1.1884	0.093	0.249025
XP_023928533.1	protein TRIGALACTOSYLDIACYLGLYCEROL 2, chloroplastic-like [Quercus suber]	7.08065e-05	5.15698e-05	1.18748e-06	6.71514e-05	8.24705e-05	7.30219e-05	5.77013e-05	2.94642e-05	51.0633	6.8979e-05	6.61018e-05	1.00114e-06	4.94868e-05	6.0671e-05	6.22624e-05	5.02778e-06	4.07585e-05	2.97816e-05	73.0685	5.50789e-05	0.798488	0.132	-0.324656
XP_023916587.1	LOW QUALITY PROTEIN: 26S proteasome regulatory subunit 4 homolog A-like [Quercus suber]	5.03385e-05	4.08971e-05	4.81305e-05	4.53664e-05	5.72921e-05	3.50279e-05	4.61754e-05	7.71383e-06	16.7055	4.67485e-05	6.03787e-05	7.69551e-05	4.80891e-05	7.26689e-05	7.17757e-05	9.55963e-05	7.09106e-05	1.60094e-05	22.5768	7.22223e-05	1.54491	0.015	0.627526
XP_023921962.1	40S ribosomal protein S20-1-like isoform X2 [Quercus suber]	7.22164e-05	7.30424e-05	7.21749e-05	1.44366e-05	6.34777e-05	7.46563e-05	6.16674e-05	2.34683e-05	38.0563	7.21956e-05	9.94979e-05	8.14932e-05	8.01857e-05	7.73225e-05	7.72154e-05	7.10883e-05	8.11338e-05	9.68566e-06	11.9379	7.87541e-05	1.09084	0.026	0.125443
XP_023912679.1	phosphoglucan, water dikinase, chloroplastic-like, partial [Quercus suber]	0.000116491	0.000130276	0.000141986	0.000135664	5.73879e-05	0.00018339	0.000127532	4.10969e-05	32.2247	0.00013297	0.000165361	0.000176088	0.000135158	0.000205923	0.000132727	0.000182739	0.000166333	2.84038e-05	17.0765	0.000170724	1.28393	0.18	0.360572
XP_023920112.1	4-alpha-glucanotransferase DPE2 isoform X3 [Quercus suber]	7.66964e-05	8.36726e-05	7.62944e-05	6.58401e-05	6.4664e-05	0.000100331	7.79164e-05	1.31235e-05	16.843	7.64954e-05	0.000113106	8.64818e-05	8.31786e-05	9.00579e-05	4.32535e-05	0.000101798	8.63128e-05	2.38146e-05	27.5911	8.82698e-05	1.15392	0.24	0.206547
XP_023916556.1	V-type proton ATPase subunit B2 [Quercus suber]	0.000330463	0.000293417	0.000343651	0.000228292	0.000402907	0.000338504	0.000322872	5.82278e-05	18.0343	0.000334483	0.000337461	0.00040288	0.000309801	0.000433811	0.000430178	0.000433801	0.000391322	5.44055e-05	13.903	0.000416529	1.24529	0.132	0.316481
XP_023922814.1	2-methyl-6-phytyl-1,4-hydroquinone methyltransferase, chloroplastic [Quercus suber]	0.000466443	0.000447209	0.000450136	0.000444401	0.000497413	0.000522196	0.0004713	3.17733e-05	6.74162	0.000458289	0.000549441	0.000281635	0.000407109	0.000477905	0.000299395	0.000337149	0.000392106	0.000105981	27.0288	0.000372129	0.811996	0.24	-0.300456
XP_023922926.1	uncharacterized protein LOC112034343 isoform X1 [Quercus suber]	0.000497834	0.00028589	0.000547129	0.000429709	0.000600278	0.000587251	0.000491349	0.000118515	24.1204	0.000522482	0.000552153	0.000171988	0.000398106	0.000364786	0.000375037	0.00035941	0.000370247	0.000121114	32.7116	0.000369911	0.707989	0.132	-0.498201
XP_023920124.1	succinate--CoA ligase [ADP-forming] subunit beta, mitochondrial [Quercus suber]	0.00030323	0.000272583	0.000258385	0.000343319	0.000409419	0.000327909	0.000319141	5.46327e-05	17.1187	0.00031557	0.00024247	0.000256473	0.000246808	0.000354062	0.00035986	0.000185178	0.000274142	6.88648e-05	25.1201	0.000251641	0.797417	0.24	-0.326594
XP_023913556.1	adenosine kinase 2 [Quercus suber]	0.000240372	0.000333832	0.000306086	0.000356998	0.000424231	0.000473125	0.000355774	8.33391e-05	23.4247	0.000345415	0.000487067	0.000437438	0.000295259	0.000254515	0.000615548	0.000441975	0.000421967	0.000131489	31.1609	0.000439706	1.27298	0.394	0.34821
XP_023916914.1	importin subunit alpha-2-like [Quercus suber]	0.0039811	0.00414678	0.00368438	0.00469432	0.000992121	0.00509822	0.00376615	0.00145113	38.5309	0.00406394	0.0041847	0.00269574	0.0033814	0.0042313	0.00251616	0.00397435	0.00349727	0.000755966	21.6159	0.00367787	0.905001	0.485	-0.144008
XP_023922769.1	uncharacterized protein At3g03773-like isoform X2 [Quercus suber]	5.91993e-05	8.00401e-05	3.72436e-06	8.20856e-05	6.77302e-05	7.62703e-05	6.15083e-05	2.9556e-05	48.0521	7.20002e-05	9.93749e-05	5.78659e-05	8.04346e-05	8.40385e-05	7.53326e-05	0	6.61744e-05	3.50905e-05	53.0272	7.78836e-05	1.08171	0.699	0.113319
XP_023929790.1	40S ribosomal protein S23 [Quercus suber]	7.4607e-05	0.000203985	2.67648e-06	0.000117748	0.000162211	0.00024023	0.000133576	8.7195e-05	65.2775	0.000139979	0.000234933	0.000316842	0.000137282	0.000286812	0.000278377	1.73085e-06	0.00020933	0.000119393	57.036	0.000256655	1.83352	0.24	0.874618
XP_023915142.1	ferritin-4, chloroplastic-like [Quercus suber]	9.55318e-05	4.93956e-05	5.7932e-05	4.13528e-05	6.74874e-05	9.1309e-05	6.71681e-05	2.21584e-05	32.9895	6.27097e-05	0.000112151	5.25657e-05	8.40886e-05	5.79727e-05	4.76812e-05	4.39856e-05	6.64074e-05	2.65377e-05	39.9619	5.52692e-05	0.88135	0.937	-0.182213
XP_023924517.1	monodehydroascorbate reductase 4, peroxisomal [Quercus suber]	0.000100473	0.000110323	0.000160689	0.000128592	0.000157736	0.000149685	0.000134583	2.54308e-05	18.896	0.000139139	0.000113204	9.83356e-05	0.000103106	0.000104163	9.41035e-05	2.4031e-05	8.94904e-05	3.2703e-05	36.5436	0.000100721	0.723888	0.026	-0.466161
XP_023915408.1	glucose-6-phosphate isomerase, cytosolic 1 [Quercus suber]	8.89619e-05	0.000100458	0.00015222	0.000116074	8.93197e-05	0.000113314	0.000110058	2.36291e-05	21.4697	0.000106886	0.000101241	0.000141928	0.000100698	0.00015437	0.000110696	0.000119805	0.000121456	2.21834e-05	18.2645	0.000115251	1.07826	0.31	0.108705
XP_023928793.1	4-hydroxy-3-methylbut-2-enyl diphosphate reductase, chloroplastic [Quercus suber]	8.38745e-05	7.76338e-05	7.85046e-05	5.53494e-05	8.12467e-05	8.0965e-05	7.62623e-05	1.04801e-05	13.7422	7.97348e-05	7.36831e-05	9.49252e-05	8.1724e-05	7.21336e-05	9.09968e-05	7.1075e-05	8.07563e-05	1.02437e-05	12.6847	7.77035e-05	0.974525	0.818	-0.0372289
XP_023919363.1	26S proteasome regulatory subunit 6A homolog [Quercus suber]	0.000124517	0.000116213	0.000142182	0.000146244	0.00015782	0.000132478	0.000136576	1.5186e-05	11.1191	0.00013733	0.000174956	0.00017884	0.000121368	0.000188582	0.000199075	0.00022812	0.000181824	3.52068e-05	19.3632	0.000183711	1.33774	0.041	0.419796
XP_023928771.1	protein DJ-1 homolog D [Quercus suber]	0.000102359	7.1594e-05	1.28835e-05	0.000111101	6.61737e-05	8.32035e-05	7.45525e-05	3.48306e-05	46.7196	7.73987e-05	0.000126563	7.71027e-05	7.01401e-05	7.68376e-05	6.27492e-05	5.22002e-06	6.97687e-05	3.88465e-05	55.679	7.34888e-05	0.949484	0.699	-0.074785
XP_023918270.1	cysteine desulfurase, mitochondrial [Quercus suber]	8.45251e-05	6.02372e-05	0.000104892	8.41623e-05	0.000102083	9.55886e-05	8.85814e-05	1.63512e-05	18.459	9.00569e-05	9.49699e-05	6.6083e-06	6.99184e-05	0.000108071	5.53943e-05	9.65493e-05	7.19185e-05	3.73832e-05	51.98	8.24441e-05	0.915467	0.589	-0.12742
XP_023918660.1	aldehyde dehydrogenase family 2 member C4-like [Quercus suber]	3.51679e-05	5.86496e-05	2.20586e-05	4.09717e-05	9.32925e-05	3.78362e-05	4.79961e-05	2.51203e-05	52.3382	3.9404e-05	3.23167e-05	5.04414e-05	4.44071e-05	3.56218e-05	0.000106013	5.74213e-05	5.43703e-05	2.69403e-05	49.5497	4.74242e-05	1.20354	0.699	0.267284
XP_023915510.1	uncharacterized protein At2g27730, mitochondrial [Quercus suber]	6.25166e-05	4.55232e-05	5.01359e-05	4.59256e-05	7.31995e-05	4.52624e-05	5.37605e-05	1.15684e-05	21.5184	4.80308e-05	5.58239e-05	5.38716e-05	5.67086e-05	8.03732e-05	6.145e-05	6.56632e-05	6.23151e-05	9.82767e-06	15.7709	5.90793e-05	1.23003	0.18	0.298694
XP_023919145.1	histone H2A.1-like [Quercus suber]	0.000298479	0.000315813	4.67527e-06	0.000279284	0.000278322	0.000271371	0.000241324	0.000117073	48.5128	0.000278803	0.000341657	0.000352527	0.000283004	0.000379202	0.00021298	8.44477e-07	0.000261702	0.000140942	53.8556	0.000312331	1.12026	0.485	0.163827
XP_023920411.1	CASP-like protein 1D2 [Quercus suber]	7.27922e-05	7.86675e-05	5.11491e-05	6.00229e-05	7.70419e-05	0.000121724	7.68996e-05	2.44014e-05	31.7315	7.49171e-05	0.000144457	4.93682e-05	5.98622e-05	0.000138879	0.000104856	5.72851e-05	9.24514e-05	4.28227e-05	46.3191	8.23593e-05	1.09934	0.937	0.136637
XP_023922356.1	40S ribosomal protein S28-1-like [Quercus suber]	9.70326e-05	0.000117327	0.000121853	4.33887e-05	0.000117368	0.000119045	0.000102669	3.03744e-05	29.5848	0.000117347	0.000140155	0.000268639	0.000156208	0.000168999	0.000161709	0.000156462	0.000175362	4.66713e-05	26.6142	0.000159086	1.35568	0.002	0.439022
XP_023929173.1	60S ribosomal protein L5 [Quercus suber]	0.000467997	0.000453104	0.000472734	0.000409346	0.000452241	0.000512821	0.000461374	3.37e-05	7.30427	0.00046055	0.000488025	0.000641109	0.000512887	0.000448717	0.000566344	0.000684935	0.000557003	9.16056e-05	16.4462	0.000539615	1.17168	0.065	0.228573
XP_023922101.1	glutathione S-transferase-like [Quercus suber]	0.000180432	0.000231632	0.000212953	0.00018351	0.00038679	0.000442006	0.000272887	0.00011261	41.2662	0.000222293	0.000436117	0.000487109	0.000160449	0.000350212	0.000744466	0.00065147	0.000471637	0.000209695	44.461	0.000461613	2.0766	0.18	1.05422
XP_023927775.1	proteasome subunit alpha type-3 [Quercus suber]	5.27862e-05	5.54222e-05	7.55011e-05	7.98535e-05	7.95188e-05	7.24308e-05	6.92521e-05	1.20776e-05	17.44	7.39659e-05	6.40962e-05	7.09097e-05	6.07067e-05	8.79663e-05	8.60063e-05	9.15379e-05	7.68705e-05	1.32793e-05	17.2749	7.8458e-05	1.06073	0.394	0.0850604
XP_023917021.1	peroxidase P7-like [Quercus suber]	6.2962e-05	1.59559e-05	4.10952e-05	2.57794e-05	4.8648e-05	5.81746e-05	4.21025e-05	1.83705e-05	43.6328	4.48716e-05	2.54178e-05	4.14458e-05	2.71083e-05	5.21685e-05	7.59122e-05	0.00011595	5.63338e-05	3.46017e-05	61.4226	4.68071e-05	1.04313	0.589	0.0609247
XP_023912206.1	proteasome subunit alpha type-5 [Quercus suber]	4.69792e-05	4.12918e-05	5.75991e-05	5.08815e-05	5.74068e-05	5.74761e-05	5.19391e-05	6.80695e-06	13.1056	5.41441e-05	5.32852e-05	2.61421e-06	3.72481e-05	6.76263e-05	5.99123e-05	6.04632e-05	4.68582e-05	2.39917e-05	51.2007	5.65988e-05	1.04534	0.699	0.0639654
XP_023923631.1	translocon-associated protein subunit beta [Quercus suber]	2.72312e-05	3.34832e-05	3.5032e-05	3.3868e-05	2.98702e-05	3.64295e-05	3.26524e-05	3.4417e-06	10.5404	3.36756e-05	3.92612e-05	5.55181e-05	3.51629e-05	3.84554e-05	5.98418e-05	4.07847e-05	4.48374e-05	1.02084e-05	22.7675	4.0023e-05	1.18849	0.004	0.249125
XP_023926844.1	aquaporin PIP2-7-like [Quercus suber]	0.000142095	0.000127769	9.29362e-05	0.000133173	0.00014947	0.000126981	0.000128737	1.95637e-05	15.1966	0.000130471	0.000141215	0.000109099	0.000130455	0.000127431	0.000111711	0.000167377	0.000131215	2.14107e-05	16.3173	0.000128943	0.988288	0.937	-0.0169961
XP_023920021.1	eukaryotic translation initiation factor 3 subunit G-A-like [Quercus suber]	6.26243e-05	5.36881e-05	6.30076e-05	6.0503e-05	6.9633e-05	2.43831e-06	5.19824e-05	2.48051e-05	47.7184	6.15636e-05	7.66697e-05	6.94089e-05	5.60481e-05	6.95691e-05	6.66164e-05	6.52425e-05	6.72591e-05	6.76288e-06	10.055	6.80127e-05	1.10475	0.132	0.143725
XP_023913558.1	nucleoid-associated protein At4g30620, chloroplastic-like [Quercus suber]	6.41038e-05	6.81077e-05	8.89083e-05	5.86978e-05	6.23354e-05	5.47063e-05	6.61432e-05	1.20582e-05	18.2305	6.32196e-05	5.35464e-05	9.48696e-05	9.51163e-05	5.22713e-05	5.35808e-05	4.56639e-05	6.58414e-05	2.27702e-05	34.5835	5.35636e-05	0.847262	0.394	-0.23912
XP_023921642.1	4-diphosphocytidyl-2-C-methyl-D-erythritol kinase, chloroplastic [Quercus suber]	0.000113668	9.81214e-05	0.000118548	0.000100957	0.000124047	6.08207e-05	0.000102694	2.28256e-05	22.2268	0.000107313	7.75667e-05	8.79247e-05	0.000146784	8.04016e-05	8.4823e-05	8.51341e-05	9.37723e-05	2.62317e-05	27.9738	8.49786e-05	0.791879	0.31	-0.336649
XP_023913503.1	peptide methionine sulfoxide reductase B5-like [Quercus suber]	6.41325e-05	6.98812e-05	1.12967e-05	0.000122345	0.00010743	5.38494e-05	7.14891e-05	3.96713e-05	55.4928	6.70068e-05	8.75783e-05	6.01027e-05	9.89184e-05	9.56118e-05	7.30287e-05	3.73924e-05	7.54387e-05	2.36395e-05	31.3361	8.03035e-05	1.19844	0.937	0.261155
XP_023919566.1	internal alternative NAD(P)H-ubiquinone oxidoreductase A1, mitochondrial-like [Quercus suber]	8.4614e-05	6.45306e-05	7.01472e-05	5.66843e-05	8.41332e-05	5.93698e-05	6.99132e-05	1.21121e-05	17.3245	6.73389e-05	8.64642e-05	5.5582e-05	4.91041e-05	6.19852e-05	7.14082e-05	9.14479e-05	6.93319e-05	1.69655e-05	24.47	6.66967e-05	0.990463	1	-0.0138251
XP_023928108.1	chaperone protein ClpB1 [Quercus suber]	2.82118e-05	3.10485e-05	2.64764e-05	2.99724e-05	2.87556e-05	2.69528e-05	2.85696e-05	1.74763e-06	6.11709	2.84837e-05	6.69159e-05	4.2302e-05	2.5982e-05	6.69383e-05	3.20202e-05	1.09544e-05	4.08521e-05	2.26049e-05	55.3335	3.71611e-05	1.30464	0.394	0.383657
XP_023928062.1	uncharacterized protein LOC112039416 [Quercus suber]	9.64518e-05	7.68977e-05	7.24374e-05	8.43274e-05	8.72311e-05	8.86613e-05	8.43345e-05	8.61149e-06	10.2111	8.57793e-05	8.3249e-05	5.29737e-05	7.21988e-05	0.000101601	9.03203e-05	6.73281e-05	7.79451e-05	1.73792e-05	22.2967	7.77239e-05	0.906092	0.485	-0.142271
XP_023921022.1	phosphoenolpyruvate carboxylase 2-like [Quercus suber]	0.000102337	0.000100699	0.000113568	0.000111577	0.000124035	9.44771e-05	0.000107782	1.06665e-05	9.89636	0.000106957	0.000100739	8.65377e-05	0.0001067	0.000145864	9.04556e-05	0.000167622	0.00011632	3.28513e-05	28.2422	0.00010372	0.969734	0.937	-0.0443386
XP_023913393.1	50S ribosomal protein L24, chloroplastic [Quercus suber]	7.75486e-05	9.03236e-05	0.000103233	6.99786e-05	7.58305e-05	6.75139e-05	8.07381e-05	1.35855e-05	16.8266	7.66895e-05	5.39531e-05	6.22393e-05	0.000108421	3.70777e-05	4.47749e-05	4.98717e-05	5.93895e-05	2.54704e-05	42.887	5.19124e-05	0.676917	0.065	-0.56295
XP_023921546.1	diaminopimelate epimerase, chloroplastic [Quercus suber]	8.83197e-05	9.96937e-05	8.68336e-05	3.85317e-05	9.80018e-05	8.81822e-05	8.32604e-05	2.25859e-05	27.1268	8.8251e-05	8.6332e-05	0.000115379	9.9961e-05	9.09748e-05	0.000121932	0.000140757	0.000109222	2.06715e-05	18.926	0.00010767	1.22004	0.093	0.28693
XP_023921535.1	ras-related protein RABE1c-like [Quercus suber]	7.63441e-05	9.15328e-05	0.00010353	8.8813e-05	0.000133845	9.54046e-05	9.82449e-05	1.95807e-05	19.9305	9.34687e-05	0.000112938	0.000110516	0.000104189	0.000116362	0.000136211	0.000108613	0.000114805	1.12566e-05	9.80498	0.000111727	1.19534	0.041	0.257423
XP_023913811.1	protein-ribulosamine 3-kinase, chloroplastic [Quercus suber]	7.82621e-05	8.96775e-05	9.90998e-05	8.02929e-05	0.000103907	7.337e-05	8.74349e-05	1.22099e-05	13.9645	8.49852e-05	6.49759e-05	6.86332e-05	0.000100107	6.29934e-05	5.69126e-05	7.00006e-05	7.06038e-05	1.51772e-05	21.4963	6.68046e-05	0.786073	0.041	-0.347266
XP_023929261.1	ABC transporter I family member 6, chloroplastic-like [Quercus suber]	6.505e-05	6.36416e-05	0.000116345	7.68186e-05	7.39791e-05	6.26479e-05	7.64136e-05	2.04075e-05	26.7066	6.95146e-05	6.49634e-05	4.22536e-05	8.04418e-05	5.66091e-05	5.20539e-05	1.61074e-05	5.20715e-05	2.18242e-05	41.912	5.43315e-05	0.781585	0.093	-0.355526
XP_023917086.1	11-beta-hydroxysteroid dehydrogenase 1B-like [Quercus suber]	7.53255e-05	4.31559e-05	5.08839e-05	6.7147e-05	6.94572e-05	1.61425e-06	5.12639e-05	2.71779e-05	53.0157	5.90154e-05	5.94436e-05	5.27922e-05	3.52727e-05	6.66408e-05	6.1021e-05	1.01878e-05	4.75597e-05	2.12675e-05	44.7175	5.61179e-05	0.950901	0.589	-0.0726322
XP_023929062.1	uncharacterized protein LOC112040400 [Quercus suber]	7.37018e-05	9.88735e-05	0.000125987	9.59714e-05	8.11914e-05	6.43728e-05	9.00163e-05	2.19519e-05	24.3866	8.85814e-05	5.02205e-05	8.84062e-05	7.88572e-05	5.20404e-05	7.00027e-05	8.11636e-05	7.01151e-05	1.58465e-05	22.6007	7.443e-05	0.840243	0.132	-0.251121
XP_023920661.1	60S ribosomal protein L7-4-like [Quercus suber]	5.17027e-05	6.25314e-05	6.70574e-05	4.80718e-05	5.06528e-05	2.69458e-05	5.11603e-05	1.39889e-05	27.3434	5.11777e-05	1.23493e-05	4.22654e-05	5.61095e-05	6.19088e-05	7.36407e-05	6.98751e-05	5.26915e-05	2.26583e-05	43.0017	5.90091e-05	1.15302	0.699	0.205422
XP_023926855.1	4-hydroxy-3-methylbut-2-en-1-yl diphosphate synthase (ferredoxin), chloroplastic [Quercus suber]	0.000211076	0.000171791	0.000309494	0.000248254	0.000229961	0.000242196	0.000235462	4.5538e-05	19.3399	0.000236079	0.000201458	0.000245868	0.000237499	0.000260317	0.000273506	2.74912e-05	0.00020769	9.16055e-05	44.1069	0.000241683	1.02374	1	0.0338516
XP_023913265.1	translation initiation factor IF-2, chloroplastic [Quercus suber]	2.86193e-05	2.70028e-05	5.20598e-05	1.75414e-06	2.95943e-05	2.56585e-05	2.74481e-05	1.59706e-05	58.1845	2.7811e-05	3.04678e-05	4.17196e-05	1.90326e-05	3.90238e-05	2.77667e-05	4.53963e-05	3.39011e-05	9.89953e-06	29.2012	3.47458e-05	1.24935	0.394	0.321181
XP_023929707.1	60S ribosomal protein L28-2-like [Quercus suber]	0.000100856	0.00010702	0.000144727	0.00010763	0.00010961	0.000164278	0.000122353	2.58251e-05	21.107	0.00010862	0.000143563	0.000168023	0.000187773	0.000144983	0.00021911	0.000182279	0.000174289	2.86242e-05	16.4235	0.000175151	1.61251	0.015	0.689311
XP_023922909.1	magnesium-chelatase subunit ChlH, chloroplastic-like [Quercus suber]	2.42058e-05	1.87896e-05	2.32777e-05	2.25602e-05	1.93891e-05	1.93831e-05	2.12676e-05	2.34798e-06	11.0402	2.09747e-05	2.09966e-05	1.33113e-05	2.24518e-05	2.14229e-06	1.19848e-05	2.19485e-05	1.54726e-05	7.94599e-06	51.3554	1.7154e-05	0.817841	0.18	-0.290108
XP_023913557.1	translation initiation factor IF3-4, chloroplastic-like [Quercus suber]	0.000133456	0.000111742	0.000141855	0.000107295	0.000124352	0.000118296	0.000122833	1.31301e-05	10.6894	0.000121324	8.14764e-05	0.000134391	0.000151987	0.000129789	6.41172e-05	9.63064e-05	0.000109678	3.42203e-05	31.2008	0.000113048	0.931782	0.699	-0.101936
XP_023918128.1	thaumatin-like protein 1 [Quercus suber]	0.000110274	1.84775e-05	6.76198e-05	5.61874e-05	4.29634e-05	0.00015848	7.56671e-05	5.06756e-05	66.9718	6.19036e-05	5.73865e-05	4.82218e-05	4.77928e-05	0.000110797	0.000190912	8.63917e-05	9.02503e-05	5.51704e-05	61.1304	7.18891e-05	1.16131	0.589	0.215749
XP_023915535.1	cell division protein FtsZ homolog 2-2, chloroplastic-like isoform X2 [Quercus suber]	0.000155933	0.000153341	0.000112644	0.000153237	0.000112565	0.000149723	0.000139574	2.09832e-05	15.0338	0.00015148	0.000186109	0.00016283	0.000214203	0.000149442	8.08575e-05	1.08852e-05	0.000134054	7.50984e-05	56.0208	0.000156136	1.03074	0.818	0.0436779
XP_023928382.1	aspartic proteinase A1-like [Quercus suber]	3.83203e-05	4.19255e-05	2.60274e-05	3.50529e-05	3.94709e-05	3.66107e-05	3.62346e-05	5.53057e-06	15.2632	3.74655e-05	3.15532e-05	2.76348e-05	5.48925e-06	4.37853e-05	3.0435e-05	2.71073e-05	2.76675e-05	1.24477e-05	44.9905	2.90349e-05	0.774977	0.24	-0.367774
XP_023922285.1	2-methylene-furan-3-one reductase-like [Quercus suber]	0.000163141	0.000128381	0.000176322	0.000184086	0.000158684	9.76772e-05	0.000151382	3.25466e-05	21.4997	0.000160912	0.000163402	0.000237368	6.68049e-05	0.000124856	0.00021411	0.000342352	0.000191482	9.6074e-05	50.1739	0.000188756	1.17304	0.485	0.230246
XP_023928320.1	uncharacterized methyltransferase At1g78140, chloroplastic-like [Quercus suber]	0.000109854	0.000106666	1.30222e-05	0.000126439	0.000176044	0.000127993	0.000110003	5.36128e-05	48.7375	0.000118146	0.000113483	9.51359e-05	0.000171602	0.000100582	7.60427e-05	7.32265e-06	9.4028e-05	5.34447e-05	56.8391	9.7859e-05	0.828286	0.31	-0.2718
XP_023927819.1	universal stress protein PHOS34-like [Quercus suber]	5.73353e-05	0.000115378	5.6384e-05	2.4263e-05	0.00012635	4.20829e-05	7.02989e-05	4.1112e-05	58.4817	5.68596e-05	0.000108217	2.58601e-06	5.79843e-05	8.42048e-05	6.51239e-05	0.000147514	7.76051e-05	4.90643e-05	63.2231	7.46643e-05	1.31313	0.589	0.393014
XP_023922118.1	translocase of chloroplast 159, chloroplastic [Quercus suber]	2.25873e-05	2.5148e-05	2.09851e-05	1.81016e-05	2.06906e-05	2.05988e-05	2.13519e-05	2.35116e-06	11.0115	2.08378e-05	2.3999e-05	2.03601e-05	2.14426e-05	2.67814e-05	2.37644e-05	3.25329e-05	2.48134e-05	4.39139e-06	17.6977	2.38817e-05	1.14607	0.18	0.196698
XP_023912356.1	60S ribosomal protein L21-1 [Quercus suber]	9.67568e-05	0.000143302	0.000151545	9.36324e-05	0.000143554	0.000193242	0.000137005	3.73033e-05	27.2276	0.000143428	0.000136394	9.86826e-05	0.000134589	0.000157927	0.000192472	0.000200615	0.000153446	3.85055e-05	25.0938	0.00014716	1.02602	0.589	0.037062
XP_023920625.1	flowering locus K homology domain isoform X1 [Quercus suber]	2.56848e-05	3.81375e-05	3.3772e-05	3.77022e-05	3.04538e-05	4.35837e-05	3.4889e-05	6.31982e-06	18.1141	3.57371e-05	5.15769e-05	5.755e-05	1.79656e-05	6.20646e-05	4.9359e-05	7.86106e-05	5.28545e-05	2.00067e-05	37.8524	5.45635e-05	1.5268	0.065	0.610513
XP_023926856.1	protein disulfide isomerase-like 1-4 [Quercus suber]	7.83284e-05	9.19522e-05	6.20446e-05	9.63982e-05	9.05943e-05	7.60265e-05	8.25574e-05	1.28509e-05	15.5661	8.44614e-05	0.000104726	0.000108119	8.84022e-05	0.000102572	0.000115442	0.000106802	0.000104344	8.95403e-06	8.58127	0.000105764	1.25222	0.015	0.324485
XP_023922013.1	fructokinase-2 [Quercus suber]	7.67734e-05	4.63256e-05	6.45209e-05	6.05579e-05	8.09763e-05	8.0991e-05	6.83575e-05	1.37886e-05	20.1712	7.06472e-05	5.67272e-05	5.26974e-05	6.793e-05	9.76312e-05	0.000134766	8.62355e-05	8.26645e-05	3.07869e-05	37.2432	7.70827e-05	1.09109	0.485	0.125776
XP_023928212.1	endochitinase 2-like isoform X3 [Quercus suber]	5.57095e-05	4.28421e-05	8.29412e-05	7.88525e-05	0.000166814	0.000304414	0.000121929	9.93287e-05	81.4644	8.08969e-05	0.00011469	6.618e-05	5.18137e-05	0.00012505	0.000177	0.000300296	0.000139172	9.07193e-05	65.1852	0.00011987	1.48176	0.699	0.567316
XP_023924602.1	ATP synthase subunit gamma, mitochondrial-like [Quercus suber]	1.41398e-05	2.49973e-05	4.18858e-05	3.78665e-05	6.36189e-05	3.92379e-05	3.69577e-05	1.67621e-05	45.3548	3.85522e-05	3.58844e-05	2.95995e-05	3.11551e-05	3.26698e-05	4.94095e-05	3.98002e-05	3.64198e-05	7.33134e-06	20.1301	3.42771e-05	0.889109	0.937	-0.169567
XP_023912728.1	importin subunit alpha-1a-like isoform X2 [Quercus suber]	5.0629e-05	2.01383e-05	1.6729e-06	3.22491e-05	4.81928e-05	4.19912e-05	3.24789e-05	1.88053e-05	57.9	3.71202e-05	5.09814e-05	4.89158e-05	4.15366e-05	5.22092e-05	3.58276e-05	0	3.82451e-05	1.97507e-05	51.6423	4.52262e-05	1.21837	0.485	0.284955
XP_023928756.1	protein disulfide isomerase pTAC5, chloroplastic [Quercus suber]	9.47084e-05	0.000122049	0.000111357	0.000104891	0.000121364	9.73117e-05	0.000108613	1.17093e-05	10.7807	0.000108124	9.10054e-05	5.89934e-05	0.00014043	9.5346e-05	7.08644e-05	5.25728e-05	8.48686e-05	3.20722e-05	37.7904	8.09349e-05	0.748537	0.093	-0.417854
XP_023913506.1	soluble inorganic pyrophosphatase 6, chloroplastic [Quercus suber]	8.75732e-05	0.000108531	0.000137047	0.000104903	0.000114662	8.91298e-05	0.000106974	1.82485e-05	17.0588	0.000106717	8.99763e-05	9.06812e-05	0.000115824	0.000153878	0.000100989	9.92472e-05	0.000108433	2.41473e-05	22.2694	0.000100118	0.938165	0.937	-0.0920868
XP_023924441.1	uncharacterized protein LOC112035835 [Quercus suber]	8.39945e-05	0.000108268	0.000186988	0.000131933	0.000156295	0.000133211	0.000133448	3.59735e-05	26.9569	0.000132572	9.9935e-05	0.000115121	0.000142726	0.000108945	0.000105552	8.43659e-05	0.000109441	1.93632e-05	17.6928	0.000107249	0.808984	0.31	-0.305817
XP_023914960.1	glyoxysomal fatty acid beta-oxidation multifunctional protein MFP-a [Quercus suber]	5.39773e-05	5.00234e-05	5.76477e-05	6.69359e-05	6.29344e-05	4.99032e-05	5.69036e-05	6.96388e-06	12.238	5.58125e-05	8.06245e-05	5.90165e-05	5.45204e-05	7.5464e-05	6.5785e-05	7.79201e-05	6.88884e-05	1.07338e-05	15.5814	7.06245e-05	1.26539	0.065	0.33958
XP_023916814.1	uncharacterized protein At2g34460, chloroplastic [Quercus suber]	8.07007e-05	8.17696e-05	0.000132051	0.000126727	0.000117171	0.000102691	0.000106852	2.22118e-05	20.7875	0.000109931	0.000107179	8.84693e-05	8.13402e-05	0.000104876	0.000134037	0.000128736	0.00010744	2.10176e-05	19.5622	0.000106028	0.96449	0.818	-0.0521621
XP_023924969.1	40S ribosomal protein S11-2 [Quercus suber]	4.71692e-05	6.12072e-05	4.92211e-05	4.21027e-05	5.06426e-05	5.56818e-05	5.10041e-05	6.68184e-06	13.1006	4.99318e-05	5.31972e-05	4.26636e-05	4.82848e-05	7.06056e-05	1.484e-05	6.24374e-05	4.86714e-05	1.93489e-05	39.7541	5.0741e-05	1.01621	0.937	0.0231922
XP_023912119.1	actin-depolymerizing factor 1-like [Quercus suber]	8.93517e-05	7.13352e-05	8.78653e-05	7.16213e-05	8.48952e-05	7.93635e-05	8.07387e-05	7.94596e-06	9.84157	8.21293e-05	8.42059e-05	9.59072e-05	7.76983e-05	0.000104816	7.48182e-05	0.000101763	8.9868e-05	1.27126e-05	14.1459	9.00565e-05	1.09652	0.31	0.132933
XP_023923259.1	29 kDa ribonucleoprotein A, chloroplastic [Quercus suber]	0.000107525	0.000131427	0.000157917	0.000124697	0.000139343	0.000125417	0.000131054	1.683e-05	12.842	0.000128422	8.60033e-05	0.000121387	0.000152396	9.04161e-06	9.2883e-05	8.78413e-05	9.15921e-05	4.78465e-05	52.2387	9.03621e-05	0.703634	0.065	-0.507103
XP_023920648.1	60S ribosomal protein L7-4 [Quercus suber]	0.000175389	0.000213253	0.000239325	0.00022798	0.000237298	0.000237323	0.000221761	2.47123e-05	11.1437	0.000232639	0.000189574	0.000312516	0.000281894	0.00023228	0.000284564	0.00028203	0.00026381	4.46478e-05	16.9242	0.000281962	1.21202	0.132	0.277411
XP_023917416.1	isoaspartyl peptidase/L-asparaginase 1 [Quercus suber]	4.48236e-05	3.03531e-05	3.39974e-05	2.20329e-05	3.25657e-05	4.16219e-05	3.42324e-05	8.16685e-06	23.8571	3.32816e-05	1.0193e-06	3.6632e-05	3.45668e-05	3.586e-05	2.88615e-06	6.11414e-06	1.95131e-05	1.78039e-05	91.2411	2.03405e-05	0.611163	0.394	-0.710372
XP_023928449.1	probable phosphoribosylformylglycinamidine synthase, chloroplastic/mitochondrial [Quercus suber]	7.15918e-05	7.52164e-05	8.05444e-05	8.65136e-05	8.22569e-05	9.13178e-05	8.12402e-05	7.21475e-06	8.88077	8.14006e-05	7.34862e-05	5.70548e-05	0.000101414	0.00011766	9.46164e-05	9.93303e-05	9.05936e-05	2.17241e-05	23.9798	9.69734e-05	1.19131	0.31	0.252549
XP_023924623.1	beta-glucosidase-like SFR2, chloroplastic isoform X2 [Quercus suber]	2.96927e-05	6.26742e-05	6.20724e-05	5.72264e-05	8.54881e-05	5.32691e-05	5.84038e-05	1.79852e-05	30.7945	5.96494e-05	4.15799e-05	5.70377e-05	4.57781e-05	4.42912e-05	4.74494e-05	5.32192e-05	4.82259e-05	5.81078e-06	12.0491	4.66137e-05	0.781462	0.093	-0.355752
XP_023914848.1	stem-specific protein TSJT1 [Quercus suber]	0.000239595	0.000196764	0.00014764	1.16159e-05	0.000191342	0.000229432	0.000169398	8.3822e-05	49.4823	0.000194053	0.000332437	0.000214476	1.64576e-05	1.77099e-05	0.000230169	0.000316777	0.000188004	0.00014025	74.5993	0.000222323	1.14568	0.485	0.196206
XP_023913184.1	chloroplast envelope quinone oxidoreductase homolog [Quercus suber]	7.41792e-05	9.03456e-05	7.41254e-05	8.20151e-05	8.50817e-05	6.55573e-05	7.85507e-05	8.95879e-06	11.4051	7.80972e-05	0.000101219	7.16162e-05	8.73965e-05	0.00010868	8.94121e-05	6.75849e-05	8.76515e-05	1.60576e-05	18.3199	8.84043e-05	1.13198	0.394	0.178847
XP_023918587.1	dihydrolipoyllysine-residue acetyltransferase component 2 of pyruvate dehydrogenase complex, mitochondrial-like [Quercus suber]	8.75652e-05	7.93754e-05	9.41842e-05	0.00011192	0.000107377	0.000126755	0.000101196	1.74216e-05	17.2156	0.000100781	0.000148198	8.71929e-05	0.000103698	0.00012687	0.00012828	5.14358e-05	0.000107613	3.47371e-05	32.2798	0.000115284	1.14391	0.589	0.193977
XP_023920806.1	50S ribosomal protein L27, chloroplastic-like [Quercus suber]	2.49373e-05	8.39722e-05	6.83752e-05	3.39829e-05	4.09313e-05	0.000109299	6.02497e-05	3.26949e-05	54.2656	5.46532e-05	5.42662e-05	0.000149676	3.57138e-05	1.06209e-05	0.000131067	0	6.35574e-05	6.27335e-05	98.7036	4.499e-05	0.82319	0.937	-0.280702
XP_023912557.1	uroporphyrinogen decarboxylase [Quercus suber]	0.000106014	8.24684e-05	0.000163389	4.34307e-06	9.59064e-05	9.31747e-05	9.08826e-05	5.114e-05	56.2704	9.45405e-05	7.17581e-05	7.83719e-05	0.000122463	7.1587e-05	6.582e-06	6.91927e-05	6.99925e-05	3.70151e-05	52.8843	7.16725e-05	0.758115	0.24	-0.399512
XP_023917245.1	60S ribosomal protein L18-2-like [Quercus suber]	4.08128e-06	3.69877e-05	7.24703e-05	2.17686e-05	7.39982e-06	5.52168e-05	3.29874e-05	2.71485e-05	82.2995	2.93782e-05	5.03133e-05	0.000114304	2.35503e-05	6.32219e-05	5.4784e-06	8.71202e-05	5.73313e-05	4.01175e-05	69.9749	5.67676e-05	1.93231	0.31	0.950323
XP_023928336.1	peroxiredoxin-2E-2, chloroplastic-like [Quercus suber]	5.71888e-05	8.95593e-05	0.000135149	9.03209e-05	7.12789e-05	8.74717e-05	8.84948e-05	2.63006e-05	29.7199	8.85155e-05	2.42885e-05	6.92042e-05	5.62656e-05	0.000137325	0.000124505	4.11896e-06	6.92844e-05	5.31402e-05	76.6986	6.27349e-05	0.708745	0.394	-0.496662
XP_023924759.1	probable 3-hydroxyisobutyrate dehydrogenase-like 1, mitochondrial [Quercus suber]	5.96497e-05	7.23253e-05	6.27984e-05	8.05571e-05	7.37547e-05	5.98722e-05	6.81596e-05	8.62783e-06	12.6583	6.75618e-05	5.19005e-05	4.7488e-05	2.09739e-05	6.1798e-05	8.11141e-05	7.92584e-05	5.70888e-05	2.24244e-05	39.2798	5.68493e-05	0.841441	0.485	-0.249067
XP_023914345.1	protein EXORDIUM-like 2 [Quercus suber]	4.07185e-06	5.98333e-05	6.37044e-05	4.55396e-05	6.4307e-05	6.74995e-05	5.08259e-05	2.41687e-05	47.5519	6.17689e-05	3.43739e-05	5.45953e-05	5.0034e-05	0.000114827	5.68566e-05	5.09653e-05	6.02753e-05	2.7865e-05	46.2295	5.27803e-05	0.85448	0.699	-0.226881
XP_023912524.1	NADPH-dependent aldo-keto reductase, chloroplastic-like [Quercus suber]	4.96943e-05	4.32069e-05	4.96633e-05	4.64657e-05	6.81496e-05	4.63123e-05	5.0582e-05	8.94226e-06	17.6787	4.80645e-05	6.10884e-05	7.74108e-05	5.05733e-05	7.98547e-05	9.2141e-05	0.000111074	7.86903e-05	2.16009e-05	27.4506	7.86328e-05	1.63598	0.009	0.710159
XP_023915905.1	40S ribosomal protein S15-4 [Quercus suber]	1.78943e-05	8.44183e-06	5.19135e-05	7.86218e-05	0.000111931	0.000135381	6.7364e-05	5.0788e-05	75.3934	6.52677e-05	7.32582e-05	4.75256e-06	0.000118946	0.000112515	7.04204e-06	3.35946e-07	5.28084e-05	5.57039e-05	105.483	4.01501e-05	0.615161	0.485	-0.700965
XP_023912041.1	MICOS complex subunit MIC60 [Quercus suber]	3.95273e-06	2.70908e-05	2.7963e-05	8.38073e-06	2.89187e-05	2.55958e-05	2.03169e-05	1.11037e-05	54.6525	2.63433e-05	2.92716e-05	3.33191e-05	2.41871e-05	3.5462e-05	3.59561e-05	3.17164e-05	3.16521e-05	4.40944e-06	13.931	3.25178e-05	1.23439	0.026	0.303794
XP_023928808.1	aspartate--tRNA ligase, chloroplastic/mitochondrial [Quercus suber]	6.62262e-05	4.82348e-05	4.91405e-05	4.72397e-05	4.66726e-05	3.20625e-05	4.82627e-05	1.0858e-05	22.4976	4.77372e-05	4.54335e-05	2.53422e-05	4.7156e-05	3.94179e-05	3.81876e-05	3.3358e-05	3.81492e-05	8.03455e-06	21.0608	3.88028e-05	0.812841	0.065	-0.298955
XP_023929206.1	topless-related protein 3-like isoform X3 [Quercus suber]	2.66031e-06	9.12567e-06	1.7177e-06	8.98682e-06	8.20994e-06	6.88917e-06	6.26493e-06	3.26912e-06	52.1813	7.54955e-06	1.52352e-06	1.44276e-06	7.37409e-06	8.97245e-06	9.11669e-06	3.92891e-06	5.39307e-06	3.55876e-06	65.9877	5.6515e-06	0.748588	0.589	-0.417757
XP_023872838.1	chloroplast stem-loop binding protein of 41 kDa a, chloroplastic [Quercus suber]	0.00899187	0.00821257	0.00892649	0.00721963	0.00840533	0.00754798	0.00821731	0.000718559	8.74445	0.00830895	0.00691942	0.00584263	0.00812832	0.00613724	0.00522749	0.00588039	0.00635592	0.00102662	16.1521	0.00600882	0.723174	0.009	-0.467585
XP_023872878.1	glyceraldehyde-3-phosphate dehydrogenase, cytosolic isoform X2 [Quercus suber]	0.00218866	0.00177886	0.00184166	0.00208853	0.00169297	0.00211635	0.00195117	0.000205379	10.5259	0.0019651	0.00232067	0.00177605	0.00180303	0.00214093	0.00224407	0.00245875	0.00212392	0.000279115	13.1415	0.0021925	1.11572	0.24	0.157974
XP_023870341.1	UTP--glucose-1-phosphate uridylyltransferase [Quercus suber]	0.00236902	0.00201432	0.00196566	0.00224166	0.00207457	0.00154035	0.00203426	0.00028487	14.0036	0.00204444	0.00217662	0.00160863	0.00149764	0.00221352	0.00191103	0.00197429	0.00189696	0.000292298	15.4088	0.00194266	0.950217	0.394	-0.0736718
XP_023872207.1	glycerophosphodiester phosphodiesterase GDPDL3-like [Quercus suber]	0.000755913	0.000579728	0.000630281	0.00049673	0.000685231	0.000688895	0.000639463	9.17869e-05	14.3537	0.000657756	0.000744531	0.00082157	0.000510649	0.000761896	0.00083056	0.00112034	0.000798258	0.000196087	24.5644	0.000791733	1.20369	0.065	0.267462
XP_023871616.1	peroxiredoxin Q, chloroplastic [Quercus suber]	0.00081733	0.000813688	0.000791588	0.000588414	0.000682872	0.000612903	0.000717799	0.00010345	14.4121	0.00073723	0.000640485	0.000725963	0.000805176	0.000604229	0.000813649	0.000830517	0.00073667	9.6263e-05	13.0673	0.000765569	1.03844	0.818	0.0544177
XP_023870756.1	ACT domain-containing protein ACR11 [Quercus suber]	0.00405284	0.00424109	0.00510314	0.00331703	0.00371715	0.00335707	0.00396472	0.00066786	16.8451	0.00388499	0.0019642	0.0031594	0.00410794	0.00254787	0.00304914	0.00270462	0.00292219	0.00071883	24.599	0.00287688	0.740511	0.026	-0.433407
XP_023872562.1	chlorophyll a-b binding protein 6A, chloroplastic [Quercus suber]	0.00226403	0.00251907	0.0027817	0.0011464	0.00232977	0.00198447	0.00217091	0.000567902	26.1596	0.0022969	0.0021961	0.00216058	0.00239867	0.00224123	0.00296339	0.00332749	0.00254791	0.000483839	18.9897	0.00231995	1.01003	0.589	0.0144044
XP_023872131.1	60S acidic ribosomal protein P0 [Quercus suber]	0.000829236	0.000808733	0.000906631	0.000884435	0.000746962	0.000874821	0.000841803	5.89181e-05	6.99904	0.000852028	0.000956143	0.0011602	0.000929921	0.000991382	0.00107779	0.000989303	0.00101746	8.592e-05	8.44458	0.000990343	1.16234	0.002	0.217026
XP_023872509.1	superoxide dismutase [Mn], mitochondrial-like [Quercus suber]	0.00042173	0.000415227	0.000567064	0.000343119	0.000456556	0.000520633	0.000454055	8.00864e-05	17.638	0.000439143	0.000609098	0.000386901	0.000558706	0.000698197	0.000533556	0.000428868	0.000535888	0.000114787	21.42	0.000546131	1.24363	0.24	0.314556
XP_023872097.1	thiosulfate/3-mercaptopyruvate sulfurtransferase 1, mitochondrial [Quercus suber]	0.000120539	0.000119939	0.000161616	0.000129303	0.000167309	0.000135905	0.000139102	2.0594e-05	14.805	0.000132604	0.000183075	0.000155	0.000169338	0.000158787	0.000141181	0.000220835	0.00017137	2.80198e-05	16.3505	0.000164063	1.23724	0.065	0.307128
XP_023872095.1	thioredoxin F-type, chloroplastic-like isoform X2 [Quercus suber]	0.000140162	0.000151257	0.000153189	0.000138447	0.000134859	0.00012169	0.000139934	1.15306e-05	8.24	0.000139305	0.000163543	0.000139627	0.000147067	0.000140875	8.96445e-05	8.83758e-05	0.000128189	3.15239e-05	24.5918	0.000140251	1.00679	0.937	0.00976026
XP_023872086.1	60S ribosomal protein L9 [Quercus suber]	0.000234458	0.000205982	0.000240661	0.000212243	0.000265965	0.000270969	0.00023838	2.67446e-05	11.2193	0.000237559	0.000222509	0.00027795	0.000249922	0.000265261	0.000242906	0.000275522	0.000255678	2.13452e-05	8.34847	0.000257592	1.08432	0.24	0.116797
XP_023872497.1	alpha-galactosidase 3 [Quercus suber]	0.000289457	0.000263498	0.000274053	0.00023311	0.000276629	0.000278615	0.000269227	1.95589e-05	7.26484	0.000275341	0.000227511	0.000265931	0.000253016	0.000289821	0.000374252	0.000379104	0.000298273	6.3999e-05	21.4566	0.000277876	1.00921	0.699	0.0132202
XP_023870558.1	galactokinase [Quercus suber]	0.000955581	0.000835874	0.000524108	0.00101062	0.000876234	0.000865758	0.000844696	0.000169776	20.099	0.000870996	0.0010776	0.000729821	0.0008563	0.00107494	0.000571604	0.00031137	0.000770273	0.000298788	38.7899	0.000793061	0.910522	0.818	-0.135235
XP_023871989.1	uncharacterized protein LOC111984596 [Quercus suber]	0.000160086	0.000124095	0.000193644	0.000131222	0.000179022	0.000136688	0.000154126	2.8098e-05	18.2305	0.000148387	0.000112118	0.000155366	0.000165249	0.000141133	0.000123058	0.000135023	0.000138658	1.97653e-05	14.2547	0.000138078	0.930525	0.394	-0.103883
XP_023870455.1	uncharacterized protein LOC111983038 isoform X2 [Quercus suber]	0.000201612	0.000236812	0.000227999	0.000233986	0.00021903	0.000237021	0.000226077	1.37801e-05	6.0953	0.000230992	0.000199546	0.000244909	0.000194825	0.00019217	0.000231864	0.00035939	0.000237117	6.36543e-05	26.8451	0.000215705	0.933819	0.699	-0.0987856
XP_023872156.1	uncharacterized protein LOC111984773 isoform X2 [Quercus suber]	2.6427e-05	3.16327e-05	3.29619e-06	3.21203e-05	4.33175e-05	3.11368e-05	2.79884e-05	1.33221e-05	47.5986	3.13847e-05	2.74306e-05	3.76767e-05	4.0378e-05	3.25774e-05	3.21912e-05	3.11818e-05	3.35726e-05	4.67965e-06	13.9389	3.23843e-05	1.03185	0.31	0.0452312
XP_023872449.1	peptidyl-prolyl cis-trans isomerase FKBP19, chloroplastic isoform X1 [Quercus suber]	7.4319e-05	6.88253e-05	2.80388e-06	8.438e-05	9.49617e-05	8.09591e-05	6.77082e-05	3.30267e-05	48.778	7.7639e-05	5.8978e-05	5.68533e-05	0.000100305	6.51176e-05	7.23338e-05	1.76745e-06	5.92258e-05	3.22527e-05	54.4571	6.20478e-05	0.799183	0.31	-0.323403
XP_023871941.1	serine carboxypeptidase-like 18 [Quercus suber]	0.000239821	0.000212991	0.000312295	0.000286295	0.000283827	0.000310775	0.000274334	3.98905e-05	14.5408	0.000285061	0.000303559	0.000178896	0.000475175	0.000380094	0.000135008	0.000324219	0.000299492	0.000126164	42.1262	0.000313889	1.10113	0.589	0.138985
XP_023871618.1	peroxiredoxin Q, chloroplastic-like isoform X2 [Quercus suber]	0.000167512	0.000142965	0.000209833	0.000128263	0.000171926	0.000194553	0.000169175	3.05555e-05	18.0614	0.000169719	0.000158209	0.000222585	0.000188241	0.000195674	7.27914e-05	0.000133995	0.000161916	5.33852e-05	32.9709	0.000173225	1.02066	1	0.0294984
XP_023872377.1	28 kDa ribonucleoprotein, chloroplastic isoform X4 [Quercus suber]	0.000299825	0.000298162	0.000286351	0.000297847	0.000368088	0.00028653	0.000306134	3.09388e-05	10.1063	0.000298005	0.000216809	0.000177251	0.000354215	0.000204357	8.6572e-05	0.000175251	0.000202409	8.72294e-05	43.0956	0.000190804	0.640272	0.041	-0.643244
XP_023872468.1	40S ribosomal protein S26-1 [Quercus suber]	7.70758e-06	5.87801e-05	9.57206e-05	3.29744e-05	5.47698e-05	8.58582e-05	5.59685e-05	3.26827e-05	58.3949	5.6775e-05	4.95188e-05	0.000215218	3.10791e-05	0.000127538	0.000167841	0.000143887	0.000122514	7.04545e-05	57.5075	0.000135713	2.39036	0.18	1.25723
XP_023872025.1	50S ribosomal protein L21, chloroplastic [Quercus suber]	0.000338462	0.000311724	0.000335285	0.000252995	0.000358666	0.000308267	0.000317566	3.66874e-05	11.5527	0.000323504	0.000288443	0.000262761	0.000407512	0.000235306	0.000259565	0.000257061	0.000285108	6.23097e-05	21.8548	0.000261163	0.807294	0.24	-0.308835
XP_023870454.1	uncharacterized protein LOC111983038 isoform X1 [Quercus suber]	0.00010684	4.07884e-05	6.0355e-05	4.89666e-05	6.07698e-05	7.51176e-05	6.54729e-05	2.33853e-05	35.7175	6.05624e-05	8.90684e-05	5.52871e-05	7.45804e-05	4.89825e-05	0.000201153	0.000284439	0.000125585	9.55926e-05	76.1178	8.18244e-05	1.35108	0.31	0.434108
XP_023872470.1	S-adenosylmethionine carrier 1, chloroplastic/mitochondrial [Quercus suber]	0.000138756	0.000106447	0.000128587	0.000148139	0.000198472	0.00015134	0.00014529	3.06709e-05	21.1101	0.000143447	0.000143124	0.000107311	0.000148914	0.000137095	7.83161e-05	9.57328e-05	0.000118415	2.8759e-05	24.2865	0.000122203	0.851898	0.24	-0.231247
XP_023872424.1	uncharacterized protein At4g14100-like [Quercus suber]	4.84792e-05	5.24132e-05	3.994e-05	7.01487e-06	7.55329e-05	6.07574e-05	4.73562e-05	2.31636e-05	48.9136	5.04462e-05	4.71373e-05	5.65697e-05	5.76686e-05	5.07296e-05	5.5909e-05	3.62711e-05	5.07142e-05	8.13676e-06	16.0443	5.33193e-05	1.05695	1	0.079912
XP_023872862.1	ATPase ARSA1-like [Quercus suber]	0.00012468	8.61071e-06	6.73424e-06	0.000138206	0.000150878	0.000140301	9.49016e-05	6.80824e-05	71.74	0.000131443	0.000102769	1.3615e-05	0.000151594	0.000139224	0.000125358	0	8.87602e-05	6.56591e-05	73.9736	0.000114064	0.867784	0.937	-0.204592
XP_023874451.1	LOW QUALITY PROTEIN: glycine dehydrogenase (decarboxylating), mitochondrial-like [Quercus suber]	0.00539856	0.00467165	0.00510717	0.00545192	0.0051392	0.0053595	0.005188	0.00028946	5.57941	0.00524935	0.00491415	0.00393299	0.00565714	0.00411397	0.00383438	0.00443754	0.0044817	0.000696556	15.5422	0.00427575	0.81453	0.093	-0.29596
XP_023873748.1	heat shock 70 kDa protein, mitochondrial [Quercus suber]	0.00136995	0.00122022	0.0013418	0.001309	0.00146759	0.00131909	0.00133794	8.11194e-05	6.063	0.00133044	0.00145922	0.00118136	0.0013264	0.00116275	0.00130448	0.00149749	0.00132195	0.000137907	10.432	0.00131544	0.988722	0.699	-0.0163635
XP_023874688.1	NADP-dependent glyceraldehyde-3-phosphate dehydrogenase [Quercus suber]	0.00297356	0.00258048	0.001758	0.00297371	0.00229948	0.00232527	0.00248508	0.000463704	18.6595	0.00245288	0.00331123	0.00266688	0.00242371	0.0031422	0.00236825	0.00185877	0.00262851	0.000535467	20.3716	0.00254529	1.03768	0.485	0.0533565
XP_023874301.1	protein disulfide-isomerase-like [Quercus suber]	0.00090152	0.000908338	0.000835346	0.00100512	0.00111457	0.00104118	0.000967678	0.000103721	10.7185	0.000956727	0.00153676	0.0012813	0.000904105	0.00132284	0.00141116	0.00193641	0.00139876	0.00033838	24.1914	0.001367	1.42883	0.026	0.514835
XP_023874963.1	uncharacterized protein LOC111987473 [Quercus suber]	0.00130179	0.00112128	0.00142036	0.00137269	0.00126102	0.00135522	0.00130539	0.000105931	8.1149	0.0013285	0.00170794	0.00111091	0.00141151	0.00126599	0.000995345	0.000791894	0.00121393	0.000323203	26.6245	0.00118845	0.894578	0.485	-0.16072
XP_023873858.1	uncharacterized protein LOC111986455 isoform X1 [Quercus suber]	0.000654332	0.000795211	0.00105464	0.000835206	0.000947542	0.000719771	0.00083445	0.000147245	17.6457	0.000815208	0.000839597	0.000737709	0.00078291	0.000844114	0.000784272	0.000785834	0.000795739	4.00631e-05	5.0347	0.000785053	0.963009	0.818	-0.0543782
XP_023873496.1	probable carboxylesterase 12 [Quercus suber]	0.00158646	0.00135299	0.00141309	0.00148164	0.00153197	0.00151925	0.0014809	8.50662e-05	5.74423	0.00150044	0.00148722	0.00170461	0.00148798	0.00151329	0.00158866	0.00189732	0.00161318	0.000161998	10.0421	0.00155098	1.03368	0.18	0.0477888
XP_023874168.1	50S ribosomal protein L5, chloroplastic [Quercus suber]	0.000656392	0.00057981	0.000743453	0.000515824	0.000635276	0.00054806	0.000613136	8.26545e-05	13.4806	0.000607543	0.000355211	0.000655001	0.000761375	0.000476822	0.000363662	0.000230624	0.000473783	0.000200435	42.3052	0.000420242	0.691707	0.24	-0.531766
XP_023874086.1	ATP synthase subunit b', chloroplastic-like [Quercus suber]	0.000848877	0.00097649	0.0010861	0.000710081	0.000809482	0.00079038	0.000870236	0.000137158	15.7611	0.00082918	0.000848581	0.000815713	0.000871205	0.000585678	0.000697739	0.000575148	0.000732344	0.000132032	18.0287	0.000756726	0.91262	0.24	-0.131914
XP_023874879.1	dihydrolipoyllysine-residue succinyltransferase component of 2-oxoglutarate dehydrogenase complex 2, mitochondrial-like [Quercus suber]	0.000159201	0.000145142	0.000185225	0.00011467	0.000190885	0.000131381	0.000154417	2.99949e-05	19.4246	0.000152172	0.000178795	0.000194244	0.000138353	0.00017863	0.000294735	0.00030808	0.000215473	6.92232e-05	32.1262	0.000186519	1.22572	0.132	0.293627
XP_023873792.1	ribulose-phosphate 3-epimerase, chloroplastic [Quercus suber]	0.00238225	0.00251021	0.00303976	0.00273757	0.00136137	0.00246386	0.00241584	0.000568688	23.54	0.00248703	0.00222896	0.00168705	0.00261047	0.00223969	0.00204748	0.00227846	0.00218202	0.000303809	13.9233	0.00223433	0.89839	0.18	-0.154586
XP_023874775.1	dolichyl-diphosphooligosaccharide--protein glycosyltransferase 48 kDa subunit [Quercus suber]	1.91163e-06	8.50074e-05	8.51457e-05	9.22919e-05	9.10426e-05	7.79391e-05	7.22231e-05	3.48245e-05	48.218	8.50765e-05	8.66015e-05	9.13644e-05	6.53379e-05	8.26086e-05	0.000106436	2.10152e-05	7.55606e-05	2.98474e-05	39.5012	8.46051e-05	0.994459	0.937	-0.00801663
XP_023873171.1	tubulin beta chain-like [Quercus suber]	7.77604e-05	6.15324e-05	6.15507e-05	6.3199e-05	7.73583e-05	6.48581e-05	6.77098e-05	7.72893e-06	11.4148	6.40285e-05	9.6785e-05	0.000115137	6.16077e-05	0.00011371	0.000105094	8.82769e-05	9.67683e-05	2.00104e-05	20.6787	0.000100939	1.57648	0.026	0.656703
XP_023875727.1	kinesin-like protein KIN-14B isoform X2 [Quercus suber]	7.87866e-05	6.92715e-05	6.939e-05	6.94459e-05	6.67669e-05	6.88462e-05	7.04178e-05	4.22259e-06	5.99648	6.93308e-05	7.12905e-05	5.35118e-05	7.73815e-05	6.56502e-05	4.19992e-05	1.76577e-05	5.45818e-05	2.21105e-05	40.5089	5.9581e-05	0.859373	0.24	-0.218643
XP_023875791.1	ferritin, chloroplastic [Quercus suber]	0.000496662	0.000177643	0.00011256	0.00016523	0.000521565	0.000559147	0.000338801	0.000206959	61.0856	0.000337153	0.00101098	0.000152809	0.000483787	0.000217907	0.000380498	0.00023119	0.000412862	0.000317005	76.7825	0.000305844	0.907138	0.937	-0.140606
XP_023874464.1	serine hydroxymethyltransferase 3, chloroplastic [Quercus suber]	0.000208993	0.000193737	0.000234516	0.000216174	0.000228108	0.000163379	0.000207485	2.59544e-05	12.5091	0.000212584	0.000217658	0.000195317	0.000227216	0.000236045	0.000168832	0.000227819	0.000212148	2.54305e-05	11.9871	0.000222437	1.04635	0.699	0.0653664
XP_023874907.1	sulfite reductase [ferredoxin], chloroplastic [Quercus suber]	0.00101453	0.000974688	0.00103497	0.00106337	0.000923193	0.000928446	0.000989866	5.74354e-05	5.80233	0.000994607	0.00101437	0.000895058	0.000957824	0.00109332	0.000553306	0.000811187	0.000887511	0.000190248	21.4361	0.000926441	0.931464	0.31	-0.102428
XP_023875621.1	probable aldo-keto reductase 4 [Quercus suber]	9.40993e-05	6.74919e-05	6.89039e-05	7.13211e-05	0.000114161	7.44543e-05	8.17385e-05	1.86186e-05	22.7782	7.28877e-05	8.28004e-05	8.82756e-05	8.69442e-05	0.000103919	6.06418e-05	0.000112468	8.91749e-05	1.80029e-05	20.1883	8.76099e-05	1.20199	0.589	0.265419
XP_023874157.1	cinnamoyl-CoA reductase 1-like [Quercus suber]	0.000192761	0.000177705	0.000193456	0.000286015	0.000258832	0.000238061	0.000224472	4.31451e-05	19.2207	0.000215758	0.000233085	0.000200876	0.000252105	0.000303986	0.000317493	8.89453e-05	0.000232748	8.2857e-05	35.5994	0.000242595	1.12438	0.589	0.169133
XP_023873465.1	puromycin-sensitive aminopeptidase-like [Quercus suber]	0.00030028	0.000199934	0.000226456	0.000214802	0.000189964	0.000215157	0.000224432	3.93039e-05	17.5126	0.00021498	0.000206355	0.000135259	0.000211367	0.000243476	0.000170975	0.000239673	0.000201184	4.1615e-05	20.685	0.000208861	0.971538	0.589	-0.0416571
XP_023874369.1	probable L-ascorbate peroxidase 6, chloroplastic/mitochondrial isoform X2 [Quercus suber]	0.000918493	0.000895233	0.00116761	0.000970493	0.00104369	0.000809685	0.000967535	0.000125211	12.9412	0.000944493	0.000565673	0.00114258	0.00111036	0.00110371	0.00118201	0.000701617	0.000967658	0.000263738	27.2553	0.00110703	1.17209	0.699	0.229088
XP_023873719.1	26S proteasome non-ATPase regulatory subunit 1 homolog A [Quercus suber]	0.000141445	0.000100317	0.00010635	0.000102909	0.000117392	0.000133374	0.000116965	1.70654e-05	14.5902	0.000111871	0.000133116	0.000131402	0.000103176	0.000140955	0.000134098	0.00020216	0.000140818	3.27808e-05	23.2789	0.000133607	1.1943	0.24	0.256161
XP_023873815.1	uncharacterized protein LOC111986420 isoform X1 [Quercus suber]	0.000304482	0.000260336	0.00027789	0.00030369	0.000275482	0.000320756	0.000290439	2.27125e-05	7.82006	0.00029079	0.00029028	0.000221709	0.000218684	0.000205807	0.000225686	8.60427e-05	0.000208035	6.67283e-05	32.0755	0.000220196	0.757235	0.015	-0.401186
XP_023875332.1	heme-binding-like protein At3g10130, chloroplastic isoform X2 [Quercus suber]	0.000200994	0.000202644	0.00013698	0.000168781	0.000113098	0.000239693	0.000177032	4.67254e-05	26.3938	0.000184888	0.000254758	0.000155994	0.000223848	0.000193991	0.000159624	6.46644e-05	0.00017548	6.61488e-05	37.696	0.000176808	0.956297	1	-0.0644687
XP_023874552.1	probable plastid-lipid-associated protein 4, chloroplastic [Quercus suber]	0.00016309	0.000225289	0.000188025	0.000181505	0.000196952	0.000185083	0.000189991	2.05817e-05	10.833	0.000186554	0.000199592	0.00023982	0.000173907	0.000166567	0.000191096	0.000179981	0.000191827	2.63199e-05	13.7206	0.000185538	0.994556	1	-0.00787565
XP_023875615.1	30S ribosomal protein S17, chloroplastic [Quercus suber]	0.000283289	0.000476041	0.000664011	0.000331927	0.00041055	0.000344719	0.000418423	0.000137746	32.9204	0.000377635	0.000330514	0.00036633	0.00045796	0.000425491	0.00034934	0.000340989	0.000378437	5.14395e-05	13.5926	0.000357835	0.947568	0.937	-0.0776984
XP_023874612.1	protein LOW PSII ACCUMULATION 3, chloroplastic [Quercus suber]	7.19393e-05	5.55045e-05	8.641e-05	7.8005e-05	0.000102653	5.93209e-05	7.56388e-05	1.75313e-05	23.1777	7.49721e-05	6.86485e-05	7.1842e-05	0.000114378	5.93215e-05	6.26078e-05	4.38474e-05	7.01075e-05	2.37789e-05	33.9178	6.56281e-05	0.875367	0.589	-0.19204
XP_023873466.1	puromycin-sensitive aminopeptidase-like, partial [Quercus suber]	0.000147974	8.4149e-05	0.000103968	8.80994e-05	0.000102686	9.76504e-05	0.000104088	2.29025e-05	22.0031	0.000100168	9.92362e-05	8.69968e-05	9.37414e-05	0.000116127	9.65278e-05	0.000173741	0.000111062	3.22011e-05	28.9939	9.7882e-05	0.977178	0.937	-0.0333071
XP_023875635.1	puromycin-sensitive aminopeptidase-like [Quercus suber]	0.000172518	6.77601e-05	4.4001e-05	7.72701e-05	0.000103795	0.000115788	9.68553e-05	4.50668e-05	46.53	9.05327e-05	7.77364e-05	7.99771e-05	7.53831e-05	0.000111206	8.83016e-05	4.84387e-05	8.01738e-05	2.03229e-05	25.3486	7.88568e-05	0.871031	0.818	-0.199204
XP_023874701.1	triosephosphate isomerase, cytosolic [Quercus suber]	1.95454e-05	2.73404e-05	2.12674e-05	2.1947e-05	2.91939e-05	6.77352e-07	1.99953e-05	1.01723e-05	50.8736	2.16072e-05	3.36824e-05	1.42064e-05	2.03054e-05	3.45376e-05	3.33147e-05	4.72702e-05	3.05528e-05	1.17046e-05	38.3094	3.34985e-05	1.55034	0.18	0.632585
XP_023873061.1	DNA repair RAD52-like protein 2, chloroplastic [Quercus suber]	5.51522e-05	5.28342e-05	5.17544e-05	3.95746e-05	5.25888e-05	7.49833e-05	5.44812e-05	1.14606e-05	21.0358	5.27115e-05	5.78845e-05	4.91786e-06	4.56455e-05	4.59575e-05	5.35564e-05	6.85982e-05	4.60933e-05	2.18945e-05	47.5003	4.97569e-05	0.943949	0.818	-0.0832197
XP_023875148.1	NAD-dependent malic enzyme 62 kDa isoform, mitochondrial [Quercus suber]	8.33961e-05	5.88743e-05	9.03937e-05	8.02812e-05	0.000109639	6.82494e-05	8.18056e-05	1.76801e-05	21.6123	8.18386e-05	8.95508e-05	7.54753e-05	5.85234e-05	0.000100838	7.61622e-05	8.56814e-05	8.10386e-05	1.44756e-05	17.8625	8.09218e-05	0.988797	0.937	-0.016254
XP_023875328.1	probable histone H2A variant 3 [Quercus suber]	0.000121681	0.000138791	9.53465e-05	0.000106138	0.000111292	7.50723e-05	0.000108053	2.18811e-05	20.2503	0.000108715	0.000111945	0.000169562	0.00015383	0.000167774	0.0001317	0.000130831	0.000144274	2.30955e-05	16.0081	0.000142765	1.31321	0.026	0.393096
XP_023874927.1	auxin-binding protein ABP19a-like [Quercus suber]	0.000404525	0.000392486	3.84479e-05	0.000414875	0.000364603	0.00039186	0.000334466	0.000145993	43.6494	0.000392173	0.000582145	0.000352683	0.000310481	0.000363189	0.000246885	0.000197372	0.000342126	0.000133559	39.038	0.000331582	0.845499	0.31	-0.242125
XP_023877751.1	chaperone protein ClpC, chloroplastic [Quercus suber]	0.00268941	0.00229315	0.0028134	0.00242374	0.00291371	0.00246399	0.00259956	0.000243176	9.35447	0.0025767	0.00192851	0.00203337	0.002743	0.00220364	0.00172221	0.00195091	0.00209694	0.000352967	16.8325	0.00199214	0.773135	0.026	-0.371207
XP_023878090.1	linoleate 13S-lipoxygenase 2-1, chloroplastic-like [Quercus suber]	0.000905473	0.000678655	0.000943711	0.00110246	0.00118191	0.0016614	0.00107894	0.000334373	30.991	0.00102308	0.00140283	0.00530273	0.000934612	0.00479208	0.00769759	0.00924395	0.00489563	0.00331133	67.6385	0.00504741	4.93352	0.041	2.30262
XP_023876033.1	transketolase, chloroplastic [Quercus suber]	0.0170738	0.0150878	0.0159487	0.0156488	0.01478	0.0152218	0.0156268	0.000820936	5.25338	0.0154353	0.0151151	0.0125665	0.0155939	0.0121331	0.0106072	0.0131547	0.0131951	0.0018795	14.244	0.0128606	0.833195	0.041	-0.263274
XP_023879636.1	serine hydroxymethyltransferase, mitochondrial isoform X1 [Quercus suber]	0.00452659	0.00390605	0.00479399	0.00470712	0.00501959	0.00399907	0.00449207	0.000447958	9.9722	0.00461685	0.00384263	0.00348844	0.00411287	0.00351815	0.00304497	0.00374784	0.00362582	0.00036523	10.073	0.003633	0.786899	0.009	-0.345749
XP_023879124.1	LOW QUALITY PROTEIN: elongation factor G-2, chloroplastic-like [Quercus suber]	0.00172506	0.00148412	0.00208802	0.00142686	0.00163723	0.00196816	0.00172157	0.000262849	15.2679	0.00168114	0.00144822	0.00116044	0.00157052	0.00146431	0.000818159	0.00096342	0.00123751	0.000304516	24.6071	0.00130433	0.77586	0.026	-0.366132
XP_023879742.1	fructose-bisphosphate aldolase, cytoplasmic isozyme 1 [Quercus suber]	0.00601157	0.00498234	0.00589381	0.00538284	0.00509228	0.00474757	0.00535173	0.000509701	9.52404	0.00523756	0.00412066	0.00234247	0.00525977	0.00328497	0.00304733	0.00233067	0.00339765	0.00112938	33.2401	0.00316615	0.604508	0.015	-0.726166
XP_023877687.1	chlorophyll a-b binding protein of LHCII type 1 [Quercus suber]	0.00146267	0.00131196	0.00142397	0.00148372	0.00159539	0.00147673	0.00145907	9.20743e-05	6.31046	0.0014697	0.00158221	0.00316933	0.00169142	0.00150727	0.00219046	0.00308847	0.00220486	0.000754867	34.2365	0.00194094	1.32064	0.009	0.401236
XP_023879128.1	malate dehydrogenase [Quercus suber]	0.00232729	0.00303922	0.00286536	0.00345572	0.00335877	0.00318436	0.00303845	0.000408344	13.4392	0.00311179	0.00377989	0.00324684	0.00303551	0.00392841	0.00382288	0.00320488	0.00350307	0.000382886	10.93	0.00351337	1.12905	0.132	0.175109
XP_023877079.1	alcohol dehydrogenase-like [Quercus suber]	0.000731359	0.000808541	0.000532956	0.0006256	0.000827996	0.000710321	0.000706129	0.000111775	15.8292	0.00072084	0.00113583	0.000511101	0.00101436	0.000918033	0.00123917	0.00129366	0.00101869	0.000284865	27.9638	0.0010751	1.49145	0.065	0.576714
XP_023879667.1	malate dehydrogenase [NADP], chloroplastic [Quercus suber]	0.00133357	0.00125689	0.00153552	0.00156417	0.00138115	0.00156919	0.00144008	0.000133829	9.29314	0.00145833	0.00183562	0.00133715	0.00162069	0.00188167	0.00131191	0.00191358	0.0016501	0.000272268	16.5	0.00172816	1.18502	0.18	0.244916
XP_023879788.1	malate dehydrogenase, mitochondrial [Quercus suber]	0.00255381	0.0025868	0.00249449	0.00292309	0.00295753	0.00284757	0.00272721	0.000204864	7.51184	0.00271718	0.00320438	0.00226913	0.00261175	0.00324427	0.00299935	0.00248206	0.00280182	0.000404715	14.4447	0.00280555	1.03252	0.699	0.0461706
XP_023878553.1	2-alkenal reductase (NADP(+)-dependent)-like [Quercus suber]	0.000134236	6.21305e-05	7.93975e-05	0.000123618	0.000132181	0.000104709	0.000106045	2.97556e-05	28.0593	0.000114164	0.000161293	6.73213e-05	8.40224e-05	0.000100042	0.000105055	0.000111087	0.000104803	3.19064e-05	30.444	0.000102548	0.898255	0.937	-0.154802
XP_023875978.1	50S ribosomal protein L9, chloroplastic [Quercus suber]	0.000727009	0.000697546	0.000748291	0.000552276	0.000682783	0.000581101	0.000664834	7.98794e-05	12.0149	0.000690165	0.000518209	0.00085527	0.000950867	0.000494633	0.000493488	0.000411333	0.000620634	0.000223807	36.061	0.000506421	0.733769	0.394	-0.446602
XP_023876960.1	thiamine thiazole synthase, chloroplastic [Quercus suber]	0.000331928	0.000290855	0.000498116	0.000355357	0.000497478	0.000405913	0.000396608	8.67573e-05	21.8748	0.000380635	0.000365557	0.000311531	0.000436202	0.000434523	0.000364022	0.000474597	0.000397739	6.05706e-05	15.2287	0.00040004	1.05098	0.937	0.0717343
XP_023876898.1	PGR5-like protein 1A, chloroplastic [Quercus suber]	0.00109648	0.00124682	0.00116204	0.00113513	0.00125988	0.00101024	0.00115176	9.40119e-05	8.16242	0.00114858	0.00115238	0.000915164	0.00114022	0.000845355	0.000860301	0.000864328	0.000962957	0.000144001	14.9541	0.000889746	0.774646	0.065	-0.368391
XP_023879546.1	peptidyl-prolyl cis-trans isomerase FKBP16-4, chloroplastic [Quercus suber]	0.000789452	0.000892608	0.00108004	0.000789515	0.00100176	0.00103295	0.000931055	0.000125811	13.5128	0.000947184	0.000544352	0.000876751	0.000786576	0.000623939	0.000800358	0.000727333	0.000726551	0.000122749	16.8947	0.000756955	0.799163	0.026	-0.323438
XP_023878447.1	alcohol dehydrogenase class-3 [Quercus suber]	0.00113731	0.00100474	0.000935122	0.00105296	0.00111628	0.000918907	0.00102755	9.10311e-05	8.85901	0.00102885	0.00127926	0.000956767	0.001075	0.00132515	0.000910113	0.00120297	0.00112488	0.000171416	15.2386	0.00113899	1.10705	0.394	0.146714
XP_023878027.1	chlorophyll a-b binding protein 5, chloroplastic [Quercus suber]	0.00112759	0.00156791	0.00183195	0.00155602	0.00135071	0.00137443	0.0014681	0.000240242	16.3641	0.00146523	0.00160174	0.0022715	0.00145217	0.00138561	0.00207991	0.00219157	0.00183042	0.000395082	21.5842	0.00184083	1.25634	0.093	0.329233
XP_023878003.1	nucleoside diphosphate kinase 3-like [Quercus suber]	0.000601383	0.000552851	0.000779226	0.000566255	0.000651211	0.00053306	0.000613998	9.10094e-05	14.8224	0.000583819	0.000556499	0.000567013	0.000591775	0.000543718	0.00060142	0.000597098	0.000576254	2.38452e-05	4.13796	0.000579394	0.992421	0.818	-0.0109765
XP_023876784.1	uncharacterized protein LOC111989232 [Quercus suber]	0.000235834	0.000331057	0.000366057	0.000265098	0.000262306	0.000233622	0.000282329	5.40681e-05	19.1508	0.000263702	0.000229694	0.000218924	0.000354714	0.000257255	0.000178939	0.000131402	0.000228488	7.58079e-05	33.1781	0.000224309	0.850616	0.093	-0.233419
XP_023876037.1	translationally-controlled tumor protein homolog [Quercus suber]	0.000258966	0.00025148	0.000361599	0.000303793	0.000342682	0.000320319	0.000306473	4.43396e-05	14.4677	0.000312056	0.000298346	0.000330759	0.000272828	0.000336179	0.000420398	0.000375943	0.000339076	5.30994e-05	15.6601	0.000333469	1.06862	0.394	0.0957481
XP_023876967.1	proteasome subunit beta type-2-A [Quercus suber]	0.000218867	0.000209661	0.000282446	0.000233882	0.000228642	0.000218618	0.000232019	2.61161e-05	11.256	0.000223754	0.000266466	0.00032773	0.000219968	0.000259326	0.000278028	0.000307089	0.000276434	3.78262e-05	13.6836	0.000272247	1.21672	0.065	0.283002
XP_023878574.1	pyruvate dehydrogenase E1 component subunit beta-1, mitochondrial [Quercus suber]	0.000251106	0.00013471	0.000320847	0.000325445	0.000331381	0.000336797	0.000283381	7.93411e-05	27.998	0.000323146	0.000305072	0.000293626	0.000230156	0.000429291	0.000464468	0.000426438	0.000358175	9.4224e-05	26.3067	0.000365755	1.13186	0.485	0.178693
XP_023875991.1	alcohol dehydrogenase-like 1 isoform X2 [Quercus suber]	0.000417795	0.000244458	0.000454492	0.000474149	0.000465872	0.000413749	0.000411752	8.56469e-05	20.8006	0.000436143	0.000486171	0.000400055	0.000350303	0.000401845	0.000393706	0.000308313	0.000390066	5.95861e-05	15.2759	0.00039688	0.909977	0.31	-0.136098
XP_023879118.1	hsp70-Hsp90 organizing protein 3-like [Quercus suber]	0.000240292	0.000206588	0.000201393	0.000141335	0.000257504	0.00025725	0.000217394	4.4451e-05	20.4472	0.00022344	0.000251857	0.00023295	0.000209347	0.000302194	0.000339318	0.000414974	0.000291773	7.66749e-05	26.2789	0.000277025	1.23982	0.132	0.310129
XP_023876561.1	ATP-citrate synthase beta chain protein 1 [Quercus suber]	0.000139678	6.50273e-05	0.000173716	0.000134338	0.000125667	0.00010835	0.000124463	3.61898e-05	29.0768	0.000130003	0.000229437	0.000239517	0.00015693	0.000237967	0.000274922	0.000196401	0.000222529	4.07567e-05	18.3152	0.000233702	1.79767	0.004	0.846128
XP_023879121.1	FAM10 family protein At4g22670 [Quercus suber]	8.52553e-05	5.95026e-05	8.91476e-05	8.08713e-05	7.9088e-05	8.01636e-05	7.90047e-05	1.02676e-05	12.9961	8.05174e-05	9.61474e-05	0.000132254	5.26661e-05	0.000121991	0.000113435	0.000176896	0.000115565	4.10344e-05	35.5077	0.000117713	1.46196	0.065	0.547904
XP_023879500.1	protein argonaute 4-like [Quercus suber]	0.000303772	0.000225904	0.000218438	0.000330516	0.000293164	0.000257312	0.000271518	4.49215e-05	16.5446	0.000275238	0.000302628	0.000202035	0.000271429	0.000382558	0.000233383	0.00041801	0.000301674	8.43604e-05	27.9641	0.000287029	1.04284	0.699	0.0605143
XP_023879147.1	uncharacterized protein LOC111991596 [Quercus suber]	0.00072291	0.000863269	0.000783764	0.000815092	0.00116071	0.000945783	0.000881922	0.000155908	17.6782	0.000839181	0.000791145	0.000629574	0.000766997	0.000784564	0.000695855	0.000352039	0.000670029	0.000167697	25.0283	0.000731426	0.871595	0.041	-0.198269
XP_023876404.1	fe-S cluster assembly factor HCF101, chloroplastic [Quercus suber]	0.000155442	0.000131104	0.000118053	0.000149734	0.000110846	0.000127773	0.000132159	1.74617e-05	13.2127	0.000129438	0.000136813	7.77117e-05	0.000126006	0.000122887	7.70275e-05	9.61281e-05	0.000106096	2.59688e-05	24.4768	0.000109508	0.846022	0.132	-0.241233
XP_023879080.1	3-deoxy-manno-octulosonate cytidylyltransferase, mitochondrial [Quercus suber]	0.000211426	0.000139535	0.000175718	0.00017384	0.000166219	0.000113098	0.000163306	3.36895e-05	20.6297	0.000170029	0.000160746	0.000135957	0.000188817	0.000172696	0.000136305	3.26682e-05	0.000137865	5.55073e-05	40.2621	0.000148526	0.873529	0.394	-0.195072
XP_023876246.1	pyruvate kinase 1, cytosolic-like isoform X2 [Quercus suber]	7.74591e-05	9.26275e-05	7.57221e-05	0.000101495	9.12028e-05	9.14309e-05	8.83229e-05	9.86701e-06	11.1715	9.13169e-05	0.000100283	8.18328e-05	7.75085e-05	0.000147771	0.000117564	0.000119293	0.000107375	2.63529e-05	24.5429	0.000108923	1.1928	0.18	0.254355
XP_023878655.1	probable sucrose-phosphatase 2 [Quercus suber]	0.00012949	0.000103153	0.000133729	1.13148e-05	0.000116506	0.000110102	0.000100716	4.52852e-05	44.9634	0.000113304	0.000197448	9.25084e-05	2.1814e-06	0.000136564	7.77143e-05	0.000133529	0.000106658	6.60493e-05	61.9265	0.000113019	0.997487	0.937	-0.00362962
XP_023877780.1	LL-diaminopimelate aminotransferase, chloroplastic [Quercus suber]	0.000256187	0.000195021	0.000278772	0.000266727	0.000232083	0.00023403	0.000243803	3.00476e-05	12.3245	0.000245109	0.000239189	0.000186424	0.000260362	0.000237207	0.000211609	9.31839e-05	0.000204663	6.02696e-05	29.4482	0.000224408	0.915547	0.31	-0.127294
XP_023877273.1	ATP-dependent Clp protease proteolytic subunit-related protein 4, chloroplastic [Quercus suber]	4.60995e-05	5.4361e-05	5.57053e-05	4.79412e-05	4.66206e-05	4.54927e-05	4.93701e-05	4.48055e-06	9.07545	4.72809e-05	5.21208e-05	6.78093e-07	5.18773e-05	4.83622e-05	5.35406e-05	4.13023e-05	4.13136e-05	2.03903e-05	49.3549	5.01198e-05	1.06004	0.818	0.0841229
XP_023879439.1	probable N-acetyl-gamma-glutamyl-phosphate reductase, chloroplastic [Quercus suber]	0.000134519	0.000131682	0.000192295	0.000147865	0.000154175	0.000154798	0.000152556	2.1771e-05	14.2708	0.00015102	0.000128027	0.000107016	0.000149497	0.000161271	0.000112091	0.000103948	0.000126975	2.38104e-05	18.752	0.000120059	0.794988	0.132	-0.330996
XP_023877030.1	acid beta-fructofuranosidase 1, vacuolar-like [Quercus suber]	0.000143199	0.000143894	0.000115688	7.38506e-05	0.000126472	0.000101818	0.000117487	2.68031e-05	22.8137	0.00012108	0.000177515	0.000173414	0.000128668	6.43122e-05	0.000128164	0.000217073	0.000148191	5.3026e-05	35.7822	0.000151041	1.24745	0.24	0.318983
XP_023876555.1	cysteine synthase [Quercus suber]	8.05384e-05	9.28327e-05	0.00012874	0.000110699	9.76176e-05	8.43577e-05	9.91309e-05	1.79799e-05	18.1376	9.52252e-05	0.000149398	0.000126679	0.000152593	0.000141077	0.00026295	0.000211437	0.000174022	5.23458e-05	30.0799	0.000150996	1.58567	0.004	0.665091
XP_023879210.1	uncharacterized protein LOC111991647 isoform X2 [Quercus suber]	0.000331657	0.000225447	0.000164268	0.000218072	0.000311433	0.00028559	0.000256078	6.39673e-05	24.9797	0.000255518	0.000258178	0.000199081	0.000267077	0.000281965	0.000198097	0.00016492	0.00022822	4.70304e-05	20.6075	0.000228629	0.894766	0.394	-0.160417
XP_023876039.1	protoporphyrinogen oxidase 1, chloroplastic [Quercus suber]	0.000288017	0.000181208	0.000241671	0.000257492	0.000175335	0.00014559	0.000214886	5.54638e-05	25.8108	0.00021144	0.000177739	0.000147871	0.000149915	0.000150166	0.000138993	5.93492e-05	0.000137339	4.03755e-05	29.3984	0.000148893	0.704187	0.041	-0.50597
XP_023879721.1	heat shock cognate protein 80 [Quercus suber]	6.55775e-05	6.76422e-05	6.94409e-05	7.41501e-05	0.000103353	7.43751e-06	6.46002e-05	3.12864e-05	48.4308	6.85415e-05	6.55412e-05	9.29047e-05	8.67364e-05	8.12016e-05	7.85224e-05	8.95431e-05	8.24082e-05	9.80681e-06	11.9003	8.3969e-05	1.22508	0.24	0.292878
XP_023877477.1	monothiol glutaredoxin-S17 [Quercus suber]	1.3211e-05	1.53175e-05	5.49153e-06	2.40843e-06	1.80017e-05	1.63933e-05	1.18039e-05	6.35487e-06	53.837	1.42643e-05	1.77477e-05	2.43115e-05	1.70625e-05	2.59047e-05	2.26566e-05	3.42811e-05	2.36607e-05	6.28902e-06	26.5801	2.34841e-05	1.64636	0.009	0.719277
XP_023878999.1	small COPII coat GTPase sar1 [Quercus suber]	5.17152e-05	5.5231e-05	5.44922e-05	5.57629e-05	6.38949e-05	5.02464e-05	5.52238e-05	4.75604e-06	8.6123	5.48616e-05	7.35604e-05	6.65836e-05	5.19323e-06	5.0475e-05	6.13572e-05	1.1914e-05	4.48473e-05	2.91829e-05	65.0717	5.59161e-05	1.01922	1	0.0274674
XP_023876205.1	uncharacterized protein LOC111988653 [Quercus suber]	5.18695e-05	4.85102e-05	4.53902e-05	4.94769e-05	4.42456e-05	5.29687e-05	4.87435e-05	3.45521e-06	7.08856	4.89936e-05	5.08079e-05	4.77523e-05	4.96139e-05	5.13192e-05	3.87351e-06	4.44951e-05	4.13103e-05	1.85067e-05	44.7992	4.86831e-05	0.993663	0.699	-0.00917215
XP_023878579.1	2-alkenal reductase (NADP(+)-dependent)-like [Quercus suber]	6.9956e-05	2.30799e-05	3.98549e-05	8.44462e-05	5.80705e-05	2.97258e-05	5.08556e-05	2.40174e-05	47.2267	4.89627e-05	0.00012632	2.98122e-06	6.7938e-05	5.17043e-05	0.00012912	0	6.30106e-05	5.6753e-05	90.069	5.98212e-05	1.22177	0.937	0.288973
XP_023879692.1	myrcene synthase, chloroplastic [Quercus suber]	5.16435e-05	6.36091e-05	2.8185e-05	3.96681e-05	4.4988e-05	1.23806e-06	3.8222e-05	2.16382e-05	56.612	4.2328e-05	5.90624e-05	3.48282e-06	3.50005e-05	3.82876e-05	2.5309e-06	2.71729e-05	2.75895e-05	2.17676e-05	78.8983	3.10867e-05	0.734424	0.394	-0.445315
XP_023879763.1	UBP1-associated protein 2C [Quercus suber]	6.00787e-05	4.52876e-05	4.3293e-05	1.24608e-05	4.32343e-05	5.59597e-05	4.33857e-05	1.67138e-05	38.5238	4.42903e-05	4.44473e-05	3.74644e-05	1.52883e-05	5.77347e-05	4.23771e-05	6.28389e-05	4.33584e-05	1.67987e-05	38.7439	4.34122e-05	0.980173	0.937	-0.0288913
XP_023878623.1	protochlorophyllide-dependent translocon component 52, chloroplastic isoform X2 [Quercus suber]	0.00023943	0.000171188	0.000202791	0.000139185	0.000234316	0.000192544	0.000196575	3.80893e-05	19.3764	0.000197667	0.000186318	0.000145208	0.000200134	0.000186091	0.000136903	0.000113675	0.000161388	3.42661e-05	21.2321	0.000165649	0.838021	0.132	-0.254943
XP_023879715.1	probable cytosolic oligopeptidase A [Quercus suber]	3.26079e-05	3.83731e-05	4.85451e-05	4.03386e-05	4.12625e-05	3.20892e-05	3.88694e-05	6.11438e-06	15.7306	3.93559e-05	4.02175e-05	4.64187e-05	3.2784e-05	4.5078e-05	5.22444e-05	5.40521e-05	4.51325e-05	7.85415e-06	17.4025	4.57484e-05	1.16243	0.18	0.217142
XP_023877253.1	60S ribosomal protein L26-1-like [Quercus suber]	6.73789e-05	6.20685e-05	7.74683e-05	4.98583e-05	8.02127e-05	8.9775e-05	7.1127e-05	1.42757e-05	20.0707	7.24236e-05	5.30977e-05	6.89294e-05	7.3987e-05	8.6607e-05	7.91168e-05	8.18719e-05	7.3935e-05	1.19136e-05	16.1137	7.65519e-05	1.057	0.699	0.079979
XP_023892191.1	ferredoxin-dependent glutamate synthase, chloroplastic [Quercus suber]	0.00881825	0.00791681	0.00747164	0.00665965	0.00834705	0.00705194	0.00771089	0.00080869	10.4876	0.00769423	0.00475202	0.00445267	0.00855058	0.0068267	0.00492368	0.00596064	0.00591105	0.00156545	26.4834	0.00544216	0.707304	0.065	-0.499598
XP_023906005.1	protein SIEVE ELEMENT OCCLUSION B-like [Quercus suber]	0.000288523	0.00010608	0.000788865	0.00046419	0.0010208	0.000438182	0.000517773	0.000333999	64.5069	0.000451186	0.000482837	0.00240781	0.000269087	0.00893191	0.00434592	0.0129753	0.00490214	0.00507821	103.592	0.00337687	7.48442	0.093	2.90389
XP_023886202.1	stromal 70 kDa heat shock-related protein, chloroplastic [Quercus suber]	0.0062158	0.0062104	0.00667739	0.00631984	0.00568762	0.00615771	0.00621146	0.000318169	5.1223	0.0062131	0.00659777	0.00558266	0.00771397	0.00545794	0.00416409	0.00528348	0.00579998	0.00121712	20.9849	0.0055203	0.888494	0.31	-0.170566
XP_023883525.1	LOW QUALITY PROTEIN: uncharacterized protein LOC111995817 [Quercus suber]	0.000735621	0.000746214	0.000752353	0.000559475	0.000657023	0.000546562	0.000666208	9.42673e-05	14.1498	0.000696322	0.000560187	0.00039489	0.000747776	0.000638644	0.000389829	0.000470303	0.000533605	0.000142499	26.7049	0.000515245	0.739952	0.18	-0.434497
XP_023898194.1	glutamate--glyoxylate aminotransferase 2 [Quercus suber]	0.00991366	0.00881577	0.00660084	0.00846289	0.0102676	0.00850127	0.00876034	0.00129801	14.8169	0.00865852	0.00910598	0.00686713	0.00905291	0.00677446	0.00641817	0.00593285	0.00735858	0.00137288	18.6568	0.0068208	0.787755	0.24	-0.34418
XP_023910380.1	beta carbonic anhydrase 1, chloroplastic-like isoform X2 [Quercus suber]	0.0242485	0.0262802	0.0211544	0.028716	0.0222557	0.0227121	0.0242278	0.00282804	11.6727	0.0234803	0.0229568	0.020408	0.0223316	0.0197193	0.0192579	0.0150057	0.0199466	0.00282491	14.1624	0.0200637	0.85449	0.041	-0.226864
XP_023906670.1	phosphoglycerate kinase, chloroplastic [Quercus suber]	0.0235693	0.0217948	0.0222633	0.0224211	0.0218545	0.0220685	0.0223286	0.000652627	2.92283	0.0221659	0.0197443	0.0210557	0.024137	0.0184533	0.0195192	0.0177182	0.0201046	0.00228292	11.3552	0.0196317	0.885674	0.065	-0.175152
XP_023910696.1	dihydrolipoyl dehydrogenase 1, mitochondrial [Quercus suber]	0.00471275	0.00446348	0.00464357	0.00475103	0.00526612	0.00451972	0.00472611	0.000286631	6.06484	0.00467816	0.00486998	0.0036288	0.00433744	0.00429873	0.00361038	0.0045496	0.00421582	0.000504413	11.9648	0.00431809	0.923031	0.093	-0.115549
XP_023887850.1	ATP-dependent zinc metalloprotease FTSH, chloroplastic [Quercus suber]	0.00431882	0.00404291	0.00386127	0.00375666	0.00390129	0.00348383	0.00389413	0.000279596	7.17995	0.00388128	0.00383995	0.00319109	0.00414693	0.00367852	0.00277528	0.00327801	0.00348496	0.000496895	14.2582	0.00347827	0.896165	0.132	-0.158164
XP_023909163.1	peroxisomal (S)-2-hydroxy-acid oxidase isoform X1 [Quercus suber]	0.00751145	0.00841404	0.00567119	0.0103137	0.0108887	0.00751185	0.00838516	0.00194317	23.1739	0.00796294	0.00734866	0.00573037	0.00702382	0.00536876	0.0070822	0.00343086	0.00599744	0.00149063	24.8544	0.00637709	0.800846	0.026	-0.320403
XP_023885445.1	aminomethyltransferase, mitochondrial-like [Quercus suber]	0.00213278	0.00200862	0.00206205	0.0021876	0.00211571	0.00195018	0.00207615	8.69727e-05	4.18913	0.00208888	0.00223348	0.00143009	0.00168814	0.00194699	0.0013702	0.00153683	0.00170096	0.000332861	19.569	0.00161248	0.771937	0.065	-0.373445
XP_023883566.1	ATP-dependent zinc metalloprotease FTSH 2, chloroplastic [Quercus suber]	0.00425536	0.00376928	0.00331695	0.00423329	0.00405382	0.00303424	0.00377716	0.000505382	13.3799	0.00391155	0.00363652	0.00308501	0.00391617	0.00325708	0.00225296	0.002795	0.00315712	0.000594947	18.8446	0.00317105	0.810688	0.093	-0.302782
XP_023882224.1	glycerate dehydrogenase isoform X1 [Quercus suber]	0.00623244	0.00599782	0.00567734	0.00611069	0.00610004	0.00522835	0.00589112	0.000375422	6.37268	0.00604893	0.00584611	0.00443766	0.00608162	0.00488187	0.00342474	0.00345594	0.00468799	0.00113995	24.3165	0.00465977	0.770346	0.041	-0.376422
XP_023883416.1	ATP synthase subunit beta, mitochondrial-like [Quercus suber]	0.00837374	0.00752601	0.00658402	0.00829034	0.00823312	0.00810788	0.00785252	0.000691247	8.80287	0.0081705	0.00907838	0.00744812	0.0074023	0.00773719	0.00837925	0.00720453	0.00787496	0.000717855	9.11566	0.00759266	0.929277	0.937	-0.10582
XP_023905993.1	5-methyltetrahydropteroyltriglutamate--homocysteine methyltransferase-like [Quercus suber]	0.00207679	0.00207296	0.00196215	0.00199695	0.00219147	0.00215703	0.00207623	8.84537e-05	4.26031	0.00207488	0.00268626	0.00240502	0.00207277	0.00252413	0.00284537	0.00271413	0.00254128	0.000276309	10.8728	0.00260519	1.25559	0.026	0.328365
XP_023884372.1	fructose-bisphosphate aldolase 1, chloroplastic [Quercus suber]	0.0130291	0.0148265	0.0143909	0.0151839	0.0116752	0.0145234	0.0139382	0.00132936	9.53755	0.0144572	0.0154393	0.0137123	0.0137625	0.015191	0.0120777	0.0117258	0.0136514	0.00153409	11.2376	0.0137374	0.95021	1	-0.0736823
XP_023883564.1	glyceraldehyde-3-phosphate dehydrogenase A, chloroplastic [Quercus suber]	0.00289997	0.0030093	0.0030455	0.00271268	0.00270926	0.0026892	0.00284432	0.000161509	5.67829	0.00280632	0.00249293	0.00236615	0.00312477	0.00218404	0.00216655	0.00189253	0.00237116	0.000421602	17.7804	0.00227509	0.810702	0.065	-0.302756
XP_023905125.1	glycine dehydrogenase (decarboxylating), mitochondrial-like, partial [Quercus suber]	0.00371146	0.00277614	0.00284055	0.00346671	0.00354986	0.00362184	0.00332776	0.000410853	12.3462	0.00350829	0.0030704	0.00232744	0.00346992	0.00258657	0.00204482	0.0022803	0.00262991	0.00053992	20.53	0.00245701	0.700343	0.041	-0.513866
XP_023883996.1	aspartate aminotransferase, chloroplastic [Quercus suber]	0.00517261	0.00366202	0.00446748	0.00248631	0.00370351	0.00315792	0.00377497	0.000947864	25.1092	0.00368277	0.00353299	0.00282462	0.0036844	0.00399945	0.00196968	0.00315446	0.00319427	0.000726792	22.753	0.00334372	0.907939	0.31	-0.139333
XP_023885345.1	monodehydroascorbate reductase, seedling isozyme [Quercus suber]	0.00597517	0.00499753	0.00464186	0.00582674	0.00519996	0.00532245	0.00532729	0.000502789	9.43799	0.00526121	0.00688314	0.00461245	0.00447622	0.00657218	0.0051791	0.00507334	0.00546607	0.00101751	18.615	0.00512622	0.974343	0.818	-0.0374984
XP_023898841.1	glutamine synthetase cytosolic isozyme 2 [Quercus suber]	0.0112433	0.0102894	0.00663014	0.0103406	0.00875475	0.0112342	0.00974874	0.00177745	18.2326	0.010315	0.0116955	0.00841452	0.0106649	0.00894369	0.0103545	0.0127327	0.0104676	0.00162652	15.5385	0.0105097	1.01887	0.485	0.026974
XP_023895725.1	glucose-1-phosphate adenylyltransferase large subunit 3, chloroplastic/amyloplastic [Quercus suber]	0.0019814	0.00222694	0.0021162	0.00215151	0.00210492	0.00182027	0.00206688	0.000144765	7.00406	0.00211056	0.00203908	0.00165937	0.00238296	0.00176654	0.00113133	0.00163871	0.00176966	0.000420835	23.7805	0.00171295	0.811609	0.132	-0.301144
XP_023900177.1	heat shock 70 kDa protein 15-like [Quercus suber]	0.000246066	0.000366226	0.000400712	0.000344679	0.00041695	0.000424297	0.000366488	6.63879e-05	18.1146	0.000383469	0.000497065	0.000405545	0.000406198	0.000436953	0.000418636	0.000562685	0.000454514	6.29914e-05	13.8591	0.000427794	1.11559	0.041	0.157807
XP_023896535.1	triosephosphate isomerase, chloroplastic [Quercus suber]	0.00303619	0.00375426	0.00427832	0.00343101	0.00360747	0.00295551	0.00351046	0.000489425	13.9419	0.00351924	0.00317959	0.00179134	0.00370467	0.00301946	0.00230088	0.00222596	0.00270365	0.000714286	26.4193	0.00266017	0.755892	0.093	-0.403748
XP_023908497.1	aldehyde dehydrogenase family 2 member B4, mitochondrial-like [Quercus suber]	0.00214635	0.0020127	0.00237147	0.00247192	0.00256572	0.00224618	0.00230239	0.00020702	8.99151	0.00230882	0.00257828	0.00161072	0.00212816	0.00277754	0.00204544	0.00245308	0.00226554	0.000422192	18.6354	0.00229062	0.992116	1	-0.0114198
XP_023898078.1	pyruvate, phosphate dikinase, chloroplastic-like [Quercus suber]	0.000857561	0.000920415	0.00097688	0.00104994	0.000924535	0.00100285	0.000955363	6.84093e-05	7.16056	0.000950707	0.000679709	0.000605524	0.000925705	0.000497686	0.000527777	0.000924395	0.000693466	0.000190247	27.4342	0.000642616	0.675935	0.041	-0.565044
XP_023893032.1	oxygen-evolving enhancer protein 2, chloroplastic [Quercus suber]	0.0207946	0.0233901	0.0218141	0.0211709	0.018185	0.0210896	0.0210741	0.00169385	8.03761	0.0211303	0.0186708	0.0233999	0.0185849	0.0161833	0.0235261	0.0209965	0.0202269	0.00293304	14.5007	0.0198337	0.938638	0.818	-0.0913595
XP_023900391.1	elongation factor TuB, chloroplastic [Quercus suber]	0.00367359	0.0032476	0.00378732	0.00307971	0.00338477	0.0027483	0.00332022	0.00038404	11.5667	0.00331619	0.00299879	0.00275674	0.00396789	0.00301137	0.00215446	0.00244998	0.00288987	0.000623027	21.559	0.00287777	0.867794	0.18	-0.204575
XP_023899868.1	sedoheptulose-1,7-bisphosphatase, chloroplastic [Quercus suber]	0.00721343	0.0066189	0.00690622	0.00662987	0.00549166	0.00672597	0.00659767	0.00058576	8.87828	0.00667792	0.00633788	0.00588766	0.00687913	0.00591795	0.00542822	0.0046533	0.00585069	0.000763304	13.0464	0.0059028	0.883928	0.093	-0.177999
XP_023908051.1	glutamine synthetase leaf isozyme, chloroplastic [Quercus suber]	0.00748906	0.00700741	0.00547115	0.00614867	0.00668445	0.00586704	0.00644463	0.000752851	11.6818	0.00641656	0.00662059	0.00536695	0.00720582	0.00586941	0.00454401	0.00446253	0.00567822	0.00110629	19.4831	0.00561818	0.875575	0.24	-0.191697
XP_023897362.1	glycine--tRNA ligase, mitochondrial 1 [Quercus suber]	0.00122191	0.00115473	0.00102667	0.00124341	0.00130084	0.00095398	0.00115026	0.000134391	11.6836	0.00118832	0.00137078	0.00113994	0.0011318	0.00111395	0.000983508	0.000983956	0.00112066	0.000141847	12.6574	0.00112288	0.944928	0.589	-0.0817241
XP_023891188.1	NADP-dependent malic enzyme [Quercus suber]	0.000996928	0.000963123	0.000828645	0.000998215	0.0011273	0.00105311	0.000994555	9.95838e-05	10.0129	0.000997571	0.00112996	0.00110053	0.000734807	0.00117477	0.00170629	0.00159101	0.00123956	0.000355435	28.6743	0.00115237	1.15517	0.093	0.208106
XP_023904708.1	UDP-sulfoquinovose synthase, chloroplastic [Quercus suber]	0.0059676	0.00437532	0.00553567	0.00440974	0.00458473	0.0036946	0.00476128	0.000836233	17.5632	0.00449723	0.0053288	0.00292339	0.00464577	0.0049076	0.00255269	0.00355208	0.00398506	0.00113662	28.5222	0.00409892	0.911432	0.394	-0.133793
XP_023885590.1	DEAD-box ATP-dependent RNA helicase 3, chloroplastic [Quercus suber]	0.00137415	0.00117751	0.0017646	0.00124954	0.00159043	0.00144727	0.00143392	0.000217871	15.1941	0.00141071	0.00188616	0.001053	0.00188478	0.0017326	0.000663511	0.00136449	0.00143076	0.000498076	34.8121	0.00154855	1.09771	0.937	0.134496
XP_023889024.1	patellin-3-like [Quercus suber]	8.74724e-05	9.91923e-05	9.69952e-05	9.78789e-05	5.42119e-05	0.000104848	9.00999e-05	1.84559e-05	20.4838	9.74371e-05	0.000131472	7.33801e-05	8.77124e-05	8.23998e-05	0.000142927	0.000154314	0.000112034	3.48819e-05	31.135	0.000109592	1.12475	0.589	0.169605
XP_023885719.1	serine--glyoxylate aminotransferase [Quercus suber]	0.00471165	0.00521078	0.00518181	0.00527575	0.00640253	0.00475199	0.00525575	0.000612015	11.6447	0.00519629	0.00567375	0.00466565	0.00456987	0.00427357	0.00388682	0.00381889	0.00448142	0.000678099	15.1313	0.00442172	0.850938	0.041	-0.232875
XP_023892083.1	fructose-1,6-bisphosphatase, chloroplastic-like [Quercus suber]	0.00739492	0.00739104	0.00728012	0.00671159	0.00565348	0.00654815	0.00682988	0.000680319	9.96092	0.00699585	0.0039084	0.00601746	0.00824878	0.00407966	0.00386247	0.00409865	0.0050359	0.00177353	35.2177	0.00408916	0.584511	0.093	-0.774697
XP_023910640.1	malate dehydrogenase, glyoxysomal [Quercus suber]	0.004106	0.004041	0.00323989	0.00448631	0.00380706	0.00339456	0.0038458	0.000466542	12.1312	0.00392403	0.00369972	0.00298926	0.00378412	0.00266002	0.00259933	0.00140034	0.00285546	0.000873415	30.5875	0.00282464	0.71983	0.026	-0.474271
XP_023885279.1	20 kDa chaperonin, chloroplastic-like [Quercus suber]	0.00248003	0.00310196	0.00397009	0.00314156	0.00343444	0.00341369	0.00325696	0.000491034	15.0764	0.00327763	0.00347591	0.00306581	0.00407845	0.00359163	0.00266605	0.00338603	0.00337731	0.000479634	14.2017	0.00343097	1.04678	0.699	0.0659631
XP_023888251.1	mitochondrial outer membrane protein porin 2-like [Quercus suber]	0.00147528	0.00119393	0.0016213	0.00113588	0.00176517	0.00153502	0.00145443	0.000245221	16.8603	0.00150515	0.00167756	0.00205213	0.00129741	0.00121987	0.00194676	0.00201329	0.00170117	0.000367732	21.6164	0.00181216	1.20397	0.18	0.267804
XP_023881419.1	50S ribosomal protein L1, chloroplastic [Quercus suber]	0.000637894	0.000885318	0.0010732	0.000820461	0.000887231	0.000780615	0.000847454	0.000143589	16.9436	0.00085289	0.000592931	0.000824316	0.000937181	0.000681526	0.000643311	0.000616607	0.000715979	0.000135758	18.9611	0.000662418	0.776675	0.24	-0.364617
XP_023909483.1	phosphoglucomutase, chloroplastic [Quercus suber]	0.00241996	0.00310177	0.00188501	0.00253963	0.00246229	0.00230159	0.00245171	0.00039373	16.0594	0.00244113	0.00205718	0.00111409	0.00297698	0.00193805	0.00192618	0.00146725	0.00191329	0.000630966	32.9781	0.00193212	0.791486	0.132	-0.337364
XP_023904353.1	ferredoxin--NADP reductase, leaf isozyme, chloroplastic-like [Quercus suber]	0.00625336	0.00514121	0.00597243	0.00715807	0.0068692	0.00512011	0.00608573	0.000851963	13.9993	0.00611289	0.00442934	0.00449222	0.00694943	0.00506388	0.00451536	0.00414374	0.00493233	0.00103232	20.9297	0.00450379	0.736768	0.041	-0.440717
XP_023910678.1	30S ribosomal protein S1, chloroplastic [Quercus suber]	0.00117481	0.00111668	0.00144005	0.00133859	0.00107436	0.000970423	0.00118582	0.000174179	14.6885	0.00114575	0.00105026	0.000975196	0.0016234	0.00118786	0.000728277	0.000827289	0.00106538	0.000317828	29.8324	0.00101273	0.883902	0.394	-0.178042
XP_023895747.1	glutathione reductase, chloroplastic [Quercus suber]	0.00112103	0.00121517	0.000723203	0.000936299	0.00125341	0.000926601	0.00102929	0.000203017	19.7241	0.00102867	0.000969406	0.000734119	0.00111934	0.000867475	0.000727749	0.000612662	0.000838458	0.000184937	22.0569	0.000800797	0.778481	0.18	-0.361266
XP_023886554.1	malate dehydrogenase, chloroplastic [Quercus suber]	0.00107451	0.000887142	0.000698144	0.000772412	0.00101176	0.000975032	0.000903167	0.000145399	16.0988	0.000931087	0.00102954	0.000958523	0.00094617	0.000956826	0.000956505	0.000875346	0.000953818	4.89652e-05	5.1336	0.000956665	1.02747	0.937	0.0390978
XP_023904762.1	triosephosphate isomerase, cytosolic-like [Quercus suber]	0.0019375	0.00185491	0.0022851	0.00142877	0.00186364	0.00167163	0.00184026	0.000284905	15.4818	0.00185927	0.00217916	0.00166468	0.00150017	0.00191601	0.00189027	0.00212317	0.00187891	0.000261022	13.8922	0.00190314	1.0236	0.818	0.0336451
XP_023885270.1	plastid-lipid-associated protein, chloroplastic [Quercus suber]	0.00335743	0.00296942	0.00291606	0.00350979	0.00325929	0.00270249	0.00311908	0.00030538	9.79071	0.00311436	0.00371171	0.00373033	0.00253417	0.00284837	0.00496044	0.00311153	0.00348276	0.000864562	24.8241	0.00341162	1.09545	0.589	0.131523
XP_023886516.1	2-Cys peroxiredoxin BAS1, chloroplastic [Quercus suber]	0.00200931	0.00191765	0.00253302	0.00185424	0.00269735	0.0017891	0.00213345	0.000383708	17.9854	0.00196348	0.0021297	0.0019781	0.00193257	0.00227199	0.00172697	0.00220776	0.00204118	0.000201675	9.88029	0.0020539	1.04605	1	0.0649524
XP_023893755.1	aspartyl protease family protein At5g10770-like [Quercus suber]	0.00236523	0.00195367	0.00361336	0.00480539	0.00203637	0.00553879	0.00338547	0.0015242	45.0218	0.0029893	0.00338967	0.00636583	0.00134537	0.000597652	0.00326057	9.73949e-05	0.00250941	0.00232546	92.6693	0.00230297	0.770404	0.394	-0.376312
XP_023880134.1	beta-glucosidase 13-like [Quercus suber]	0.00149925	0.00110999	0.000583787	0.000493128	0.00137033	0.000731691	0.000964695	0.000422647	43.8115	0.000920839	0.00109143	0.00132569	0.00103858	0.00176999	0.000581058	0.00116864	0.00116256	0.000388378	33.4071	0.00113003	1.22718	0.699	0.295344
XP_023909430.1	fructose-1,6-bisphosphatase, cytosolic isoform X1 [Quercus suber]	0.00189888	0.0018066	0.00196312	0.00201159	0.00200399	0.00185254	0.00192279	8.37978e-05	4.35814	0.001931	0.00153681	0.00180242	0.00209497	0.00137748	0.00108689	0.00106131	0.00149331	0.000406114	27.1955	0.00145714	0.754604	0.065	-0.406208
XP_023887391.1	ATP synthase gamma chain, chloroplastic [Quercus suber]	0.00328308	0.00309651	0.00389134	0.00347095	0.00395041	0.00339474	0.00351451	0.000339569	9.66194	0.00343285	0.00325995	0.0026361	0.00293539	0.00226976	0.00253919	0.00261017	0.00270843	0.00034399	12.7007	0.00262314	0.764129	0.004	-0.388112
XP_023880691.1	isocitrate dehydrogenase [NADP] isoform X2 [Quercus suber]	0.000657216	0.000903554	0.000933695	0.000955758	0.00103875	0.00109191	0.000930147	0.000150883	16.2214	0.000944727	0.0010926	0.00115824	0.00100735	0.00106079	0.0011616	0.00112976	0.00110172	6.03837e-05	5.48085	0.00111118	1.17619	0.015	0.234124
XP_023897912.1	chlorophyll a-b binding protein CP26, chloroplastic [Quercus suber]	0.00523811	0.00457009	0.00572991	0.00398152	0.00488425	0.00708746	0.00524856	0.00107813	20.5414	0.00506118	0.00621186	0.00612554	0.00410367	0.00343208	0.00630462	0.00558649	0.00529404	0.00122674	23.1721	0.00585602	1.15705	0.818	0.210446
XP_023910627.1	isoflavone reductase-like protein [Quercus suber]	0.00240539	0.00239163	0.00228293	0.00242405	0.00210989	0.00218353	0.00229957	0.000130298	5.66618	0.00233728	0.00337476	0.00291666	0.00300225	0.00295522	0.00616217	0.00422416	0.00377254	0.00127015	33.6683	0.00318851	1.3642	0.002	0.44805
XP_023903811.1	peptidyl-prolyl cis-trans isomerase, chloroplastic [Quercus suber]	0.000438937	0.00041159	0.000558791	0.000421086	0.000453376	0.000401937	0.00044762	5.75441e-05	12.8556	0.000430012	0.00044633	0.000566435	0.000407176	0.000383891	0.000505079	0.000399137	0.000451341	7.12528e-05	15.7869	0.000426753	0.992422	0.818	-0.0109747
XP_023887783.1	bifunctional L-3-cyanoalanine synthase/cysteine synthase 1, mitochondrial [Quercus suber]	0.000655503	0.000545006	0.000887658	0.000567087	0.000864211	0.000839953	0.00072657	0.000155693	21.4285	0.000747728	0.000565183	0.00110163	0.000804713	0.000593455	0.00117069	0.00103887	0.00087909	0.000262961	29.9129	0.00092179	1.23279	0.394	0.301925
XP_023892404.1	tubulin alpha chain-like isoform X3 [Quercus suber]	0.000770206	0.000632287	0.000609914	0.000555071	0.000761228	0.0007972	0.000687651	0.000100911	14.6748	0.000696757	0.00103737	0.000782664	0.000682063	0.00124984	0.000682805	0.000615062	0.000841635	0.000249179	29.6066	0.000732734	1.05163	0.31	0.0726338
XP_023890138.1	glutathione S-transferase DHAR3, chloroplastic isoform X1 [Quercus suber]	0.0007892	0.000828258	0.000973655	0.000640989	0.00082316	0.000634127	0.000781565	0.000128348	16.422	0.00080618	0.000597713	0.000624722	0.000855485	0.000666531	0.000572664	0.00104856	0.000727613	0.000186847	25.6795	0.000645627	0.800847	0.485	-0.320402
XP_023897135.1	mitochondrial phosphate carrier protein 3, mitochondrial-like [Quercus suber]	0.00138351	0.00111299	0.00133155	0.00137327	0.00161453	0.00169468	0.00141842	0.000209222	14.7503	0.00137839	0.00158817	0.000973259	0.00109855	0.00151411	0.00147263	0.00117888	0.00130427	0.000253215	19.4144	0.00132575	0.961811	0.485	-0.0561744
XP_023900467.1	serine hydroxymethyltransferase 4 [Quercus suber]	0.000499947	0.000555232	0.000571965	0.000554092	0.000509222	0.00066975	0.000560035	6.07135e-05	10.841	0.000554662	0.00061698	0.00062083	0.000559092	0.000827639	0.000819024	0.000796131	0.000706616	0.000120376	17.0356	0.00070848	1.27732	0.026	0.353119
XP_023894813.1	protein SUPPRESSOR OF QUENCHING 1, chloroplastic isoform X3 [Quercus suber]	8.6069e-05	5.77876e-05	4.48068e-05	6.3797e-05	7.86188e-05	6.55009e-05	6.60967e-05	1.47217e-05	22.273	6.4649e-05	5.74076e-05	4.2617e-05	7.09963e-05	6.14928e-05	3.96132e-05	3.38952e-05	5.10037e-05	1.44466e-05	28.3246	5.00123e-05	0.773599	0.093	-0.370343
XP_023885244.1	plastid-lipid-associated protein, chloroplastic-like [Quercus suber]	0.000633795	0.00033089	0.000862288	0.000543111	0.000543593	0.00055405	0.000577954	0.00017203	29.7653	0.000548821	0.00195729	0.000467536	0.000466553	0.000791203	0.00011879	0.000533516	0.000722482	0.000641893	88.8455	0.000500526	0.912002	0.589	-0.132891
XP_023886777.1	40S ribosomal protein S3-2-like [Quercus suber]	0.000456468	0.000452786	0.00044243	0.000384269	0.000420625	0.000447008	0.000433931	2.73863e-05	6.31122	0.000444719	0.0004779	0.000541371	0.000512364	0.000490324	0.0005266	0.000501009	0.000508261	2.34329e-05	4.6104	0.000506687	1.13934	0.002	0.188201
XP_023882758.1	cytochrome b6-f complex iron-sulfur subunit, chloroplastic [Quercus suber]	0.0036537	0.00384213	0.00401938	0.00353687	0.00314945	0.00418892	0.00373174	0.000370692	9.93348	0.00374792	0.00373576	0.00382792	0.00293653	0.00330498	0.00350397	0.00281956	0.00335478	0.000413554	12.3273	0.00340447	0.908364	0.132	-0.138658
[truncated: 364 more rows]
